# Supplementary material for: Single-cell expression profile of Drosophila ovarian follicle stem cells illuminates spatial differentiation in the germarium
Source: BMC Biol. 2023 Jun 20;21:143. doi: 10.1186/s12915-023-01636-9 (PMC10283321; doi:10.1186/s12915-023-01636-9)
Supplement: Supplementary file 2 — Additional File 2: Table 1 for Fig. 2C. Cell barcodes. Cell barcodes for each dot on Fig. 2C. [file 12915_2023_1636_MOESM2_ESM.xlsx]

## Sheet: Table S1
Additional File 2: Table S1 for Fig. 2C
Cell barcodes.
Cell barcodes for each dot on Fig. 2C (raw data in GEO database).
cell label	cluster
AAACCCAAGGAACGCT-1	0
AAACGAAGTGTATACC-1	0
AAGCGAGAGGTACCTT-1	0
AAGCGAGAGTGGAAGA-1	0
AAGCGAGCAGGTGGAT-1	0
AAGCGTTAGCAGCCCT-1	0
AAGTCGTCACAAGTGG-1	0
AATAGAGTCGAGAGAC-1	0
AATCGACCATATCTCT-1	0
AATTTCCCAACGAGGT-1	0
ACATCGACATCTATCT-1	0
ACCCTCAGTCCGAAAG-1	0
ACCCTCAGTTTGAACC-1	0
ACCTGTCTCAGACTGT-1	0
ACGTAACCACTGGCGT-1	0
ACTACGAGTATCCTCC-1	0
ACTACGAGTATTGAGA-1	0
ACTATCTTCAAGCTTG-1	0
ACTATGGCATTGACTG-1	0
ACTCTCGAGCCTAGGA-1	0
ACTGTCCGTGGGAGAG-1	0
ACTTAGGTCGGAACTT-1	0
ACTTTGTAGTACTGGG-1	0
AGAGAATAGATTAGTG-1	0
AGAGAATCAAGTGGTG-1	0
AGATGAATCAGTGTCA-1	0
AGATGCTGTCTAGATC-1	0
AGATGCTTCGGATACT-1	0
AGCGTATTCAACTCTT-1	0
AGCTCAAAGCTCGAAG-1	0
AGGAAATCAGCAGTGA-1	0
AGGACGAGTTCGTGCG-1	0
AGGACTTCAAATTGCC-1	0
AGGATAAGTGGAGGTT-1	0
AGGCCACAGTGCGACA-1	0
AGGTAGGCACAATTCG-1	0
AGGTCATGTCTACACA-1	0
AGTAACCGTTGTCTAG-1	0
AGTACTGTCAGACCCG-1	0
AGTAGCTGTAGACAAT-1	0
AGTAGTCAGGACGCAT-1	0
AGTTCCCCACGGTCTG-1	0
ATCACAGCATACTGTG-1	0
ATCACTTTCCACGTCT-1	0
ATCAGGTGTACGTAGG-1	0
ATGAGGGCACAGTGTT-1	0
ATGTCTTAGAGTGACC-1	0
ATGTCTTTCTGGGCCA-1	0
ATTCAGGCAAGCCCAC-1	0
ATTCCTAAGATCCAAA-1	0
ATTCCTAAGATGAATC-1	0
ATTCTTGCACCCTATC-1	0
ATTCTTGCAGACTGCC-1	0
CACAACACAGGACTTT-1	0
CACCAAATCATACAGC-1	0
CACCGTTAGATGGCAC-1	0
CACCGTTGTGCAACAG-1	0
CACCGTTTCGCCAACG-1	0
CACTGAACAGTTGCGC-1	0
CACTGTCTCACCATAG-1	0
CAGAGCCTCTCGACCT-1	0
CAGATTGGTACGACAG-1	0
CAGCAGCCAACAGCCC-1	0
CAGGGCTGTGTGGACA-1	0
CAGTTAGGTAGTGATA-1	0
CAGTTCCCAAAGACTA-1	0
CAGTTCCTCTTCCAGC-1	0
CATCGCTTCATGCCCT-1	0
CATCGTCTCTAGACCA-1	0
CATGAGTAGAAGCTCG-1	0
CATGCTCCAAGCTGCC-1	0
CATTGTTCAGAGGGTT-1	0
CATTGTTTCGTGGGTC-1	0
CCACACTCATACAGGG-1	0
CCATAAGCACGCTATA-1	0
CCATAAGGTTTGCCGG-1	0
CCCAACTTCCATTTGT-1	0
CCCATTGAGTAGCATA-1	0
CCCTTAGTCAGCGGAA-1	0
CCGGTGAAGCGATTCT-1	0
CCTATCGTCCTGTTAT-1	0
CCTCAGTCACTGCATA-1	0
CCTCATGAGCAAGTGC-1	0
CCTCCAATCGGTCTGG-1	0
CCTCTCCCAACTCCCT-1	0
CCTGCATCAAACTGCT-1	0
CCTGTTGTCACGTAGT-1	0
CCTTCAGCAATCTCGA-1	0
CGAAGGAAGCAAGTGC-1	0
CGAAGGAGTCTCAGGC-1	0
CGCCAGACAAAGACGC-1	0
CGCCAGACAGGTCCCA-1	0
CGCCAGATCCTATTGT-1	0
CGGAATTAGCTACGTT-1	0
CGGACACCAGACTCTA-1	0
CGGAGAATCAGGGTAG-1	0
CGGTCAGCATACTGTG-1	0
CGGTCAGTCGTGAGAG-1	0
CGTAAGTCATTCTGTT-1	0
CGTAGTAAGGCCGCTT-1	0
CGTAGTAGTGTTATCG-1	0
CGTCCATAGGTCGAGT-1	0
CGTTGGGCAGTCAGAG-1	0
CTAACCCTCGCCAGAC-1	0
CTAACTTTCCGAAATC-1	0
CTCCCTCAGGCCTAAG-1	0
CTCCGATCATGGATCT-1	0
CTGATCCCAACGATTC-1	0
CTGCATCCAATACGAA-1	0
CTGCGAGAGAAGCGCT-1	0
CTGGCAGCATGATAGA-1	0
CTGTCGTTCACGGAGA-1	0
CTGTGGGCATGAGTAA-1	0
CTTCAATCAGTGAGCA-1	0
CTTCCTTGTTCTGAGT-1	0
CTTCTCTAGAATAACC-1	0
CTTTCAATCAGAGTTC-1	0
GACAGCCCAACCACAT-1	0
GACCCAGCAGTGTATC-1	0
GAGACCCGTGCAACGA-1	0
GAGACTTCAGGCATTT-1	0
GAGCCTGTCCGATCGG-1	0
GAGTTGTAGACGGTTG-1	0
GATAGCTGTATGAAGT-1	0
GATCATGCAGCGTTTA-1	0
GATGATCTCCTTGAAG-1	0
GCACGGTTCTACCCAC-1	0
GCACTAAGTTCCCAAA-1	0
GCATGATAGGTTCAGG-1	0
GCCAGCACACGCCAGT-1	0
GCCCAGAGTGCTGATT-1	0
GCGTTTCAGACGGTTG-1	0
GCGTTTCGTTGGGTAG-1	0
GCTACAAAGACAGCTG-1	0
GCTACAATCATTGCTT-1	0
GCTCAAACACTGAGTT-1	0
GCTCAAACAGTGTATC-1	0
GGAACCCTCACGAACT-1	0
GGAATGGGTAGAGGAA-1	0
GGAGCAAAGCAAGGAA-1	0
GGCGTCAAGGGCCCTT-1	0
GGCTTTCTCTCGACGG-1	0
GGGACTCGTACGATTC-1	0
GGTTCTCCATCCCGTT-1	0
GTAATGCCATTACGGT-1	0
GTAGTACGTCTAACTG-1	0
GTATTGGGTCACTGAT-1	0
GTCAAACGTGACTGAG-1	0
GTCAAACGTGTCATTG-1	0
GTCACGGGTAGTTACC-1	0
GTCCCATGTGGTCTTA-1	0
GTCCTCATCTCCATAT-1	0
GTCGAATTCTAGACCA-1	0
GTCTTTAGTAACGATA-1	0
GTGCTGGTCGGAGCAA-1	0
GTGGCGTCACGTGAGA-1	0
GTGTGGCCATCGTGGC-1	0
GTGTGGCTCCTGATAG-1	0
GTTACCCGTGTGCTTA-1	0
GTTACGACAGCTATTG-1	0
GTTACGAGTACGCTTA-1	0
GTTCTATGTCGCAACC-1	0
GTTCTATTCGGTTAGT-1	0
GTTGCTCAGCTTAGTC-1	0
GTTTACTCAGGTTTAC-1	0
GTTTACTGTAGTGTGG-1	0
TAACACGTCCCATTTA-1	0
TAATCTCTCACGACTA-1	0
TACATTCAGAAACTAC-1	0
TACCCGTCATAATCGC-1	0
TACGCTCCATGCAGGA-1	0
TAGGGTTTCCGTCACT-1	0
TATCGCCCAATCCAGT-1	0
TATCTGTCATATTCGG-1	0
TCAAGTGGTGTTCCAA-1	0
TCACACCAGTACGAGC-1	0
TCACGGGGTTTACTTC-1	0
TCACTATAGACAACAT-1	0
TCACTATAGAGAGCAA-1	0
TCAGCCTGTAGTCACT-1	0
TCAGTCCTCAGGAACG-1	0
TCAGTTTCATGTGTCA-1	0
TCATACTGTCGAGTGA-1	0
TCCACCAGTCTAATCG-1	0
TCCCATGCAAAGCGTG-1	0
TCCGGGAAGGCGATAC-1	0
TCCTAATCAACGTAAA-1	0
TCCTTTCAGCGCCTAC-1	0
TCGACGGCACGTGTGC-1	0
TCGGGACAGCCTGAAG-1	0
TCGGGCAAGAGAAGGT-1	0
TCGGTCTGTTGGGAAC-1	0
TCGTGGGTCGTTGTGA-1	0
TCTAACTAGGTACCTT-1	0
TCTATACGTCTTCATT-1	0
TCTCTGGCAGAGGCTA-1	0
TCTGTCGTCTACGGTA-1	0
TCTTCCTAGTGCGACA-1	0
TGAGCGCAGGTAAACT-1	0
TGAGCGCAGTGCGTCC-1	0
TGATCTTTCCTCTAAT-1	0
TGATCTTTCTAGTGAC-1	0
TGCACGGCAGAAATCA-1	0
TGCACGGTCGTGCATA-1	0
TGCGGCACAACTACGT-1	0
TGCTCGTAGTATAGAC-1	0
TGCTTGCAGAAGCCTG-1	0
TGGAGGAGTTAGAGAT-1	0
TGGGCGTCATATCGGT-1	0
TGGGCTGAGTGCCCGT-1	0
TGGGTTATCGGTAACT-1	0
TGGTAGTCAGCTTCCT-1	0
TGTCAGAGTTGCGGAA-1	0
TGTGAGTAGTAGAATC-1	0
TGTGATGCAGATCCTA-1	0
TGTGATGTCTGTGCGG-1	0
TGTGCGGCAGCTAACT-1	0
TTACTGTGTATGCGTT-1	0
TTCAGGACACAAGCAG-1	0
TTCAGGACACACCTGG-1	0
TTCAGGATCAAGCTTG-1	0
TTCATTGGTTCGTACA-1	0
TTCCTTCAGCCAAGTG-1	0
TTCCTTCCATCGAGCC-1	0
TTGAACGAGTCAATCC-1	0
TTGCCTGTCTGGGAGA-1	0
TTGGTTTCAGCGTTGC-1	0
TTGTGGAAGCCATGCC-1	0
TTTATGCTCAGTCACA-1	0
TTTGGAGTCTTCTGTA-1	0
TTTGTTGTCGCTCATC-1	0
AAAGGTAAGGCTAACG-1	5
AATGACCGTAACAAGT-1	5
ACCTGAAAGCCTCTTC-1	5
ACGTTCCTCCTTTAGT-1	5
ACTACGAGTAGTCGTT-1	5
ACTTTCATCGAATCCA-1	5
AGTAGTCCACTCCACT-1	5
AGTGTTGCAAACTCTG-1	5
ATACCTTGTCAAGGCA-1	5
ATCACGAAGCTGCGAA-1	5
ATCACGATCATACGGT-1	5
ATCCATTCAGCTTCCT-1	5
ATCCCTGGTTTACACG-1	5
ATCGATGTCTGCTCTG-1	5
ATTGTTCCATGTAACC-1	5
ATTTACCCATCCGTTC-1	5
CAACCTCAGCGTCAGA-1	5
CAAGGGAAGAATAACC-1	5
CAAGGGAAGATGTTGA-1	5
CAATCGAAGTGATTCC-1	5
CACCGTTGTAGCGCTC-1	5
CACGTGGTCGTCCTCA-1	5
CACTTCGTCACGACTA-1	5
CATACCCCATACAGCT-1	5
CATCCCAGTTCGAAGG-1	5
CATTCATGTTGGACTT-1	5
CCGTGAGCATGACCCG-1	5
CCTCCAAAGGTCTTTG-1	5
CCTGTTGGTGTCCTAA-1	5
CTATCTAGTATGACAA-1	5
CTGCATCAGACGATAT-1	5
GACTGATTCTGCGATA-1	5
GATAGAAGTTGTTTGG-1	5
GATAGCTGTCGGCCTA-1	5
GATGAGGCACAGCCAC-1	5
GATTCTTGTACCCAGC-1	5
GCCGATGGTGCTATTG-1	5
GCTACAACAATAGGGC-1	5
GCTGGGTTCGATTGGT-1	5
GGCTTGGTCCGAACGC-1	5
GTAGAGGAGATGTTGA-1	5
GTCGAATTCCATTTGT-1	5
GTGCTTCTCAACCTTT-1	5
GTGTGATAGCGAGTAC-1	5
GTTGTAGGTGGTCTCG-1	5
TACCCGTTCCACGGAC-1	5
TCAAGTGAGGTTTACC-1	5
TCAATCTTCCGTGGCA-1	5
TCAGCCTGTCTGTAAC-1	5
TCCATGCCAATAACGA-1	5
TCTAACTCAGTTACCA-1	5
TGAGGGAGTTCGGACC-1	5
TGATCTTCATATGCGT-1	5
TGCAGTACACGCGGTT-1	5
TGCTCGTTCATTGTGG-1	5
TGGATCATCGCTGCGA-1	5
TGTAAGCTCATACAGC-1	5
TTACCGCAGCGCCCAT-1	5
TTACGTTGTACCTTCC-1	5
TTGAACGTCGCCGAAC-1	5
TTGTTGTCACAGTACT-1	5
TTTCATGTCGTAACCA-1	5
AAAGGGCAGAGGATGA-1	1
AACCCAATCGTGTGGC-1	1
AACTTCTGTGATTAGA-1	1
AAGATAGAGCCTTTGA-1	1
AAGCGTTAGACATCAA-1	1
AAGTGAATCTCCGATC-1	1
AATCACGGTGGATACG-1	1
AATCGACGTCCGGCAT-1	1
ACAAGCTAGCAATAAC-1	1
ACAGAAACACAAATGA-1	1
ACAGAAATCGGTCAGC-1	1
ACATGCAGTTAGAAGT-1	1
ACCTGTCAGGCGCTTC-1	1
ACGCACGAGGGTGGGA-1	1
ACGCACGGTACCGTGC-1	1
ACGGGTCCAGGTACGA-1	1
ACTGTCCGTAACATGA-1	1
AGAACCTGTCTACACA-1	1
AGACCCGGTGATCATC-1	1
AGAGCAGAGTTTGAGA-1	1
AGCCAATGTGTCATTG-1	1
AGCGTATTCGACGCTG-1	1
AGGACGATCCCTTGGT-1	1
AGGAGGTTCTGTGCAA-1	1
AGGATAACAGCTCTGG-1	1
AGGATAAGTGTTAGCT-1	1
AGGATCTCAGCTCATA-1	1
AGGGAGTTCTCTCAAT-1	1
AGGGCCTAGGACCCAA-1	1
AGGTCATCAGCGCTTG-1	1
AGGTCTATCGTGAGAG-1	1
AGGTGTTAGAATAGTC-1	1
AGGTGTTAGCGGACAT-1	1
AGGTGTTTCGCCAGAC-1	1
AGTAGCTCACAAAGTA-1	1
AGTAGCTCAGGTCAAG-1	1
AGTGATCCAAGCGCAA-1	1
AGTGCCGGTTGGATCT-1	1
ATACCTTCACCATATG-1	1
ATAGGCTAGTGAGGTC-1	1
ATCACAGCACTTCATT-1	1
ATCCACCCAAGAGAGA-1	1
ATCCGTCTCGATTTCT-1	1
ATCCTATAGATGGCAC-1	1
ATCGATGGTGCCAAGA-1	1
ATCGATGTCACCTGTC-1	1
ATGACCAGTAAGGTCG-1	1
ATGAGTCCAACAGAGC-1	1
ATGCCTCAGATTTGCC-1	1
ATGGGAGAGACCATAA-1	1
ATGGGTTTCGCCTATC-1	1
ATTCACTCATGTGGTT-1	1
ATTCACTTCTCAGGCG-1	1
ATTCTACCAATCGAAA-1	1
ATTTACCTCATCACAG-1	1
ATTTCTGGTGTTCATG-1	1
CAAAGAAGTGAGACGT-1	1
CAACGGCAGTCGGCAA-1	1
CACGAATCATACATCG-1	1
CACGGGTAGTCAGAGC-1	1
CATCCCAAGGCTCACC-1	1
CATCGCTAGTTACGTC-1	1
CATGCGGCACCAGTTA-1	1
CATGCGGGTACAGAAT-1	1
CATTGTTTCATCTACT-1	1
CATTTCACACTGGATT-1	1
CCAATGACAGCGCTTG-1	1
CCACACTCAGTCTCTC-1	1
CCATAAGTCTGGGATT-1	1
CCCTAACGTCGAACAG-1	1
CCGATGGCACCGTCTT-1	1
CCGTGAGAGCAGATAT-1	1
CCTCTAGTCCAACTGA-1	1
CCTCTCCGTGGTTTGT-1	1
CGAAGTTCAGCTACCG-1	1
CGAGGAACACATTGTG-1	1
CGATGCGGTCCAAAGG-1	1
CGGAGAATCGCATGAT-1	1
CGGCAGTGTGTAGTGG-1	1
CGGGTCAGTGATACAA-1	1
CGTAATGTCCCATAAG-1	1
CGTGATAGTATAGGAT-1	1
CGTGATATCCAGCTCT-1	1
CTAAGTGCAACTGATC-1	1
CTACATTCAAACGGCA-1	1
CTACATTCATTGACAC-1	1
CTAGACAAGCAACAGC-1	1
CTCCATGAGAACAGGA-1	1
CTCCCAATCGCCAACG-1	1
CTCCGATCATGATCTG-1	1
CTCCTTTGTCTATGAC-1	1
CTCTCAGAGTGTACCT-1	1
CTCTGGTTCGCCAACG-1	1
CTGTAGAAGCGCATCC-1	1
CTGTGAATCTGCATAG-1	1
CTTAGGATCACTTGGA-1	1
CTTGAGATCCGATAGT-1	1
GAATCACCACCAGACC-1	1
GACACGCCAGGCTTGC-1	1
GACACGCTCCGCAGTG-1	1
GACCTTCGTAATTGGA-1	1
GACTCTCTCCACTTTA-1	1
GAGAAATTCAGACTGT-1	1
GAGACTTTCCTCGCAT-1	1
GAGATGGAGCACTCTA-1	1
GAGGCAAGTTCTCACC-1	1
GAGTCTAGTTAACAGA-1	1
GAGTTACGTGCGTGCT-1	1
GAGTTACGTGGATACG-1	1
GATCACAAGCCAGTAG-1	1
GATCAGTGTCTTGCTC-1	1
GATCGTATCTTGTTAC-1	1
GCAACCGTCGCTTAAG-1	1
GCACGTGAGGTGCCTC-1	1
GCCAGCACATCGAGCC-1	1
GCCAGGTCAAGTCCAT-1	1
GCCCAGAAGGTGAGCT-1	1
GCCGTGAGTCTTCAAG-1	1
GCGTTTCGTGTTCCTC-1	1
GCTGGGTGTTAAGGGC-1	1
GGAGGTATCTCTGCTG-1	1
GGCTTGGGTCTTCAAG-1	1
GGGACCTTCTGTGCTC-1	1
GGGAGTAAGGGTAATT-1	1
GGGAGTAAGGTGATAT-1	1
GGGAGTAGTCTAGGCC-1	1
GGGTGTCTCCTTCACG-1	1
GGTAACTTCCAATCTT-1	1
GGTCTGGGTAGATCCT-1	1
GTAGAAAAGGGAACAA-1	1
GTAGAAAAGTATTAGG-1	1
GTATTTCTCGAAGCCC-1	1
GTCGTTCAGGAACGCT-1	1
GTCTTTACAATACGCT-1	1
GTCTTTATCATCACAG-1	1
GTGCAGCGTGTTAACC-1	1
GTGCTGGAGCACCAGA-1	1
GTGTCCTCAATTTCCT-1	1
GTTAGACCACGGGTAA-1	1
GTTTACTGTCAAATCC-1	1
TAATCTCTCGGACTTA-1	1
TACGGTACAAACACCT-1	1
TAGACCAGTACTAAGA-1	1
TAGGAGGCAGACAATA-1	1
TAGGGTTGTACCCAGC-1	1
TATATCCGTACATTGC-1	1
TATATCCGTATCTTCT-1	1
TATCAGGAGGTGATCG-1	1
TATTGGGCAAGTGATA-1	1
TATTGGGTCTTAGTTC-1	1
TCACGGGCACAATCTG-1	1
TCACTCGTCAGCTAGT-1	1
TCAGCCTCAACAGCCC-1	1
TCAGCCTTCAAAGCCT-1	1
TCAGCCTTCGTCAAAC-1	1
TCATATCCATCGCTCT-1	1
TCATTGTAGGTGGCTA-1	1
TCATTTGCATGAGTAA-1	1
TCCGGGAGTAACACCT-1	1
TCGACCTTCATGACAC-1	1
TCGACGGAGTGGTGGT-1	1
TCGATTTTCCTAGCCT-1	1
TCGCTTGGTCGGAAAC-1	1
TCGGTCTGTATTGCCA-1	1
TCTGGCTAGCCGAATG-1	1
TCTTCCTAGCCGATTT-1	1
TGACCCTCAGATAAAC-1	1
TGACCCTCATCGATAC-1	1
TGACTCCCAAGTCCAT-1	1
TGACTCCGTTAGAGTA-1	1
TGATGGTGTGTGATGG-1	1
TGATTCTGTAATGCTC-1	1
TGCAGATCACAGCTTA-1	1
TGGAGGACAGACAAGC-1	1
TGGAGGAGTCTTCCGT-1	1
TGGGATTTCCACGTAA-1	1
TGTCAGAGTGAATGTA-1	1
TGTGATGTCCGTCACT-1	1
TGTTCTAAGGCTAAAT-1	1
TTAATCCTCTGTTCAT-1	1
TTCGCTGAGGCTTTCA-1	1
TTCTAACTCCATGAGT-1	1
TTGGGATTCAGCGCGT-1	1
TTTATGCGTCGCAGTC-1	1
TTTGGAGCAGACTCTA-1	1
AAGAACATCCTCTCTT-1	4
AATGACCTCAAGCCTA-1	4
AATTCCTTCAAAGACA-1	4
ACAAAGAAGACTTCCA-1	4
ACGATCAAGCAGATAT-1	4
ACGCACGCACACCAGC-1	4
ACGTACATCCACGTGG-1	4
AGCGATTAGACTTAAG-1	4
AGCTCAATCCACAGGC-1	4
AGCTCAATCTGTCAGA-1	4
AGGTCATTCTTGATTC-1	4
AGTACCACACGTAGTT-1	4
ATACCGATCCGGCAAC-1	4
ATATCCTTCGCAGTGC-1	4
ATCCTATCATCGCTAA-1	4
ATGGGTTGTTGTGGCC-1	4
ATGGTTGCAGAACTCT-1	4
ATGTCCCGTTGTGCAT-1	4
ATTCTACAGTTTCTTC-1	4
CACAGGCAGGATGCGT-1	4
CACGTTCTCGCCGATG-1	4
CACGTTCTCTAGAGCT-1	4
CAGATTGCACCGGCTA-1	4
CATGAGTAGTATGCAA-1	4
CCACAAATCGCTGATA-1	4
CCTAACCGTGTTTGCA-1	4
CCTAACCTCGGTGTTA-1	4
CGAGGCTTCGGATACT-1	4
CGTTAGAGTACCACGC-1	4
CGTTGGGAGGCTTCCG-1	4
CTAACTTCATCCTCAC-1	4
CTACCTGGTCAGCGTC-1	4
CTCCACAAGGAGAGTA-1	4
CTCCCAACAGATAAAC-1	4
CTCCTTTCACGTCTCT-1	4
CTGGACGGTTAATGAG-1	4
CTGTCGTCAACTACGT-1	4
CTGTCGTGTTTCCATT-1	4
CTTCTCTTCTTACCGC-1	4
CTTTCGGTCTGCACCT-1	4
GACTGATTCTCCCTAG-1	4
GAGATGGTCGATCCCT-1	4
GAGCCTGCATTGCAAC-1	4
GAGTTTGCATTCACCC-1	4
GATCGTACAGTCTCTC-1	4
GATGACTAGACCATTC-1	4
GCAACCGCAGAGATTA-1	4
GCAGCTGGTTGGCCTG-1	4
GCAGTTAAGGATACGC-1	4
GCCCGAAGTCCGAAAG-1	4
GGACGTCCAGAGTAAT-1	4
GGCGTCACAACGCCCA-1	4
GGCGTCAGTACGGGAT-1	4
GGGATGATCGCATAGT-1	4
GGTAATCAGTTAGTGA-1	4
GTATTGGCATGTTCGA-1	4
GTCATTTAGTCTCCTC-1	4
GTCCTCAAGCCTCTCT-1	4
GTCTCACTCGACGACC-1	4
GTGCTGGTCTTGGCTC-1	4
GTTGTCCCAGTCGCAC-1	4
TACGGTACACTGAGTT-1	4
TACTTACTCCATAGAC-1	4
TATACCTAGTTACTCG-1	4
TCACTATGTAGGGTAC-1	4
TCGAACACAGTGGGTA-1	4
TCGACGGAGTCAGCCC-1	4
TCTGTCGAGTACTGTC-1	4
TGCACGGTCCGCACGA-1	4
TGCGATACACGACGAA-1	4
TGCGGCACAGCATTGT-1	4
TGCGGCACAGCCGTCA-1	4
TGTTACTTCCTAGCTC-1	4
TTCCTTCCAAGAATGT-1	4
TTGCATTAGAGTGTGC-1	4
TTTCCTCGTAACGTTC-1	4
AAAGGTAAGCTCGCAC-1	2
AAAGGTAGTATAGGGC-1	2
AACTTCTCATGTGTCA-1	2
AACTTCTTCTGTTGGA-1	2
AAGAACAAGATGCAGC-1	2
AAGGAATAGAGCCCAA-1	2
ACCATTTCAAAGCTAA-1	2
ACGTAACCAAGATGGC-1	2
ACTGATGCAGAGAAAG-1	2
AGAGAATTCCTCGATC-1	2
AGAGAGCTCGTTCTGC-1	2
AGATGAAGTAACGGTG-1	2
AGCTTCCCAAGCGATG-1	2
AGGAATATCCCTCAAC-1	2
AGTACTGTCTCAACCC-1	2
ATAGGCTCACCCAAGC-1	2
ATCATTCCAGCCATTA-1	2
ATCCACCTCTGACGCG-1	2
ATCGGCGGTAGTCGTT-1	2
ATCGTAGGTTTACCAG-1	2
ATGAGTCTCAGTCTTT-1	2
ATGGTTGGTTAGGCTT-1	2
ATTATCCCATGTCAGT-1	2
ATTCATCCACTTGACA-1	2
ATTCCATAGTCATGCT-1	2
ATTCCATCAACAAAGT-1	2
ATTGGGTAGTCGCTAT-1	2
CAAGCTAAGAAGCCTG-1	2
CAGGCCAGTTAGGCTT-1	2
CAGTGCGTCTCGGTAA-1	2
CATACCCTCACTGCTC-1	2
CCCGAAGGTCTGTGCG-1	2
CCCTTAGAGGCATCGA-1	2
CCGATCTCATCTCCCA-1	2
CCGGTGAGTAGGTACG-1	2
CGAGTTAAGAATAGTC-1	2
CGATGCGAGGTTCACT-1	2
CGCAGGTAGCTAATCC-1	2
CGTGATAAGCGCCTAC-1	2
CTACCTGGTCTGCCTT-1	2
CTACGGGCATGAAAGT-1	2
CTCAATTCATAGGCGA-1	2
CTCAATTTCACAGTGT-1	2
CTCAGAATCTGAGCAT-1	2
CTCATTAAGAAATTCG-1	2
CTCTCGAGTCAGGCAA-1	2
CTGCAGGAGCTAAACA-1	2
CTGCCATCAGCTTCCT-1	2
CTGGACGCACAATGTC-1	2
CTGTAGAGTCGAGCTC-1	2
CTTCAATTCGTGTGAT-1	2
GAAGCCCTCCACATAG-1	2
GAAGTAATCTGCGGAC-1	2
GACTCTCGTACCGCGT-1	2
GACTGATTCGCGTAGC-1	2
GACTTCCCAATGTGGG-1	2
GAGTCTAAGCTTCGTA-1	2
GAGTGTTAGACGGTCA-1	2
GATAGAAAGTGGATTA-1	2
GATGACTCAGGTCAGA-1	2
GATGACTGTGCTTATG-1	2
GCAACATTCTACACTT-1	2
GCCAACGGTCCAGGTC-1	2
GCCAGTGAGACCTTTG-1	2
GCCGATGTCAAACCCA-1	2
GGAGATGAGACGCTCC-1	2
GGCACGTTCAGCGGAA-1	2
GGCTTTCTCGCGTAGC-1	2
GGGACAATCACGTCCT-1	2
GGGACCTCACGACTAT-1	2
GGGAGATTCGCTCTAC-1	2
GGGCTACCATGACGGA-1	2
GGGTTATTCCATCTGC-1	2
GGTAGAGCAGATCCAT-1	2
GGTGGCTTCAGCCTCT-1	2
GGTTCTCGTCGCGGTT-1	2
GTACAGTTCACTCTTA-1	2
GTCACTCAGTTTCGAC-1	2
GTCATCCAGACCAAGC-1	2
GTCATTTCATATACCG-1	2
GTCGTAATCTCGCTTG-1	2
GTGAGCCCATTCTTCA-1	2
GTGTGATAGCTGGTGA-1	2
GTTGAACGTCGTATTG-1	2
TAACACGCATTCACAG-1	2
TAACCAGCACACCGAC-1	2
TAACCAGGTCCACTTC-1	2
TAAGCACCATGACTGT-1	2
TACAGGTAGTTCCATG-1	2
TATACCTCAATGGGTG-1	2
TATGTTCCATGCTGCG-1	2
TCCAGAAGTTACGTAC-1	2
TCCAGAATCCAACCAA-1	2
TCCTCCCCAGGACTTT-1	2
TCCTCTTGTCGTTGCG-1	2
TCCTCTTTCTGTGTGA-1	2
TCGACGGCAATGGCCC-1	2
TCGCTCAGTCATATGC-1	2
TCGGGACAGCGTTCCG-1	2
TCGGTCTAGAGGACTC-1	2
TCGGTCTGTTGCGAAG-1	2
TCTACATCACAACGCC-1	2
TCTACATGTTCATCTT-1	2
TCTACCGCAAAGACTA-1	2
TCTTAGTCATAGAAAC-1	2
TGAATCGAGGGTACGT-1	2
TGACCCTTCAGTCCGG-1	2
TGAGGGATCGATTGAC-1	2
TGAGTCACAGCGAACA-1	2
TGATCTTTCCATTGTT-1	2
TGATTCTCAACTGGTT-1	2
TGCATGAGTCTCAGGC-1	2
TGCTCGTCAGTCAGTT-1	2
TGGGAGAAGACAACAT-1	2
TGGGCGTCACCAACAT-1	2
TGTGGCGCACAACGCC-1	2
TTACTGTGTCCACAGC-1	2
TTCACGCCACAGAAGC-1	2
TTCCTCTCAGACCGCT-1	2
AAAGAACGTGCCGTAC-1	3
AAAGTCCCAAGATTGA-1	3
AACAAGAAGCCATATC-1	3
AACAAGACAGCTGAGA-1	3
AAGAACATCGCACTCT-1	3
AATAGAGTCACTAGCA-1	3
ACATGCAAGTTTCGGT-1	3
ACATTTCAGTCTAACC-1	3
ACCCAAACATCATCTT-1	3
ACCGTTCAGCAAGGAA-1	3
ACCGTTCTCGCATGAT-1	3
ACCTACCTCGAAGCCC-1	3
ACGTACAGTTCGGTTA-1	3
ACTCCCAAGACATAGT-1	3
ACTGTCCGTCCGGCAT-1	3
AGACCATAGTAGGTTA-1	3
AGCGTATAGGCCTGAA-1	3
AGGCATTAGATCCAAA-1	3
AGTAACCGTTCTCCAC-1	3
AGTGATCTCGAGTGAG-1	3
ATCACTTGTTCTCCAC-1	3
ATCATTCGTACGCTTA-1	3
ATCCACCGTTTCAGAC-1	3
ATCCCTGCAGTCAGTT-1	3
ATGAAAGCAAGAAACT-1	3
ATGAGGGCAACCAACT-1	3
ATGATCGTCCACTGAA-1	3
ATGATCGTCGAGATGG-1	3
ATGGGAGTCTGGCCGA-1	3
ATGTCTTTCCCTCAAC-1	3
ATTCTACAGAATGTTG-1	3
CAACCAAAGCCTTCTC-1	3
CAACGGCCAGCACACC-1	3
CACACAAAGACGGTCA-1	3
CACTGAACACCCTTAC-1	3
CACTGGGAGGTTCCAT-1	3
CACTGGGTCCGCTGTT-1	3
CATACCCAGTAGTCTC-1	3
CATCCACAGTTTGGCT-1	3
CCCTCAAGTCGTCATA-1	3
CCGAACGTCTCTTAAC-1	3
CCGGACAAGAGGTTTA-1	3
CCTCCTCCATCGATGT-1	3
CGAGGCTGTACAGTTC-1	3
CGGGCATGTCGTTATG-1	3
CGTCCATCAGGTTACT-1	3
CTATAGGAGTCGTCTA-1	3
CTCAACCAGAAGCCAC-1	3
CTCACTGTCGGCCCAA-1	3
CTCCCAACAGTCCCGA-1	3
CTCCTTTCAGCATACT-1	3
CTCTCGAAGATTGATG-1	3
GAAACCTTCGAGAATA-1	3
GAAATGAAGTTACGGG-1	3
GAACGTTGTGAATTGA-1	3
GAAGCGAAGCTCTGTA-1	3
GAAGTAACAGGTTCGC-1	3
GACCAATAGACCAAAT-1	3
GACCCAGCAGGAGGTT-1	3
GAGGCCTTCGGAAACG-1	3
GAGGGATGTACTCCCT-1	3
GCCAGTGTCGAGAGCA-1	3
GCTTCACGTCTGATAC-1	3
GGAGGTACACTGAATC-1	3
GGGATCCGTCTTCGAA-1	3
GGGCGTTGTAGTTACC-1	3
GGGTGTCTCTACTTCA-1	3
GGTAATCGTCAGATTC-1	3
GGTTAACTCGGTCGAC-1	3
GTAATCGAGTCTAACC-1	3
GTACAACGTAGTTACC-1	3
GTAGAAACATGCGGTC-1	3
GTAGATCGTCTGATCA-1	3
GTAGATCGTTTGCCGG-1	3
GTCCTCACATGACACT-1	3
GTCTCACTCTCGCCTA-1	3
GTGTCCTAGTGTTCCA-1	3
GTTCATTTCTACGGGC-1	3
GTTTACTAGGTCTACT-1	3
TAAGTCGGTTCTCGTC-1	3
TACCCGTCATGCGGTC-1	3
TCATCATAGGTAGCAC-1	3
TCATGGATCCATTTAC-1	3
TCATTCATCAGCTTCC-1	3
TCCCATGTCACCCATC-1	3
TCCTCGAGTCTGCCTT-1	3
TCGGGCAGTGGACCTC-1	3
TCGGTCTTCAAAGGTA-1	3
TCTAACTAGTCGCGAA-1	3
TCTCAGCGTCCCTAAA-1	3
TCTGCCAAGCGTCAGA-1	3
TGACTCCGTCACTGAT-1	3
TGCAGATGTTGTCTAG-1	3
TGCGGCATCCTCACGT-1	3
TGCTCGTTCCTCAGGG-1	3
TGGAGGACATTGAAGA-1	3
TGGGAAGCACTTGTCC-1	3
TGGGTTAGTGGGTTGA-1	3
TTACGTTGTAACCCGC-1	3
TTACGTTTCCATTCGC-1	3
TTCTAGTTCCGACATA-1	3
TTGCGTCTCACCACAA-1	3
TTGTGTTGTTGCATCA-1	3
TTGTTGTGTGACATCT-1	3
TTTGATCTCTCTGCCA-1	3
