# Supplementary material for: Single-cell expression profile of Drosophila ovarian follicle stem cells illuminates spatial differentiation in the germarium
Source: BMC Biol. 2023 Jun 20;21:143. doi: 10.1186/s12915-023-01636-9 (PMC10283321; doi:10.1186/s12915-023-01636-9)
Supplement: Supplementary file 3 — Additional File 3: Table 2 for Fig. 2E. Expression characteristics for key cluster genes. Average expression values and percentage of cells with detected expression underlying the dot size and coloring in Fig. 2E. [file 12915_2023_1636_MOESM3_ESM.xlsx]

## Sheet: Table S2
Additional File 3: Table S2 for Fig. 2E
Expression characteristics for key cluster genes.
Average expression values and percentage of cells with detected expression underlying the dot size and coloring in Fig. 2E.
gene	avg.exp	pct.exp	cluster	avg.exp.scaled
phm	0	0	0	-0.503759
santa-maria	0.034373	1.2987	0	-0.96332
wun2	0.622195	22.5108	0	-1.64593
GstS1	15.1881	99.1342	0	-1.14176
bnb	1.32594	28.5714	0	-0.446927
Hf	3.50176	76.6234	0	1.38431
croc	2.42798	69.697	0	2.00415
NetA	3.30681	70.1299	0	2.03908
phm	0	0	1	-0.503759
santa-maria	0.277927	14.5946	1	-0.737975
wun2	7.44756	97.8378	1	0.319598
GstS1	39.5977	100	1	0.273305
bnb	3.25215	65.4054	1	1.38185
Hf	0.887343	41.6216	1	-0.289972
croc	0.128166	9.18919	1	-0.447982
NetA	0.0347527	3.24324	1	-0.434764
phm	0.075593	5.04202	2	1.99613
santa-maria	1.61862	44.5378	2	0.502482
wun2	6.64947	81.5126	2	0.0897681
GstS1	27.7456	95.7983	2	-0.413778
bnb	0.491816	16.8067	2	-1.23886
Hf	0.192647	5.04202	2	-0.734856
croc	0.134231	6.72269	2	-0.441515
NetA	0.105748	4.20168	2	-0.381088
phm	0.0158045	0.952381	3	0.0189034
santa-maria	2.07675	42.8571	3	0.926362
wun2	10.5072	97.1429	3	1.20071
GstS1	55.89	100	3	1.2178
bnb	1.44721	29.5238	3	-0.331794
Hf	0.212601	7.61905	3	-0.722078
croc	0.0690208	2.85714	3	-0.511045
NetA	0.0155086	0.952381	3	-0.449314
phm	0	0	4	-0.503759
santa-maria	2.40171	73.6842	4	1.22702
wun2	8.50993	98.6842	4	0.625532
GstS1	52.5387	100	4	1.02352
bnb	1.37056	42.1053	4	-0.404564
Hf	0.11233	13.1579	4	-0.786291
croc	0.0132493	1.31579	4	-0.57051
NetA	0.0222394	2.63158	4	-0.444225
phm	0	0	5	-0.503759
santa-maria	0.0438331	3.22581	5	-0.954567
wun2	4.2901	74.1935	5	-0.589672
GstS1	18.3391	100	5	-0.95909
bnb	2.8924	54.8387	5	1.0403
Hf	3.13416	83.871	5	1.14889
croc	0.517274	35.4839	5	-0.0331029
NetA	0.173733	11.2903	5	-0.329688
