# Supplementary material for: Single-cell expression profile of Drosophila ovarian follicle stem cells illuminates spatial differentiation in the germarium
Source: BMC Biol. 2023 Jun 20;21:143. doi: 10.1186/s12915-023-01636-9 (PMC10283321; doi:10.1186/s12915-023-01636-9)
Supplement: Supplementary file 4 — Additional File 4: Table 3. Ranked list of genes characteristic of each cluster. Gene order for each cluster is determined by the ratio of expression in the characteristic cluster relative to average expression in all other cells. This enrichmentvalue for cluster “X” is calculated as E =/and denoted “avg_log2FC”. Also shown are the raw p values for significant differences in expression, adjusted p values after Bonferroni correction for multiple samples, the percentage of cells where the gene is detected in the characteristic clusterand in all other cells, as well as the normalized UMI counts for each cluster. Clusterscorrespond to Fig. 2C; each cluster is colored differently. This spreadsheet lists genes in each cluster down to an E value of 0.4. These genes and others with lower E values are listed in Additional File 5: Table 4. [file 12915_2023_1636_MOESM4_ESM.xlsx]

## Sheet: Table S3
Additional File 4: Table S3
Ranked list of genes characteristic of each cluster.
Gene order for each cluster is determined by the ratio of expression in the characteristic cluster relative to average expression in all other cells. This enrichment (E) value for cluster “X” is calculated as E = (log2 (1+ expression in X)/(1+average expression in all other groups) and denoted “avg_log2FC”. Also shown are the raw p values for significant differences in expression, adjusted p valu…
gene	p_val	avg_log2FC	pct.1	pct.2	p_val_adj	cluster	0	5	1	4	2	3
CG14072	1.58203e-78	2.45766	0.918	0.356	1.27591e-74	0	11.4269	5.54769	1.10717	0.397338	0.497882	0.497218
Wnt6	1.34186e-57	2.134	0.723	0.196	1.08221e-53	0	5.75944	0.738256	0.54569	0.109528	0.554253	0.708207
jbug	1.00774e-79	2.07876	0.883	0.196	8.12739e-76	0	7.60162	5.73531	0.794698	0.0873774	0.330967	0.172784
NetA	4.07463e-91	2.02185	0.701	0.038	3.28619e-87	0	3.30681	0.173733	0.0347527	0.0222394	0.105748	0.0155086
CG9628	1.31572e-88	1.96847	0.861	0.165	1.06113e-84	0	4.43464	1.97815	0.235207	0.0651179	0.192867	0.17667
stg	1.16084e-62	1.92263	0.944	0.62	9.36218e-59	0	12.9114	7.57447	2.82356	1.30763	1.82967	1.43911
trol	1.02022e-74	1.88656	0.991	0.814	8.22804e-71	0	19.0586	11.8499	3.18887	3.90797	4.22382	2.82037
Idgf6	7.43346e-52	1.71953	0.554	0.088	5.99508e-48	0	2.73176	0.330866	0.0609231	0.0984128	0.242432	0.0449026
MtnA	1.50152e-33	1.69825	0.831	0.527	1.21098e-29	0	12.6892	12.7623	3.62182	1.01321	0.902433	1.09342
CG32521	4.14285e-65	1.64791	0.753	0.196	3.34121e-61	0	3.05273	0.871206	0.207267	0.162508	0.374738	0.105657
croc	8.48881e-74	1.58041	0.697	0.093	6.84623e-70	0	2.42798	0.517274	0.128166	0.0132493	0.134231	0.0690208
CG14984	1.53547e-37	1.5804	0.416	0.059	1.23835e-33	0	2.28018	0.254975	0.0810232	0.0346174	0.0498045	0.129759
ImpL2	6.88564e-27	1.51592	0.346	0.059	5.55327e-23	0	2.40657	0.206326	0.115934	0.151809	0.241583	0.286237
cv-c	8.03611e-61	1.48127	0.952	0.662	6.48112e-57	0	7.83374	5.1435	2.82603	1.19805	1.1225	1.11781
vn	4.28848e-53	1.45777	0.848	0.41	3.45866e-49	0	4.21557	2.10047	1.40254	0.325888	0.290235	0.405863
CG32204	3.24015e-43	1.44573	0.87	0.468	2.61318e-39	0	6.06375	3.60896	2.50486	0.652258	0.362482	0.872258
CG42342	6.42036e-51	1.43489	0.9	0.598	5.17802e-47	0	5.50843	3.41446	1.51126	0.903358	0.836698	1.05043
CG31176	2.17616e-55	1.40788	0.589	0.091	1.75507e-51	0	2.02588	0.530865	0.127469	0.0405075	0.113076	0.0356248
Hf	8.04746e-46	1.36011	0.766	0.28	6.49028e-42	0	3.50176	3.13416	0.887343	0.11233	0.192647	0.212601
Wnt4	4.70848e-71	1.35207	1	0.954	3.79739e-67	0	45.4455	38.5402	23.709	10.6023	5.65677	10.9575
SKIP	2.12932e-52	1.3194	0.97	0.627	1.71729e-48	0	9.05139	9.54627	4.5555	1.06454	0.510692	0.759874
CG31121	6.19567e-59	1.30278	0.494	0.026	4.99681e-55	0	1.58854	0.0761277	0.00756982	0.00441644	0.0974498	0.0846392
miple1	6.86094e-34	1.27103	0.636	0.265	5.53335e-30	0	2.50077	1.09423	0.482602	0.239737	0.280642	0.359345
Mmp1	2.54242e-34	1.22004	0.619	0.212	2.05046e-30	0	2.48185	2.18102	0.554373	0.079722	0.108395	0.131767
hh	4.04947e-50	1.1999	1	0.7	3.2659e-46	0	17.8702	19.792	10.9467	2.2216	1.30792	3.51915
NLaz	2.65814e-21	1.19831	0.268	0.042	2.14379e-17	0	1.48926	0.357131	0.0276708	0.12412	0.0564463	0.0282606
CG17739	1.3582e-49	1.18222	0.662	0.177	1.09539e-45	0	1.82658	0.652315	0.34988	0.0353243	0.0929979	0.146867
Npc2f	4.54486e-37	1.17901	0.922	0.607	3.66543e-33	0	7.10141	6.80345	4.14931	0.750573	0.556834	0.927913
fz	3.76247e-33	1.12272	0.81	0.537	3.03443e-29	0	3.84891	3.56067	1.62053	0.678741	0.416896	0.469328
Fas1	2.18581e-40	1.11706	0.952	0.815	1.76286e-36	0	7.67952	5.27343	3.63781	2.165	1.9312	2.35754
CG11686	1.23236e-31	1.10344	0.701	0.378	9.93896e-28	0	2.49932	1.40054	0.696935	0.455439	0.358041	0.484352
Sam-S	3.99425e-35	1.06917	0.974	0.863	3.22137e-31	0	12.6611	13.8958	3.60989	3.4655	6.01425	4.81867
5-HT2A	3.70173e-34	1.06904	0.866	0.525	2.98544e-30	0	4.7539	4.08298	2.80012	0.52761	0.41111	0.885433
Inos	2.48225e-24	1.068	0.831	0.537	2.00193e-20	0	5.16272	4.80067	2.76303	1.00716	0.675456	0.906476
Saf6	6.43598e-29	1.06527	0.641	0.335	5.19062e-25	0	2.04053	1.04145	0.439658	0.321842	0.273065	0.427999
CG34417	2.04227e-32	1.06502	0.714	0.313	1.64709e-28	0	2.7354	2.87296	0.760606	0.310092	0.498761	0.26532
ths	2.51286e-31	1.05296	0.844	0.567	2.02662e-27	0	4.02034	3.63558	1.66324	0.988812	0.646401	0.870442
rdo	6.243e-41	1.03825	0.584	0.137	5.03498e-37	0	1.61614	1.26739	0.209398	0.0153335	0.175588	0.0991825
sog	4.52432e-26	1.02844	0.407	0.101	3.64886e-22	0	1.39126	0.341038	0.12412	0.125479	0.0875775	0.287413
Gapdh2	3.26948e-30	1.02071	0.913	0.845	2.63683e-26	0	8.16336	4.57775	3.74564	2.80062	3.39692	3.13922
Dyb	2.46484e-28	1.00745	0.649	0.302	1.98789e-24	0	2.04414	1.47346	0.588534	0.221433	0.329455	0.238238
CG1648	6.24737e-26	0.972536	0.706	0.375	5.0385e-22	0	2.60577	1.05264	0.807996	0.853081	0.777611	0.819232
CG5367	7.2344e-29	0.967244	0.407	0.079	5.83454e-25	0	1.32928	0.710068	0.145554	0.0234664	0.209647	0.0667034
wrapper	2.87414e-12	0.955568	0.706	0.587	2.318e-08	0	4.30417	1.77503	2.54584	1.59288	0.934179	1.29339
CG11155	5.50944e-27	0.946504	0.433	0.108	4.44337e-23	0	1.4122	1.04473	0.336207	0.0378378	0.0656405	0
del	1.75241e-24	0.942401	0.476	0.155	1.41332e-20	0	1.52925	1.22407	0.421836	0.0174356	0.0878168	0.0687447
Ten-a	5.36783e-31	0.925206	0.896	0.537	4.32916e-27	0	4.90718	4.65731	2.81507	1.20313	0.806644	1.50107
emc	5.65154e-21	0.921259	0.823	0.62	4.55797e-17	0	5.0842	4.06123	3.73849	1.15038	0.659853	0.961964
sky	5.68261e-20	0.921133	0.654	0.424	4.58302e-16	0	2.38902	1.60483	1.00816	0.606467	0.373071	0.528391
E(spl)m7-HLH	1.0111e-07	0.915781	0.472	0.327	0.000815455	0	2.95169	3.64506	0.742143	0.48591	1.27319	0.447884
CG30151	1.95014e-27	0.910116	0.922	0.687	1.57279e-23	0	5.92216	6.0093	3.25447	1.83609	1.04501	2.18442
dsx	2.21346e-30	0.905764	0.571	0.216	1.78516e-26	0	1.41649	1.04803	0.321152	0.0510235	0.114023	0.158887
CG17278	9.60781e-29	0.901841	0.589	0.223	7.7487e-25	0	1.62922	1.64682	0.329814	0.219656	0.14796	0.240963
FASN1	2.08002e-26	0.899216	0.766	0.475	1.67754e-22	0	2.75583	2.04371	1.31014	0.820091	0.563329	0.534235
Npc2a	1.66906e-19	0.886649	0.779	0.578	1.3461e-15	0	3.86651	5.06195	1.68098	0.676299	0.700761	1.26831
AcCoAS	3.88818e-30	0.885918	0.459	0.115	3.13582e-26	0	1.14747	0.466683	0.172394	0.100135	0.109034	0.069041
tsh	5.01771e-09	0.88577	0.42	0.254	4.04678e-05	0	2.1832	0.986165	1.15414	0.467705	0.358958	0.404025
stv	5.75168e-28	0.884163	0.965	0.878	4.63873e-24	0	16.8458	21.7797	11.5478	5.79308	2.43012	5.00713
CG5346	7.88177e-26	0.87725	0.81	0.558	6.35665e-22	0	2.98355	2.24467	1.04853	0.784618	1.13616	1.05979
CG34398	6.22008e-34	0.873877	0.316	0.022	5.01649e-30	0	0.894026	0.0830087	0.0364304	0	0.0542365	0
Cadps	2.0157e-14	0.871805	0.723	0.633	1.62566e-10	0	3.86063	2.48813	1.56525	1.93803	1.04156	1.81758
CG17549	7.76524e-28	0.869547	0.312	0.038	6.26267e-24	0	0.936794	0.140839	0.0328723	0.0204943	0.0192826	0.135032
Ace	6.3694e-45	0.859868	0.377	0.015	5.13692e-41	0	0.868463	0.0428079	0.00936974	0.0130012	0.0583119	0.0365457
CG17124	2.1867e-21	0.857463	0.857	0.665	1.76357e-17	0	5.10852	5.68392	3.34438	1.17643	0.825894	1.31777
CG46339	1.18784e-21	0.846566	0.528	0.23	9.57995e-18	0	1.52672	0.69386	0.155395	0.408655	0.732489	0.301067
CG10383	1.34057e-11	0.841086	0.606	0.426	1.08117e-07	0	2.7592	2.33688	1.08808	0.946526	0.590669	1.07103
RhoGAP100F	8.88641e-40	0.837777	0.42	0.046	7.16689e-36	0	0.9517	0.38623	0.0642244	0.0296406	0.102822	0
Pgant2	5.70309e-21	0.831343	0.602	0.32	4.59954e-17	0	1.75059	1.16468	0.650106	0.447308	0.258611	0.393602
CG3655	2.56181e-23	0.823423	0.913	0.711	2.0661e-19	0	5.76664	4.84657	4.48361	2.16799	0.857459	1.4083
Dmtn	4.09233e-13	0.820456	0.524	0.36	3.30046e-09	0	1.651	0.74903	0.719573	0.398304	0.236743	0.344124
GEFmeso	7.79024e-24	0.820204	0.459	0.154	6.28283e-20	0	1.18996	0.848075	0.338458	0.0374667	0.112674	0
ckn	2.00331e-25	0.811319	0.848	0.638	1.61567e-21	0	3.69129	2.92244	2.24971	1.61064	0.830596	0.921003
Idgf2	1.62842e-16	0.80922	0.511	0.252	1.31332e-12	0	1.57904	1.86226	0.496376	0.132689	0.259846	0.0933146
w	1.71648e-21	0.806123	0.935	0.792	1.38434e-17	0	6.42283	4.74414	4.40313	2.39466	1.58472	2.81765
Buffy	1.08889e-25	0.797866	0.498	0.161	8.78186e-22	0	1.29686	1.33231	0.351164	0.0317614	0.0493745	0.188691
CG5080	4.59916e-18	0.796286	0.437	0.168	3.70922e-14	0	1.26822	1.05281	0.399406	0.0210184	0.121516	0.116384
Dad	2.20564e-20	0.789448	0.71	0.49	1.77885e-16	0	2.5011	2.35478	1.44235	0.816837	0.46343	0.294801
2022-09-04	2.61341e-16	0.78852	0.407	0.176	2.10771e-12	0	1.10341	0.401867	0.16167	0.176647	0.110162	0.359489
ed	1.40452e-26	0.78656	0.922	0.773	1.13274e-22	0	5.67646	3.82405	4.01262	2.87934	1.45099	1.89758
nkd	4.62775e-14	0.784881	0.636	0.43	3.73228e-10	0	2.32252	1.57893	1.4316	0.746514	0.351857	0.442701
Trim9	1.80801e-27	0.784354	0.325	0.048	1.45816e-23	0	0.821949	0.184404	0.0500011	0.00650061	0.0614985	0.0299585
smash	2.71021e-22	0.776752	0.848	0.647	2.18578e-18	0	3.64907	2.99194	2.53911	1.51493	0.55955	0.955857
CG9743	6.3341e-22	0.773936	0.372	0.101	5.10845e-18	0	0.950225	0.263086	0.13371	0.0540629	0.133977	0.150193
CG43658	6.29964e-22	0.772939	0.926	0.797	5.08066e-18	0	6.13881	4.76589	3.99214	2.23306	2.31387	2.46822
Swip-1	1.63736e-19	0.769774	0.87	0.698	1.32053e-15	0	4.81652	5.17588	3.20365	1.38545	1.02656	1.69546
norpA	5.42437e-16	0.768099	0.511	0.28	4.37476e-12	0	1.37576	0.996616	0.422184	0.241569	0.29004	0.221984
CG2765	1.32695e-14	0.757498	0.532	0.32	1.07019e-10	0	1.50467	1.02448	0.52173	0.338942	0.347829	0.345024
fru	4.69825e-18	0.753912	0.792	0.614	3.78914e-14	0	3.39244	3.17586	1.96347	1.69372	0.771684	0.924429
Pde11	9.15157e-13	0.753502	0.628	0.472	7.38074e-09	0	2.33958	2.5255	1.0051	0.766075	0.687036	0.514809
Aldh	2.13334e-24	0.751968	0.952	0.896	1.72054e-20	0	7.68639	5.07332	4.11564	3.16172	4.11036	4.46684
CG41520	1.2169e-16	0.750762	0.727	0.486	9.81426e-13	0	3.46812	5.72512	2.09134	0.822924	0.308171	0.613431
Idgf3	3.01216e-15	0.74822	0.597	0.373	2.42931e-11	0	1.95816	2.34335	0.865846	0.278007	0.227726	0.596437
Tsp68C	2.59957e-28	0.745048	0.251	0.013	2.09656e-24	0	0.708283	0.109679	0	0	0.020852	0.0118559
fend	1.59683e-18	0.744501	0.9	0.775	1.28784e-14	0	5.53778	5.58359	3.5685	2.65256	1.27949	2.16489
fng	4.41924e-31	0.733744	0.996	0.954	3.56412e-27	0	12.418	12.1451	6.81195	5.43296	5.97133	6.9516
Tsp42Ea	8.29742e-17	0.730594	0.784	0.589	6.69187e-13	0	3.25308	2.37737	1.45105	1.1307	1.4919	1.67361
Orct2	5.75513e-15	0.726477	0.628	0.433	4.64151e-11	0	1.95012	1.794	0.931121	0.410521	0.518815	0.494012
CG3638	8.22032e-28	0.722069	0.944	0.77	6.62969e-24	0	6.13241	5.57884	5.0192	2.18782	1.32127	2.09722
Swim	7.99965e-21	0.719374	0.974	0.921	6.45172e-17	0	11.8453	11.6983	7.77634	5.36827	5.07015	5.19338
puc	1.29804e-16	0.714317	0.853	0.706	1.04687e-12	0	5.22722	6.06482	4.06049	1.95983	0.878461	1.41353
E23	1.57278e-13	0.709695	0.645	0.475	1.26844e-09	0	2.18072	1.64178	1.32262	0.76632	0.519498	0.479007
Prps	2.31077e-20	0.706939	0.97	0.91	1.86363e-16	0	10.3166	9.34589	5.72016	4.59119	4.10333	7.33645
SPARC	1.95663e-33	0.706396	1	0.998	1.57802e-29	0	43.0473	26.0037	31.1831	22.354	23.7751	21.9969
stas	1.39224e-16	0.704208	0.74	0.603	1.12284e-12	0	2.49507	2.29504	1.29049	0.741564	0.717524	0.987125
sima	2.83358e-20	0.703743	0.823	0.622	2.28528e-16	0	3.08632	2.74798	2.0273	1.35136	0.744224	0.844602
sqh	2.03617e-40	0.702547	0.996	0.958	1.64217e-36	0	12.6352	10.3611	7.72524	6.55488	6.34749	6.77189
CG42394	1.73593e-17	0.698284	0.424	0.168	1.40003e-13	0	1.0512	0.74484	0.235977	0.12033	0.314426	0.077137
Spn	4.0844e-22	0.695605	0.939	0.815	3.29407e-18	0	6.33653	5.99956	3.85428	3.5457	2.08161	3.13031
Hsp26	0.00313627	0.691373	0.563	0.486	1	0	8.70386	5.64026	5.81169	2.52831	2.90233	7.40644
Rbp6	1.26914e-18	0.687803	0.892	0.702	1.02356e-14	0	5.66752	7.89325	4.58796	2.06148	0.767685	1.24715
Mec2	5.29115e-16	0.682814	0.325	0.097	4.26731e-12	0	0.906714	0.633248	0.157087	0.0561784	0.129869	0.139735
Rac2	3.65271e-12	0.680705	0.861	0.793	2.94591e-08	0	6.00752	5.24655	4.78536	2.3058	1.86727	2.25053
Col4a1	6.46981e-14	0.671484	0.745	0.614	5.2179e-10	0	3.02995	1.58688	1.89403	1.4246	1.4777	0.991874
Spn88Ea	6.73612e-11	0.668013	0.528	0.36	5.43268e-07	0	1.4957	1.21632	0.751039	0.185925	0.378854	0.367806
sbb	9.93872e-33	0.666843	0.996	0.971	8.01558e-29	0	17.2731	14.9587	11.9179	10.0701	7.2181	9.4514
CBP	1.99827e-18	0.665555	0.411	0.141	1.6116e-14	0	0.992149	0.545472	0.216372	0.289105	0.281865	0.101319
Glut4EF	2.92763e-11	0.66532	0.571	0.41	2.36113e-07	0	1.73252	1.11991	0.942269	0.645378	0.489577	0.422955
Bx	1.30171e-10	0.65925	0.641	0.517	1.04983e-06	0	2.10758	1.7944	1.33603	0.856513	0.382997	0.573959
cic	1.5461e-22	0.657998	0.944	0.806	1.24693e-18	0	8.04568	8.00386	7.33311	4.18474	1.67186	2.0854
mbl	3.19186e-29	0.655709	0.991	0.925	2.57423e-25	0	14.2397	15.9719	10.901	7.73487	4.63016	5.70158
Cyp6a20	1.28502e-10	0.650973	0.606	0.463	1.03637e-06	0	2.03644	1.92388	1.36396	0.57909	0.208454	0.669891
18w	1.18664e-15	0.645604	0.45	0.212	9.57026e-12	0	1.03656	0.760247	0.37354	0.180208	0.129182	0.188449
CG16700	1.46451e-11	0.640567	0.416	0.229	1.18113e-07	0	1.01509	0.374656	0.269392	0.326883	0.291408	0.261597
CG14767	6.26407e-19	0.633915	0.948	0.837	5.05197e-15	0	5.87591	5.1289	3.4544	2.81959	2.46868	3.92042
Inx2	1.11111e-16	0.622506	0.775	0.576	8.96113e-13	0	2.41491	2.54409	1.18987	0.952033	0.975021	0.953094
CG10019	1.86465e-14	0.617901	0.753	0.569	1.50384e-10	0	2.81979	3.43465	1.9979	1.05533	0.375545	1.01954
kay	9.22958e-15	0.616732	0.866	0.698	7.44366e-11	0	4.02352	4.09722	2.96653	1.85622	1.05455	1.6725
Pglym78	3.11334e-10	0.616079	0.697	0.598	2.51091e-06	0	2.46286	1.89821	1.2248	0.929033	1.20045	1.24865
E(spl)m2-BFM	4.41011e-13	0.615318	0.965	0.929	3.55675e-09	0	14.7253	13.4311	12.7186	7.15231	4.53195	7.6147
glec	4.29513e-08	0.613279	0.641	0.519	0.000346403	0	2.7003	2.75935	1.39272	0.603461	1.70004	0.945219
sd	1.45755e-20	0.61173	0.939	0.832	1.17552e-16	0	6.56767	6.64333	5.33221	3.31016	1.91975	2.70077
ci	4.13585e-13	0.609766	0.771	0.634	3.33557e-09	0	2.90043	2.96253	2.03041	1.22608	0.785214	1.00177
fog	4.46599e-15	0.608677	0.355	0.13	3.60182e-11	0	0.810666	0.384583	0.117309	0.207106	0.190556	0.176782
Svil	3.42084e-17	0.607645	0.844	0.671	2.7589e-13	0	3.78311	4.39122	2.76468	2.09489	0.630358	1.44844
TM4SF	6.60314e-10	0.603841	0.429	0.238	5.32543e-06	0	1.59583	1.08767	1.07861	0.590234	0.317785	0.358597
side-V	2.59093e-09	0.603459	0.437	0.276	2.08959e-05	0	1.18298	1.09602	0.511847	0.297385	0.271723	0.203215
Rho1	1.67538e-25	0.60339	0.983	0.927	1.35119e-21	0	10.3576	8.7053	7.31199	6.1455	5.03967	5.55201
Hexo2	1.28939e-17	0.602815	0.987	0.896	1.03989e-13	0	13.7353	17.5333	11.2377	5.81264	3.31188	7.22372
kek1	1.40292e-22	0.601583	0.996	0.914	1.13146e-18	0	17.4742	16.5826	18.1872	7.62171	3.57789	6.80928
CG6357	2.61343e-12	0.601306	0.364	0.155	2.10773e-08	0	1.01156	0.745848	0.256577	0.078292	0.504277	0.177306
inaE	3.77986e-12	0.599766	0.766	0.653	3.04846e-08	0	3.00875	3.12998	2.45728	1.14172	0.73219	0.736927
Eip63E	1.28755e-16	0.597311	0.931	0.761	1.03841e-12	0	5.65809	5.63818	4.74238	3.50121	1.2038	2.13372
Lac	3.56644e-10	0.596124	0.671	0.527	2.87634e-06	0	2.16704	1.94554	1.57831	0.697994	0.48987	0.714866
E(spl)m3-HLH	3.79104e-35	0.594139	1	0.998	3.05748e-31	0	40.9028	38.1783	32.4424	22.9645	16.2929	24.6057
CG32486	8.68131e-18	0.592142	0.952	0.845	7.00148e-14	0	6.79406	7.31014	5.33247	3.63814	1.78585	3.35594
jim	4.99075e-17	0.590964	0.948	0.808	4.02504e-13	0	6.97632	7.00702	5.7372	4.26829	2.22984	2.51492
PLCXD	3.03807e-09	0.590285	0.571	0.446	2.4502e-05	0	1.67491	1.45526	0.977726	0.780671	0.180421	0.694766
CG11658	7.10937e-11	0.588692	0.684	0.521	5.73371e-07	0	2.10624	2.31788	1.14706	0.798621	0.3879	1.14334
Mob2	1.04355e-13	0.587548	0.866	0.761	8.41625e-10	0	4.00418	3.36773	2.62299	2.1444	1.50104	2.27562
CG8306	1.98387e-14	0.586127	0.861	0.733	1.59999e-10	0	3.64615	3.28752	2.4371	1.93147	1.56667	1.50488
GstT4	0.00443737	0.585471	0.502	0.475	1	0	2.55378	2.1727	1.43597	1.55897	0.701919	1.39159
CG30440	2.98828e-15	0.58302	0.329	0.113	2.41005e-11	0	0.722297	0.691981	0.135696	0.08717	0.0288849	0.0365878
CG34401	5.52123e-15	0.577095	0.823	0.697	4.45287e-11	0	3.75566	4.29801	2.89234	1.97556	0.797469	1.42964
yellow-d	9.57305e-10	0.576573	0.273	0.113	7.72067e-06	0	0.711243	0.440333	0.210794	0.0454898	0.0290982	0.0710026
GILT1	5.95343e-17	0.57266	0.97	0.879	4.80145e-13	0	6.93121	7.20013	4.27843	3.49604	3.70094	4.05703
CG8738	1.87386e-10	0.570632	0.32	0.146	1.51127e-06	0	0.790318	0.648762	0.237292	0.0751606	0.0807565	0.123259
alpha-Est9	1.98188e-07	0.570402	0.368	0.245	0.00159839	0	0.895855	0.473409	0.346381	0.253831	0.103584	0.250649
CG31324	1.04926e-09	0.570288	0.861	0.757	8.46226e-06	0	5.13767	4.34943	4.18511	3.06956	1.16068	2.84543
CG2201	5.40559e-10	0.570026	0.312	0.146	4.35961e-06	0	0.756414	0.787254	0.142458	0.10897	0.039935	0.114025
CG14207	2.4436e-13	0.569097	0.892	0.777	1.97077e-09	0	5.72961	8.35628	3.95414	2.36316	1.61126	2.98339
CG42268	1.37797e-24	0.568487	0.26	0.026	1.11133e-20	0	0.546327	0.253696	0.00925407	0	0.0498246	0
bun	4.64195e-14	0.568033	0.957	0.921	3.74373e-10	0	9.54201	8.57201	6.78632	5.7531	4.40777	5.65718
CG6330	2.6621e-14	0.564721	0.909	0.815	2.14699e-10	0	5.08302	4.16531	3.30236	2.78355	2.16654	3.46728
msi	2.19524e-19	0.560391	0.991	0.927	1.77046e-15	0	11.4109	11.1201	8.87516	7.41004	4.13718	6.37852
mld	4.54394e-10	0.557997	0.558	0.413	3.66469e-06	0	1.564	1.81207	0.866642	0.546034	0.182864	0.663895
CG42674	7.49025e-13	0.548631	0.753	0.565	6.04089e-09	0	2.66777	3.45784	2.38573	1.01615	0.281216	0.55416
CG17202	4.74472e-09	0.547083	0.714	0.633	3.82662e-05	0	2.53323	2.10752	1.57618	1.11824	1.03255	1.38677
bab2	3.84734e-09	0.541924	0.485	0.358	3.10288e-05	0	1.15068	1.04723	0.666543	0.41063	0.18706	0.184054
Eno	1.5402e-11	0.541122	0.896	0.819	1.24217e-07	0	5.05784	3.41462	3.0603	2.67744	3.55165	3.10721
rho-4	2.6113e-14	0.538684	0.909	0.768	2.10601e-10	0	4.83451	6.01695	4.08956	2.05647	1.18023	2.12998
CG3500	7.05272e-08	0.537277	0.602	0.523	0.000568802	0	1.78557	1.9006	0.969141	0.735764	0.645784	0.695679
Tat	2.47764e-05	0.53657	0.45	0.373	0.199821	0	1.29183	1.40253	0.537954	0.581443	0.428714	0.338832
tou	6.80782e-14	0.536254	0.887	0.744	5.49051e-10	0	4.21132	4.87107	3.42206	2.15038	1.09038	1.81316
Hsc70-3	2.75365e-11	0.536111	0.87	0.826	2.22082e-07	0	5.33789	5.23131	3.55827	3.51727	2.80436	2.47775
msn	1.04453e-07	0.535987	0.589	0.494	0.00084241	0	1.65927	1.11709	1.29692	0.804556	0.295075	0.483649
CG10947	5.65376e-13	0.53105	0.273	0.082	4.55976e-09	0	0.659776	0.593913	0.217613	0.0233793	0.0206167	0
CG6701	2.65974e-12	0.53043	0.87	0.729	2.14508e-08	0	4.09459	4.52164	3.4053	1.88535	1.13106	1.84943
nrv2	1.21848e-10	0.529842	0.775	0.66	9.82708e-07	0	2.67436	2.3542	1.87669	1.22495	0.864877	1.48512
Smr	3.65069e-24	0.529012	0.996	0.962	2.94429e-20	0	15.1879	15.5482	13.3598	8.40271	5.55414	8.13825
Arl6IP1	7.27103e-13	0.528922	0.9	0.748	5.86409e-09	0	3.87313	3.58101	2.98764	1.76932	1.35049	2.19563
CG44476	3.72355e-11	0.527569	0.848	0.731	3.00305e-07	0	3.54408	2.60609	2.04792	2.22679	2.53472	1.58107
prage	1.37728e-11	0.526336	0.814	0.676	1.11077e-07	0	3.48543	3.80981	3.01848	1.55155	0.621941	1.61876
numb	2.45985e-06	0.524921	0.455	0.344	0.0198387	0	1.25613	1.38509	0.56444	0.466657	0.462535	0.284713
Nrg	1.93083e-12	0.523182	0.957	0.892	1.55722e-08	0	6.53947	5.38058	4.80856	3.94953	3.06221	4.14228
Syn	1.32839e-09	0.521822	0.628	0.499	1.07135e-05	0	1.79341	1.27041	1.29262	0.868649	0.356287	0.86591
mlt	9.87811e-13	0.521765	0.9	0.788	7.9667e-09	0	5.07311	4.5624	4.33317	2.43455	1.83718	2.65404
pes	1.51987e-06	0.521156	0.567	0.49	0.0122577	0	1.62972	1.32254	1.08098	0.909525	0.477685	0.45134
zyd	8.89352e-07	0.52092	0.372	0.243	0.00717262	0	0.974765	0.954086	0.457344	0.268951	0.124874	0.254823
Fer1HCH	2.19041e-26	0.519397	1	0.978	1.76657e-22	0	17.685	16.9691	12.7252	10.5654	9.03438	12.3741
RhoL	6.95336e-08	0.511956	0.762	0.689	0.000560788	0	3.5488	3.46291	2.93073	1.69412	1.01627	1.82213
CG30195	8.30627e-09	0.510736	0.831	0.77	6.699e-05	0	4.75268	4.18512	2.88113	2.54028	3.27594	2.72555
Lsd-2	1.78378e-06	0.500798	0.658	0.603	0.0143862	0	2.46647	2.62823	1.43249	1.10266	0.912091	1.64519
uex	1.09104e-10	0.499574	0.844	0.759	8.7992e-07	0	3.80498	3.48712	2.88276	2.61261	1.59548	1.65829
CG5758	1.62882e-08	0.496448	0.745	0.629	0.000131364	0	2.56836	2.77692	2.10932	1.32823	0.664568	0.896903
mam	3.34276e-12	0.49551	0.857	0.724	2.69593e-08	0	3.513	4.39408	2.67531	2.34362	1.1739	1.13178
CG9003	7.34904e-10	0.493091	0.788	0.689	5.927e-06	0	3.23088	2.91747	2.72481	1.88993	1.05608	1.36216
myo	3.85358e-13	0.492285	0.913	0.784	3.10791e-09	0	5.21639	6.12393	4.47726	3.82199	1.54825	1.78688
RhoGAP71E	1.21176e-14	0.485883	0.987	0.854	9.77283e-11	0	9.90469	10.3112	10.2143	6.12811	2.61987	3.86511
glob1	2.83495e-07	0.485313	0.273	0.133	0.00228638	0	0.760755	0.80557	0.275081	0.120561	0.127532	0.150781
Sox14	9.51028e-09	0.484539	0.706	0.569	7.67004e-05	0	2.41037	3.26477	1.95	1.14332	0.323266	0.931171
CG4928	1.16952e-05	0.482703	0.429	0.313	0.0943217	0	1.32932	2.64458	0.632465	0.316044	0.237913	0.300174
CG42238	3.97908e-09	0.481951	0.593	0.481	3.20913e-05	0	1.52455	1.14086	1.2174	0.79163	0.380449	0.384453
Chchd2	3.92033e-14	0.481446	0.948	0.879	3.16175e-10	0	6.05714	4.94595	3.95001	3.59144	4.01365	4.09494
bip2	1.01238e-11	0.480889	0.892	0.771	8.16488e-08	0	4.26486	4.02687	3.69799	2.85376	1.44705	1.84434
Pect	3.33043e-05	0.480578	0.364	0.265	0.268599	0	0.91179	0.748438	0.275666	0.354847	0.256851	0.452793
gish	6.36096e-13	0.478925	0.948	0.815	5.13011e-09	0	5.32204	5.4658	4.59301	3.2849	1.75243	2.73799
Pli	2.3221e-11	0.478228	0.805	0.737	1.87277e-07	0	3.22492	3.13175	2.57433	1.83098	1.2477	1.46613
jdp	6.00582e-08	0.477687	0.545	0.408	0.00048437	0	1.49316	1.73246	0.944012	0.503769	0.365537	0.652497
Fer2LCH	1.52725e-27	0.475276	1	0.991	1.23173e-23	0	26.3062	25.5311	20.2497	15.8922	13.339	19.7427
CG17454	1.05349e-07	0.473974	0.654	0.554	0.00084964	0	1.91466	1.51097	1.50636	1.31906	0.432987	0.730894
sano	1.73531e-06	0.473772	0.407	0.287	0.0139953	0	0.958225	0.757399	0.562353	0.282418	0.242241	0.219315
sesB	7.01993e-20	0.471458	0.996	0.995	5.66157e-16	0	22.3853	21.2351	17.8864	15.3859	11.8987	13.9813
Pax	2.49684e-05	0.469878	0.589	0.528	0.20137	0	1.83952	1.98778	1.27226	0.800095	0.622649	0.770963
E(spl)mbeta-HLH	4.31828e-19	0.469656	1	0.998	3.48269e-15	0	47.1196	47.7717	35.3021	28.0246	26.4145	35.1877
nrv1	2.55794e-08	0.468403	0.81	0.742	0.000206298	0	3.38958	2.64508	2.56507	1.48479	1.38421	2.59364
CG9360	1.73286e-09	0.467161	0.801	0.651	1.39755e-05	0	3.02498	3.22968	2.14763	1.31587	0.994404	2.18821
rols	1.58787e-06	0.465914	0.303	0.181	0.0128061	0	0.686836	0.584418	0.235838	0.112816	0.14002	0.151861
CenG1A	3.05555e-05	0.465022	0.325	0.227	0.24643	0	0.76016	0.531266	0.415227	0.185322	0.0665544	0.178624
CG32850	3.11937e-08	0.464983	0.701	0.6	0.000251577	0	2.16464	2.3995	1.3931	0.941162	0.783443	1.29394
mtgo	2.01866e-11	0.464566	0.874	0.757	1.62805e-07	0	4.44002	4.83743	4.24814	2.59887	1.602	1.29021
Eip74EF	1.09413e-06	0.464559	0.329	0.205	0.00882414	0	0.731057	0.416131	0.385402	0.127685	0.0532563	0.248204
Vps24	4.54054e-08	0.460417	0.758	0.704	0.000366195	0	2.66032	2.17956	1.7396	1.38152	1.24398	1.88723
NK7.1	3.7807e-07	0.458651	0.87	0.797	0.00304913	0	4.555	3.76268	3.85582	3.07351	1.98651	2.35697
rudhira	1.53297e-11	0.457484	0.965	0.861	1.23634e-07	0	8.15922	8.20289	7.81802	5.35033	2.42087	4.30481
raskol	4.49047e-08	0.456036	0.792	0.715	0.000362157	0	3.23679	3.38362	2.7857	2.1076	0.983671	1.33399
unc-13	6.25411e-11	0.456036	0.905	0.775	5.04394e-07	0	5.0032	5.23335	4.66956	3.45681	1.49751	2.07194
Dlic	2.49979e-08	0.455395	0.749	0.662	0.000201608	0	2.53281	2.35306	1.9717	1.5801	0.797789	1.30168
CG4797	5.47849e-05	0.454546	0.519	0.457	0.44184	0	1.38051	1.42278	0.894172	0.448832	0.393738	0.653555
CG32066	1.10115e-06	0.45444	0.775	0.711	0.00888076	0	3.15185	2.81422	2.66036	2.08771	1.0337	1.54363
CG5151	9.046e-05	0.454123	0.446	0.38	0.72956	0	1.13929	0.99948	0.609528	0.593077	0.360711	0.423409
rut	3.02338e-08	0.453726	0.29	0.144	0.000243836	0	0.611139	0.587639	0.162922	0.133955	0.147406	0.0208034
I-2	1.24914e-06	0.45254	0.597	0.552	0.0100743	0	1.59304	1.20502	0.989728	0.773615	0.680238	0.875638
Vha16-1	3.83768e-22	0.451516	0.996	0.989	3.09509e-18	0	23.1096	22.0974	20.0207	19.2073	11.0997	11.8335
CG12290	4.73493e-07	0.446037	0.693	0.58	0.00381872	0	2.49615	2.79593	2.53118	0.832736	0.502933	0.876695
CG10011	4.69012e-07	0.444579	0.489	0.369	0.00378258	0	1.16789	1.51655	0.895553	0.409758	0.0819688	0.226197
Klp98A	3.72838e-06	0.443303	0.602	0.558	0.0300694	0	1.71737	1.53396	1.34021	1.00945	0.492714	0.645483
CG33229	1.84265e-10	0.441577	0.926	0.879	1.4861e-06	0	6.63831	7.77417	5.10034	4.02855	3.30143	3.85618
Gug	2.04187e-09	0.441561	0.805	0.707	1.64677e-05	0	3.15355	3.20833	2.57666	1.90967	1.02877	1.74093
mav	3.37086e-05	0.441499	0.545	0.479	0.27186	0	1.54488	0.917945	1.05985	0.930817	0.58155	0.810769
Ald1	1.36281e-06	0.441282	0.905	0.914	0.010991	0	7.49	6.0111	5.95396	5.03029	3.47901	5.74058
pyd	6.37287e-08	0.437575	0.818	0.729	0.000513972	0	3.53031	2.84605	3.14866	2.66609	1.23517	1.65893
Cdk4	1.07177e-07	0.436961	0.42	0.278	0.000864384	0	0.850584	0.541257	0.341275	0.496589	0.400793	0.177367
drpr	8.8581e-08	0.434324	0.74	0.669	0.000714406	0	2.64798	2.61198	2.35643	1.32965	0.819813	1.26874
CG13506	2.74531e-05	0.432775	0.628	0.622	0.221409	0	2.10466	1.88181	1.61164	1.08052	0.768757	1.16854
sick	0.000576717	0.432344	0.42	0.36	1	0	1.05331	1.16259	0.760435	0.297647	0.217281	0.229395
Pgk	1.26451e-09	0.430281	0.939	0.872	1.01983e-05	0	4.95839	4.46865	3.20851	2.78916	3.24828	3.83414
spen	2.02447e-13	0.427995	0.983	0.883	1.63274e-09	0	10.0955	11.8693	10.4491	7.10097	3.14142	3.63577
wnd	8.18373e-06	0.427968	0.468	0.38	0.0660018	0	1.08354	0.982417	0.768945	0.370473	0.17254	0.459929
SCAP	6.83499e-08	0.425951	0.654	0.53	0.000551242	0	1.77637	1.98952	1.44259	0.880693	0.253694	0.914971
alphaTub84B	7.82019e-20	0.424928	0.996	1	6.30699e-16	0	32.6253	30.3181	23.1202	21.5407	24.9766	22.7358
CG6683	3.9218e-05	0.424879	0.312	0.212	0.316293	0	0.658531	0.306558	0.290961	0.271409	0.146853	0.169999
Wdr62	9.12983e-09	0.424218	0.835	0.755	7.36321e-05	0	3.64145	3.1394	3.19731	2.32032	1.31581	2.15243
Fkbp14	6.63096e-10	0.422923	0.255	0.097	5.34787e-06	0	0.514904	0.297402	0.0679475	0.0671545	0.166304	0.144748
Atg8a	1.14441e-17	0.422771	0.996	0.982	9.2297e-14	0	18.6414	17.1216	15.6648	14.1561	8.52716	13.5017
PyK	4.53706e-08	0.422118	0.788	0.722	0.000365914	0	2.95794	2.19008	2.07967	1.73523	1.94816	1.75774
Dsp1	4.75309e-11	0.421319	0.935	0.817	3.83337e-07	0	5.11579	4.69391	4.78655	3.69397	2.06217	2.36599
CG10171	5.21452e-06	0.421299	0.329	0.216	0.0420551	0	0.67839	0.341179	0.224078	0.27883	0.223403	0.268513
CG42566	8.56426e-13	0.420917	0.996	1	6.90707e-09	0	40.3081	36.751	30.3544	28.9978	26.0856	29.7959
CG17839	3.6851e-10	0.420763	0.307	0.13	2.97203e-06	0	0.617519	0.626496	0.213513	0.0529089	0.15626	0.123813
robo2	8.1125e-08	0.420713	0.9	0.773	0.000654273	0	5.75877	5.97455	6.31688	4.41288	1.3688	1.69132
RapGAP1	3.18973e-10	0.420461	0.9	0.808	2.57252e-06	0	5.92559	6.56911	5.5923	4.5241	2.18658	2.26349
jigr1	3.38675e-06	0.420263	0.831	0.762	0.0273142	0	4.27396	3.1487	4.108	2.34051	1.66629	2.6424
ken	8.78388e-06	0.419441	0.667	0.622	0.070842	0	2.2213	2.26237	1.9003	1.64906	0.630385	0.746122
RhoGAP18B	0.000249261	0.416918	0.437	0.366	1	0	1.14241	1.24816	0.923275	0.442371	0.174248	0.268856
Rab6	1.24842e-06	0.41676	0.671	0.612	0.0100685	0	1.98491	1.87504	1.43424	0.848906	1.1094	0.933095
trx	2.09897e-08	0.415889	0.784	0.634	0.000169282	0	2.61435	3.14128	2.36317	1.612	0.564873	1.07841
dpr17	1.19255e-12	0.414885	0.442	0.177	9.61791e-09	0	1.46631	1.80013	1.32755	0.343071	0.170711	0.583982
Rab7	1.1429e-09	0.413888	0.9	0.87	9.21748e-06	0	5.12146	4.8242	3.72965	3.25392	2.79414	3.78518
CG42259	0.00322535	0.413678	0.286	0.221	1	0	0.745016	0.498322	0.394367	0.332841	0.124043	0.244353
Xbp1	1.0282e-07	0.412702	0.883	0.81	0.000829245	0	3.96693	3.37607	2.97984	2.6099	2.3657	2.41455
Ubi-p5E	3.11947e-13	0.412043	0.974	0.94	2.51586e-09	0	9.07501	8.22319	7.40011	5.49941	4.73624	6.99461
gpp	5.44978e-09	0.407931	0.797	0.706	4.39525e-05	0	2.87828	2.76706	2.37793	1.88877	1.28749	1.36848
sra	1.91756e-05	0.40771	0.701	0.634	0.154651	0	2.3991	2.09083	1.79797	1.30113	1.02559	1.63234
QC	8.43044e-06	0.407611	0.498	0.408	0.0679915	0	1.21246	1.30272	0.784784	0.43128	0.426173	0.532389
CG13917	8.40165e-09	0.406688	0.883	0.779	6.77593e-05	0	4.54626	5.25302	4.4965	2.94569	1.31888	1.93525
da	3.91203e-09	0.406473	0.758	0.644	3.15505e-05	0	2.30949	2.21396	2.05185	1.57058	0.772152	0.863741
Mrp4	0.0035635	0.402598	0.476	0.463	1	0	1.43798	1.32825	1.09802	0.711775	0.394746	0.71702
G9a	0.000249302	0.401949	0.481	0.424	1	0	1.17341	1.09751	0.831397	0.59204	0.323176	0.451984
CG41520	4.42207e-16	1.21959	0.919	0.527	3.5664e-12	5	3.46812	5.72512	2.09134	0.822924	0.308171	0.613431
Cyp6a8	3.35445e-12	1.12698	0.468	0.142	2.70537e-08	5	0.216764	1.71697	0.561314	0.0811721	0	0.139436
MtnA	3.36262e-13	1.0939	0.935	0.589	2.71195e-09	5	12.6892	12.7623	3.62182	1.01321	0.902433	1.09342
CG4928	5.53229e-12	1.09226	0.677	0.318	4.46179e-08	5	1.32932	2.64458	0.632465	0.316044	0.237913	0.300174
stv	4.07407e-15	1.0279	1	0.895	3.28574e-11	5	16.8458	21.7797	11.5478	5.79308	2.43012	5.00713
Npc2a	1.20879e-09	0.988131	0.839	0.62	9.7489e-06	5	3.86651	5.06195	1.68098	0.676299	0.700761	1.26831
hh	5.86551e-17	0.976998	1	0.771	4.73054e-13	5	17.8702	19.792	10.9467	2.2216	1.30792	3.51915
Rbp6	5.22089e-14	0.968994	0.968	0.74	4.21065e-10	5	5.66752	7.89325	4.58796	2.06148	0.767685	1.24715
SKIP	3.97791e-16	0.963948	1	0.705	3.20818e-12	5	9.05139	9.54627	4.5555	1.06454	0.510692	0.759874
CG14207	2.27418e-09	0.955009	0.968	0.797	1.83413e-05	5	5.72961	8.35628	3.95414	2.36316	1.61126	2.98339
E(spl)m7-HLH	3.91447e-07	0.909488	0.629	0.348	0.00315702	5	2.95169	3.64506	0.742143	0.48591	1.27319	0.447884
trn	3.04674e-08	0.895044	0.71	0.416	0.000245719	5	1.49753	2.74022	1.28248	0.553425	0.364781	0.527468
Sam-S	7.78136e-14	0.880406	0.984	0.888	6.27566e-10	5	12.6611	13.8958	3.60989	3.4655	6.01425	4.81867
jbug	7.14887e-09	0.845842	0.758	0.369	5.76556e-05	5	7.60162	5.73531	0.794698	0.0873774	0.330967	0.172784
Hexo2	1.16555e-12	0.811277	1	0.916	9.40016e-09	5	13.7353	17.5333	11.2377	5.81264	3.31188	7.22372
CG34417	3.47509e-11	0.793967	0.823	0.398	2.80266e-07	5	2.7354	2.87296	0.760606	0.310092	0.498761	0.26532
laza	6.04737e-10	0.782749	0.903	0.581	4.8772e-06	5	2.25315	3.77267	2.87832	0.706046	0.296037	1.22322
Hf	2.53724e-11	0.764175	0.839	0.388	2.04629e-07	5	3.50176	3.13416	0.887343	0.11233	0.192647	0.212601
Gadd45	4.16823e-08	0.759897	0.968	0.866	0.000336167	5	5.99639	12.4764	10.0534	6.01575	3.47089	8.25603
goe	1.58647e-07	0.758536	0.871	0.647	0.00127949	5	2.62844	4.04809	2.75133	1.25475	0.454584	1.47481
CG17124	2.03357e-08	0.752412	0.952	0.703	0.000164007	5	5.10852	5.68392	3.34438	1.17643	0.825894	1.31777
mgl	1.9662e-11	0.750383	0.952	0.739	1.58574e-07	5	3.36252	5.50656	4.49878	1.89883	1.07862	1.63484
Idgf2	4.3376e-07	0.7443	0.565	0.309	0.00349827	5	1.57904	1.86226	0.496376	0.132689	0.259846	0.0933146
Npc2f	2.45212e-09	0.74023	0.952	0.679	1.97764e-05	5	7.10141	6.80345	4.14931	0.750573	0.556834	0.927913
Idgf3	3.93368e-07	0.733889	0.694	0.418	0.00317252	5	1.95816	2.34335	0.865846	0.278007	0.227726	0.596437
Sox14	6.79958e-07	0.717777	0.823	0.591	0.00548386	5	2.41037	3.26477	1.95	1.14332	0.323266	0.931171
puc	8.0857e-09	0.717355	0.935	0.733	6.52111e-05	5	5.22722	6.06482	4.06049	1.95983	0.878461	1.41353
CG42674	4.26144e-09	0.716465	0.887	0.598	3.43685e-05	5	2.66777	3.45784	2.38573	1.01615	0.281216	0.55416
CG17834	2.21588e-05	0.716433	0.629	0.401	0.17871	5	1.39402	2.20992	1.24615	0.488021	0.338189	0.503405
ogre	2.17868e-06	0.715094	0.806	0.641	0.017571	5	2.54967	3.76628	1.96478	1.58092	1.35002	1.23437
dnc	5.85303e-10	0.705982	0.968	0.802	4.72047e-06	5	4.08846	6.35844	4.82656	2.67737	1.45557	2.85496
cnc	1.10854e-10	0.704816	0.984	0.841	8.94034e-07	5	5.31721	7.46991	5.60064	3.50935	1.66603	2.62195
CG17121	1.14186e-08	0.703336	0.806	0.489	9.20908e-05	5	1.64781	2.84053	2.0733	0.928796	0.395676	0.865935
rho-4	6.10417e-09	0.692087	0.968	0.796	4.92301e-05	5	4.83451	6.01695	4.08956	2.05647	1.18023	2.12998
CG10019	2.6191e-09	0.68944	0.903	0.599	2.1123e-05	5	2.81979	3.43465	1.9979	1.05533	0.375545	1.01954
CG12065	9.14734e-08	0.684371	0.855	0.743	0.000737733	5	3.58798	4.9429	2.82693	1.65054	1.56672	2.55405
scyl	1.60484e-10	0.677787	1	0.947	1.2943e-06	5	10.6135	15.91	11.8895	9.67841	5.63559	7.57365
Mmp1	9.35956e-09	0.676902	0.661	0.304	7.54849e-05	5	2.48185	2.18102	0.554373	0.079722	0.108395	0.131767
CG8034	2.51849e-09	0.673921	0.984	0.901	2.03116e-05	5	8.46467	11.8985	9.64313	7.00702	2.43178	4.87129
fz	3.75912e-09	0.66788	0.887	0.595	3.03173e-05	5	3.84891	3.56067	1.62053	0.678741	0.416896	0.469328
CG30151	2.63926e-07	0.658566	0.903	0.744	0.00212856	5	5.92216	6.0093	3.25447	1.83609	1.04501	2.18442
CG6398	6.10929e-08	0.651293	0.887	0.679	0.000492714	5	1.3455	5.02376	4.85229	2.91749	2.05744	3.3818
mam	4.74994e-08	0.651289	0.935	0.749	0.000383083	5	3.513	4.39408	2.67531	2.34362	1.1739	1.13178
mbl	2.91947e-13	0.647129	1	0.94	2.35456e-09	5	14.2397	15.9719	10.901	7.73487	4.63016	5.70158
Jheh1	1.00134e-07	0.645592	0.548	0.25	0.000807577	5	0.853123	1.60023	0.554451	0.385016	0.325729	1.01359
Swip-1	8.75168e-09	0.645523	0.968	0.73	7.05823e-05	5	4.81652	5.17588	3.20365	1.38545	1.02656	1.69546
CG17278	1.86491e-12	0.643749	0.758	0.295	1.50405e-08	5	1.62922	1.64682	0.329814	0.219656	0.14796	0.240963
mdy	1.1958e-06	0.641976	0.452	0.204	0.00964414	5	0.592274	1.09815	0.243654	0.145513	0.176176	0.312339
dl	3.20833e-05	0.637066	0.565	0.355	0.258752	5	1.15007	1.69054	0.899642	0.368981	0.281983	0.276495
Inos	4.39561e-06	0.636411	0.855	0.605	0.0354506	5	5.16272	4.80067	2.76303	1.00716	0.675456	0.906476
Wnt4	6.86471e-10	0.635075	1	0.965	5.53639e-06	5	45.4455	38.5402	23.709	10.6023	5.65677	10.9575
Svil	9.84601e-08	0.633845	0.919	0.705	0.00079408	5	3.78311	4.39122	2.76468	2.09489	0.630358	1.44844
Sdc	1.88841e-11	0.629057	0.984	0.872	1.523e-07	5	5.76746	7.96917	6.04761	4.28944	2.28543	3.68909
Pde11	2.58356e-09	0.625314	0.823	0.492	2.08364e-05	5	2.33958	2.5255	1.0051	0.766075	0.687036	0.514809
Timp	3.81151e-10	0.62516	1	0.999	3.07398e-06	5	49.7728	75.2322	62.2062	42.1338	25.1578	52.1015
GstD3	4.13456e-05	0.620229	0.532	0.295	0.333453	5	0.988569	1.57715	0.629939	0.40018	0.468992	0.5079
aay	1.41556e-05	0.609959	0.597	0.337	0.114165	5	1.28231	1.91208	0.673087	0.720337	0.725323	0.841525
CG4199	2.4587e-08	0.609062	0.806	0.475	0.000198294	5	1.37979	2.0046	1.14045	0.833529	0.308548	0.615786
AANAT1	8.99557e-06	0.607805	0.694	0.44	0.0725493	5	0.590436	1.92777	1.49225	1.02	0.454748	1.09979
NimA	1.44145e-06	0.60283	0.452	0.205	0.0116253	5	0.307329	1.06142	0.826729	0.181419	0.152492	0
Slc45-1	3.42217e-05	0.600887	0.887	0.743	0.275998	5	3.83503	5.41517	4.24756	3.27701	1.28463	2.27568
chrb	9.16998e-08	0.597865	0.952	0.789	0.000739559	5	3.81279	5.78287	4.56348	3.54607	2.01905	2.45806
ths	9.16437e-06	0.595994	0.839	0.633	0.0739106	5	4.02034	3.63558	1.66324	0.988812	0.646401	0.870442
CG34401	1.93038e-06	0.593615	0.903	0.719	0.0155685	5	3.75566	4.29801	2.89234	1.97556	0.797469	1.42964
spz	1.64401e-08	0.591412	0.339	0.103	0.00013259	5	0.347438	0.787913	0.233091	0.0441173	0.0579051	0
Buffy	1.23813e-06	0.590999	0.516	0.239	0.00998555	5	1.29686	1.33231	0.351164	0.0317614	0.0493745	0.188691
tou	3.39666e-07	0.583416	0.984	0.77	0.0027394	5	4.21132	4.87107	3.42206	2.15038	1.09038	1.81316
myo	1.05613e-08	0.58025	0.984	0.809	8.51769e-05	5	5.21639	6.12393	4.47726	3.82199	1.54825	1.78688
Ten-a	1.25475e-06	0.576992	0.903	0.622	0.0101196	5	4.90718	4.65731	2.81507	1.20313	0.806644	1.50107
Nrt	5.26484e-06	0.574808	1	0.884	0.0424609	5	10.1297	13.1479	13.688	6.8961	2.02776	4.26023
CG10011	7.99972e-06	0.567208	0.629	0.385	0.0645178	5	1.16789	1.51655	0.895553	0.409758	0.0819688	0.226197
CG40485	4.48163e-05	0.565546	0.435	0.219	0.361443	5	1.11732	1.36298	0.560824	0.13957	0.2499	0.238246
Sidpn	1.13064e-06	0.565422	0.323	0.112	0.0091186	5	0.672534	0.895249	0.175352	0.02273	0	0.109323
kibra	2.72434e-06	0.563315	0.935	0.765	0.0219718	5	4.07082	5.87485	5.05323	4.77698	1.36253	2.04577
nvd	2.07512e-05	0.561936	0.774	0.561	0.167359	5	1.54712	2.51685	1.7227	1.38418	0.71126	1.17902
Fdh	1.09918e-05	0.560817	0.887	0.811	0.0886486	5	3.94722	5.60736	4.05872	2.40718	1.92951	3.96107
GstE1	1.75816e-05	0.55565	0.903	0.627	0.141796	5	1.79876	3.85167	3.70654	2.1246	1.0146	2.51397
mld	5.47392e-06	0.554878	0.694	0.436	0.0441472	5	1.564	1.81207	0.866642	0.546034	0.182864	0.663895
spen	1.75388e-09	0.553955	0.984	0.906	1.4145e-05	5	10.0955	11.8693	10.4491	7.10097	3.14142	3.63577
Myo31DF	9.65976e-07	0.548015	0.742	0.455	0.0077906	5	1.15779	1.73004	1.14506	0.614829	0.368274	0.486705
CG33229	1.11297e-07	0.547981	0.968	0.887	0.000897608	5	6.63831	7.77417	5.10034	4.02855	3.30143	3.85618
CG7702	1.50054e-05	0.543685	0.742	0.5	0.121018	5	1.53305	2.10234	1.15694	0.919649	0.552497	0.99069
fend	3.8414e-06	0.542441	0.968	0.799	0.0309809	5	5.53778	5.58359	3.5685	2.65256	1.27949	2.16489
egh	3.16227e-06	0.541676	0.742	0.451	0.0255037	5	1.16556	1.74994	0.906605	0.86651	0.498755	0.709002
ptc	1.03346e-05	0.539858	0.968	0.81	0.0833487	5	6.5011	7.8608	7.77801	4.04187	1.22287	2.42369
wb	9.1152e-05	0.535067	0.774	0.585	0.735141	5	0.993157	2.91339	2.91211	2.31652	0.886237	1.60046
5-HT2A	1.97053e-05	0.533627	0.871	0.605	0.158923	5	4.7539	4.08298	2.80012	0.52761	0.41111	0.885433
CG11658	8.03264e-07	0.533144	0.823	0.547	0.00647832	5	2.10624	2.31788	1.14706	0.798621	0.3879	1.14334
CG32486	1.27862e-07	0.5326	0.968	0.869	0.0010312	5	6.79406	7.31014	5.33247	3.63814	1.78585	3.35594
Rel	0.00276879	0.531151	0.484	0.349	1	5	0.53995	1.3	1.08823	0.41736	0.233989	0.361657
CG6700	2.34496e-05	0.529004	0.919	0.775	0.189121	5	3.57444	4.77454	3.98221	3.19127	1.36082	1.7382
Gmap	2.70071e-09	0.527302	1	0.969	2.17812e-05	5	13.1581	16.1186	13.2177	9.81218	5.72514	8.34921
trx	5.57892e-06	0.52542	0.887	0.661	0.044994	5	2.61435	3.14128	2.36317	1.612	0.564873	1.07841
pirk	0.000364681	0.525368	0.484	0.292	1	5	0.815469	1.39314	0.957581	0.385959	0.26422	0.459063
tx	0.000156063	0.524752	0.419	0.228	1	5	0.525332	0.984387	0.494417	0.27428	0.0987606	0.249201
bnb	0.00715364	0.523687	0.548	0.377	1	5	1.32594	2.8924	3.25215	1.37056	0.491816	1.44721
larp	2.65696e-05	0.518779	0.887	0.711	0.214284	5	2.74469	3.68538	2.93389	2.49191	1.11856	1.20179
CG6701	2.26714e-06	0.516419	0.935	0.757	0.0182845	5	4.09459	4.52164	3.4053	1.88535	1.13106	1.84943
kuz	1.12501e-08	0.51323	0.984	0.954	9.0732e-05	5	11.7926	14.2874	13.1301	8.01665	3.93035	6.88631
dpr17	0.00991107	0.509859	0.371	0.246	1	5	1.46631	1.80013	1.32755	0.343071	0.170711	0.583982
Inx2	0.000198271	0.509605	0.758	0.624	1	5	2.41491	2.54409	1.18987	0.952033	0.975021	0.953094
CG2924	2.44569e-05	0.508242	0.855	0.69	0.197245	5	2.41169	3.14313	2.26413	1.62457	0.98862	1.45325
Prosap	3.55741e-06	0.504238	1	0.891	0.0286905	5	5.49483	10.5812	11.2397	8.44118	4.21471	6.08087
Gprk2	3.26492e-06	0.502245	0.935	0.744	0.0263315	5	3.29954	4.0515	3.60408	1.98744	0.947379	1.37911
cdi	6.87047e-08	0.501258	0.984	0.933	0.000554103	5	9.73463	11.5003	9.57153	7.00179	3.5116	6.07401
CG45050	0.000209352	0.499294	0.935	0.814	1	5	4.12689	5.77822	5.4853	3.54275	1.56444	2.79908
jdp	0.000290198	0.49745	0.645	0.432	1	5	1.49316	1.73246	0.944012	0.503769	0.365537	0.652497
CG31705	0.000169432	0.497334	0.968	0.818	1	5	3.29152	4.7619	3.61335	2.41812	2.0807	3.29894
CG4213	9.6342e-12	0.496741	0.419	0.11	7.76998e-08	5	0.440427	0.682133	0.161719	0.0459405	0.020357	0
CG12398	0.000150678	0.496622	0.613	0.39	1	5	0.612216	1.47752	1.04942	0.819642	0.500213	0.799022
prage	0.000135899	0.496273	0.823	0.708	1	5	3.48543	3.80981	3.01848	1.55155	0.621941	1.61876
Swim	4.78183e-06	0.495852	0.984	0.933	0.0385655	5	11.8453	11.6983	7.77634	5.36827	5.07015	5.19338
tj	1.23118e-05	0.493948	0.984	0.925	0.0992944	5	9.95258	11.8102	10.9963	6.5652	3.55414	5.15888
hdly	2.25318e-08	0.493904	0.952	0.934	0.000181719	5	7.38664	8.66348	6.06275	4.17709	4.18149	5.27853
CG13917	9.32959e-06	0.492624	0.919	0.8	0.0752431	5	4.54626	5.25302	4.4965	2.94569	1.31888	1.93525
Dad	0.000285096	0.49129	0.726	0.541	1	5	2.5011	2.35478	1.44235	0.816837	0.46343	0.294801
fng	5.93793e-06	0.49072	1	0.964	0.0478894	5	12.418	12.1451	6.81195	5.43296	5.97133	6.9516
galectin	4.43464e-08	0.489964	0.984	0.804	0.000357654	5	3.63541	4.29408	2.67489	2.00808	1.89709	2.57185
CG42390	1.98676e-11	0.487391	0.323	0.068	1.60232e-07	5	0.296959	0.579763	0.0878841	0.0224025	0.0359494	0
rdo	1.44293e-07	0.484264	0.581	0.243	0.00116372	5	1.61614	1.26739	0.209398	0.0153335	0.175588	0.0991825
inaE	6.94741e-06	0.482216	0.887	0.669	0.0560308	5	3.00875	3.12998	2.45728	1.14172	0.73219	0.736927
KrT95D	0.000575518	0.482007	0.79	0.602	1	5	1.8932	2.30288	1.63669	1.30271	0.428129	0.829784
Cys	3.45932e-05	0.48145	0.968	0.866	0.278994	5	5.48404	12.3378	14.5716	7.58127	4.14278	10.4044
CycT	5.30884e-05	0.479115	0.79	0.534	0.428158	5	1.4133	1.90755	1.4298	0.921504	0.373159	0.68662
neur	0.000198505	0.475796	0.806	0.601	1	5	1.89945	2.59802	2.15112	1.35482	0.804226	0.962451
Sema2a	1.19289e-06	0.475619	0.919	0.711	0.00962068	5	3.23362	3.80437	3.38522	2.05319	0.868634	1.19249
CG30154	1.75961e-05	0.473698	0.645	0.385	0.141913	5	0.675933	1.42955	1.12621	0.870479	0.258769	0.716648
numb	0.00152031	0.472257	0.532	0.363	1	5	1.25613	1.38509	0.56444	0.466657	0.462535	0.284713
jvl	0.00205124	0.47039	0.774	0.58	1	5	1.64501	2.19344	1.77783	0.986524	0.449662	0.9233
GILT1	3.1572e-06	0.46937	0.968	0.901	0.0254628	5	6.93121	7.20013	4.27843	3.49604	3.70094	4.05703
kay	3.63921e-05	0.469163	0.919	0.733	0.293502	5	4.02352	4.09722	2.96653	1.85622	1.05455	1.6725
glec	0.000321501	0.468867	0.742	0.539	1	5	2.7003	2.75935	1.39272	0.603461	1.70004	0.945219
Tat	0.000332141	0.466766	0.581	0.38	1	5	1.29183	1.40253	0.537954	0.581443	0.428714	0.338832
Paf-AHalpha	5.26538e-05	0.466668	0.871	0.701	0.424653	5	2.49776	2.991	1.98931	1.24241	1.23973	1.57018
ci	2.95228e-05	0.466414	0.855	0.659	0.238102	5	2.90043	2.96253	2.03041	1.22608	0.785214	1.00177
CG10433	0.000637871	0.466093	0.613	0.37	1	5	0.614273	1.89251	1.96049	0.910919	0.519851	1.40563
cic	6.90981e-07	0.466039	0.984	0.835	0.00557277	5	8.04568	8.00386	7.33311	4.18474	1.67186	2.0854
Bruce	0.00518741	0.462742	0.661	0.499	1	5	1.35789	1.9015	1.55758	0.837671	0.407666	0.737406
CG11275	0.000824805	0.462095	0.581	0.418	1	5	1.23853	1.61178	0.793741	1.07434	0.393134	0.763255
Fili	0.00104117	0.461644	0.645	0.471	1	5	1.46803	1.74268	1.40143	0.570569	0.18158	0.444281
Oseg5	0.000233397	0.461509	0.661	0.436	1	5	1.03794	1.7243	1.25456	1.12747	0.546444	0.742887
Vps60	3.10593e-06	0.460719	0.871	0.711	0.0250493	5	2.21467	2.8912	1.85932	1.45425	1.36029	1.71891
CG3740	0.000449179	0.459926	0.419	0.25	1	5	0.416711	0.843173	0.350498	0.295375	0.203756	0.339657
CG12290	7.15579e-06	0.459851	0.855	0.592	0.0577115	5	2.49615	2.79593	2.53118	0.832736	0.502933	0.876695
Idgf1	0.00237363	0.459582	0.661	0.496	1	5	1.93118	2.26503	1.9752	0.551565	0.296346	0.907777
sd	2.11829e-07	0.458307	0.968	0.855	0.0017084	5	6.56767	6.64333	5.33221	3.31016	1.91975	2.70077
AMPdeam	2.52914e-05	0.457963	0.952	0.744	0.203975	5	2.52395	3.54366	3.08169	2.08699	1.37805	1.68258
Fmr1	0.00106867	0.457397	0.629	0.466	1	5	0.980253	1.51422	0.999749	0.856198	0.507348	0.554595
CG3500	0.000442306	0.456427	0.742	0.529	1	5	1.78557	1.9006	0.969141	0.735764	0.645784	0.695679
Atpalpha	1.96114e-06	0.456221	0.984	0.841	0.0158166	5	4.04392	5.62271	5.84959	3.29445	1.7154	2.56646
CG32850	0.000133826	0.456041	0.823	0.613	1	5	2.16464	2.3995	1.3931	0.941162	0.783443	1.29394
fru	0.000500381	0.455437	0.839	0.652	1	5	3.39244	3.17586	1.96347	1.69372	0.771684	0.924429
Gyg	4.80643e-07	0.454954	1	0.95	0.00387638	5	10.4278	11.8372	9.49108	7.44374	4.96558	6.3633
CG5758	4.86688e-05	0.454323	0.839	0.648	0.392514	5	2.56836	2.77692	2.10932	1.32823	0.664568	0.896903
Kal1	3.69285e-07	0.454149	0.581	0.291	0.00297828	5	0.767032	1.03311	0.708641	0.188485	0.0547027	0.166319
mtgo	0.000198957	0.454	0.952	0.778	1	5	4.44002	4.83743	4.24814	2.59887	1.602	1.29021
CG14478	3.0104e-05	0.452959	0.871	0.747	0.242789	5	2.8927	3.54741	2.51355	2.28748	1.18692	2.04088
CG1146	0.000210239	0.452504	0.935	0.865	1	5	7.14342	8.59775	8.1051	5.6931	2.26922	4.31979
RapGAP1	3.37447e-05	0.452259	0.935	0.827	0.272151	5	5.92559	6.56911	5.5923	4.5241	2.18658	2.26349
InR	0.000208266	0.451523	0.952	0.788	1	5	4.36127	5.9124	5.44172	5.10248	1.2899	3.3124
CG5704	9.85382e-06	0.450974	0.452	0.221	0.079471	5	0.28561	0.767385	0.366586	0.25572	0.137672	0.382139
del	0.00114267	0.449308	0.419	0.236	1	5	1.52925	1.22407	0.421836	0.0174356	0.0878168	0.0687447
CG42542	1.93736e-06	0.448348	0.984	0.891	0.0156248	5	5.44991	6.68566	5.03967	3.67183	3.05838	4.59738
hrm	0.000220541	0.447799	0.645	0.473	1	5	1.01994	1.502	0.928225	0.702561	0.589365	0.633794
klar	0.000107728	0.446109	0.952	0.811	0.868827	5	4.32303	4.84975	3.78931	2.95139	1.57379	2.35388
CG2201	3.21157e-08	0.441835	0.468	0.172	0.000259013	5	0.756414	0.787254	0.142458	0.10897	0.039935	0.114025
Lsd-2	0.00119419	0.439313	0.726	0.61	1	5	2.46647	2.62823	1.43249	1.10266	0.912091	1.64519
alphaSnap	0.000433593	0.438672	0.823	0.627	1	5	1.78851	2.30435	1.47505	1.37357	1.17242	0.949174
tkv	6.66732e-05	0.437059	0.968	0.814	0.537719	5	5.047	5.79929	5.767	3.06172	1.36098	2.40484
CG42458	5.84017e-06	0.436845	0.677	0.406	0.0471009	5	0.875927	1.33394	1.09196	0.622922	0.307978	0.287401
CG33970	0.000195132	0.43559	0.694	0.466	1	5	1.11821	1.68184	1.20998	1.28382	0.424411	0.700467
CG15739	6.47426e-08	0.435501	0.323	0.096	0.000522149	5	0.353509	0.572823	0.114346	0.00915969	0.0813167	0.0335525
trol	4.02094e-06	0.435274	0.952	0.859	0.0324288	5	19.0586	11.8499	3.18887	3.90797	4.22382	2.82037
Larp4B	6.25473e-05	0.434672	0.806	0.571	0.504444	5	1.64081	2.06403	1.67	0.909875	0.398535	0.977049
jim	4.94277e-06	0.434308	0.952	0.841	0.0398634	5	6.97632	7.00702	5.7372	4.26829	2.22984	2.51492
CG13921	0.000127876	0.433174	0.597	0.399	1	5	0.60445	1.2396	0.894755	0.659249	0.403188	0.651416
SCAP	0.00180535	0.432173	0.726	0.553	1	5	1.77637	1.98952	1.44259	0.880693	0.253694	0.914971
CG8187	1.61344e-06	0.431559	0.403	0.168	0.0130124	5	0.252729	0.647957	0.186443	0.210308	0.229394	0.216403
Orct2	0.000130265	0.431315	0.694	0.473	1	5	1.95012	1.794	0.931121	0.410521	0.518815	0.494012
Syx1A	0.000534983	0.431068	0.919	0.763	1	5	3.11889	4.58978	4.34888	3.39847	1.77916	2.45271
Pits	0.000123339	0.428828	1	0.887	0.994731	5	6.33207	7.40615	6.516	4.71265	2.37706	4.24722
shrb	1.0136e-05	0.427866	0.935	0.784	0.0817466	5	3.45145	4.13176	3.04956	2.13248	1.89889	2.5321
Eip63E	7.9758e-06	0.427621	0.935	0.8	0.0643248	5	5.65809	5.63818	4.74238	3.50121	1.2038	2.13372
caps	0.000183773	0.427238	0.774	0.554	1	5	1.13869	2.03369	2.00282	1.20651	0.501182	1.09026
Btk29A	7.82061e-05	0.426363	0.919	0.825	0.630732	5	5.01154	5.68589	4.85897	3.50574	1.75377	2.9956
Pax	0.000150828	0.426127	0.726	0.531	1	5	1.83952	1.98778	1.27226	0.800095	0.622649	0.770963
Tsp66E	2.23092e-05	0.424897	0.581	0.318	0.179924	5	0.99641	1.23442	1.06827	0.191981	0.0951456	0.209508
Spn	0.000321056	0.422779	0.935	0.845	1	5	6.33653	5.99956	3.85428	3.5457	2.08161	3.13031
CG9360	0.000660885	0.422142	0.887	0.679	1	5	3.02498	3.22968	2.14763	1.31587	0.994404	2.18821
Smr	2.45337e-07	0.420953	0.984	0.971	0.00197864	5	15.1879	15.5482	13.3598	8.40271	5.55414	8.13825
AdSS	0.000991073	0.420341	0.855	0.749	1	5	2.80949	3.45096	2.08825	1.85773	1.85253	2.55655
gcl	0.000209027	0.417214	0.726	0.51	1	5	1.1325	1.70912	1.15377	1.01198	0.841672	0.804581
ftz-f1	2.75048e-05	0.416377	1	0.848	0.221826	5	4.70022	5.56877	4.886	3.75455	1.82315	3.01139
RhoGAP71E	6.30591e-05	0.414365	0.935	0.89	0.508572	5	9.90469	10.3112	10.2143	6.12811	2.61987	3.86511
Nipped-B	1.10203e-05	0.413424	0.968	0.851	0.0888789	5	5.17491	6.09094	5.24231	4.12969	2.34173	3.22232
vari	0.00250528	0.411359	0.871	0.767	1	5	3.14258	3.88272	3.1536	1.87655	1.72259	2.43577
Stat92E	8.87367e-06	0.411108	0.984	0.86	0.0715661	5	4.61449	6.26002	6.31159	4.51295	2.41362	3.1378
CG17574	0.000135137	0.409535	0.952	0.81	1	5	3.30108	4.24759	3.03444	2.74896	2.30296	2.91266
stas	3.81238e-05	0.409296	0.839	0.627	0.307468	5	2.49507	2.29504	1.29049	0.741564	0.717524	0.987125
Cyp6a20	0.00161841	0.407902	0.71	0.487	1	5	2.03644	1.92388	1.36396	0.57909	0.208454	0.669891
Rab35	0.00234832	0.406751	0.839	0.69	1	5	2.43164	2.97939	2.38551	1.83771	1.06638	1.55856
magu	6.38329e-05	0.406291	0.371	0.172	0.514812	5	0.488405	0.710339	0.263218	0.186945	0.138881	0.15034
CG8539	0.00186146	0.406244	0.742	0.609	1	5	1.86912	2.4468	2.17818	1.23009	0.680269	1.30555
par-1	0.000838446	0.404394	0.919	0.8	1	5	3.84223	4.51041	4.05143	3.07973	1.52268	2.02548
CG5080	4.39626e-06	0.40361	0.5	0.226	0.0354558	5	1.26822	1.05281	0.399406	0.0210184	0.121516	0.116384
Gprk1	6.0403e-05	0.402356	0.903	0.768	0.48715	5	2.37593	3.73967	3.30566	3.16423	1.82461	2.22551
CG5727	9.07041e-05	0.402182	0.532	0.32	0.731528	5	0.556378	0.975203	0.568123	0.378644	0.510147	0.295878
sick	6.89909e-06	0.401132	0.629	0.356	0.0556411	5	1.05331	1.16259	0.760435	0.297647	0.217281	0.229395
CG10383	0.00137896	0.401057	0.661	0.464	1	5	2.7592	2.33688	1.08808	0.946526	0.590669	1.07103
schlank	0.0082058	0.400141	0.742	0.656	1	5	1.9032	2.58484	2.02033	1.52713	1.00572	1.7133
Arc1	2.26057e-20	1.21535	0.87	0.587	1.82315e-16	1	2.32548	3.28328	7.71757	5.06429	1.29359	3.36924
CG9674	4.15239e-38	1.17298	0.984	0.75	3.3489e-34	1	2.626	3.2627	8.15539	4.41352	1.98627	4.13492
CG17716	2.43571e-41	1.09265	0.957	0.565	1.9644e-37	1	1.63275	3.6669	5.22559	3.00162	1.03255	1.73869
Kank	3.41033e-42	0.968644	0.989	0.954	2.75043e-38	1	11.024	16.9846	21.6159	14.3325	5.31459	8.93953
CG42797	4.14973e-22	0.961483	0.876	0.589	3.34676e-18	1	1.60134	1.35058	5.03772	4.66324	1.69076	2.25115
CG44325	4.6301e-42	0.953425	1	0.968	3.73417e-38	1	16.4556	36.218	53.843	40.9271	20.0987	44.3096
Cys	2.22494e-35	0.948012	0.995	0.836	1.79441e-31	1	5.48404	12.3378	14.5716	7.58127	4.14278	10.4044
sls	1.04205e-28	0.925775	0.914	0.555	8.40414e-25	1	1.45608	2.24088	3.5381	1.70198	0.769158	1.21347
Pka-R2	2.96861e-27	0.918094	0.935	0.548	2.39419e-23	1	0.942554	2.33828	4.72719	4.46683	1.84336	2.693
heph	3.73544e-32	0.862192	0.978	0.767	3.01263e-28	1	3.99478	4.76129	7.32431	5.07629	1.84451	2.85005
bnb	3.16245e-17	0.855825	0.654	0.309	2.55052e-13	1	1.32594	2.8924	3.25215	1.37056	0.491816	1.44721
hdc	2.88551e-42	0.844963	1	0.988	2.32716e-38	1	26.1236	31.7368	41.3784	30.364	10.5234	17.4814
Msp300	3.02944e-20	0.820831	0.935	0.639	2.44324e-16	1	2.00738	2.99027	4.58773	3.41267	1.62169	1.72753
CG32368	0.000641379	0.813374	0.546	0.356	1	1	1.35461	3.10149	3.54567	1.81799	0.49629	2.27131
Nrt	2.56546e-31	0.812083	0.989	0.863	2.06904e-27	1	10.1297	13.1479	13.688	6.8961	2.02776	4.26023
fz2	2.9564e-28	0.786257	0.908	0.447	2.38434e-24	1	0.839608	0.988036	2.42983	1.86238	0.672452	1.04355
sty	1.64322e-21	0.771336	0.962	0.642	1.32526e-17	1	3.2413	2.75107	4.63202	2.21267	0.835147	1.68424
CG6398	1.78923e-25	0.768704	0.973	0.609	1.44302e-21	1	1.3455	5.02376	4.85229	2.91749	2.05744	3.3818
CG3168	1.55488e-26	0.762501	0.968	0.632	1.25401e-22	1	3.32267	4.4969	5.83117	4.4351	1.31111	2.43291
Prosap	1.52826e-26	0.755291	0.995	0.87	1.23254e-22	1	5.49483	10.5812	11.2397	8.44118	4.21471	6.08087
Tollo	1.77222e-22	0.734738	0.968	0.745	1.4293e-18	1	3.04521	3.51784	6.27338	5.63315	2.18663	3.70468
Gp150	1.72911e-14	0.723627	1	0.867	1.39453e-10	1	4.60965	5.94564	8.21628	5.34259	3.44474	4.44945
Eip93F	7.75828e-29	0.720959	1	0.961	6.25705e-25	1	12.0414	12.6636	17.8915	12.844	5.62955	9.43644
Frl	7.62687e-37	0.700909	0.995	0.936	6.15107e-33	1	6.73831	9.64341	11.8718	8.36586	4.89231	6.955
CG2691	1.44954e-21	0.697195	0.973	0.811	1.16905e-17	1	2.8373	3.82373	6.49927	5.15785	3.14525	4.67666
promL	3.93847e-23	0.696741	0.962	0.56	3.17638e-19	1	1.10764	2.27335	3.18683	2.53595	1.21731	1.94657
otk	2.7943e-20	0.689018	0.935	0.568	2.2536e-16	1	1.91147	2.16149	2.87371	1.4137	0.597756	0.74004
wb	3.98933e-17	0.675397	0.903	0.506	3.21739e-13	1	0.993157	2.91339	2.91211	2.31652	0.886237	1.60046
ptc	7.44832e-23	0.662212	0.989	0.771	6.00707e-19	1	6.5011	7.8608	7.77801	4.04187	1.22287	2.42369
CG42240	7.3411e-19	0.655164	0.962	0.745	5.9206e-15	1	2.77189	3.00889	5.75196	5.13928	2.65602	3.9618
CG44245	2.8182e-20	0.649681	0.924	0.524	2.27288e-16	1	1.31036	1.6021	2.71999	1.59836	0.975901	1.6523
Atpalpha	4.77961e-22	0.643752	0.989	0.809	3.85476e-18	1	4.04392	5.62271	5.84959	3.29445	1.7154	2.56646
beta-Spec	7.78372e-21	0.640988	0.941	0.551	6.27757e-17	1	1.48	1.65942	2.65041	1.5737	0.793781	1.29842
GstE1	5.49142e-17	0.638	0.897	0.572	4.42883e-13	1	1.79876	3.85167	3.70654	2.1246	1.0146	2.51397
Helz	2.3273e-18	0.637784	0.914	0.506	1.87697e-14	1	1.58765	1.71182	2.53521	1.35313	0.641604	0.974039
CG10433	1.84625e-18	0.634448	0.681	0.298	1.489e-14	1	0.614273	1.89251	1.96049	0.910919	0.519851	1.40563
CG31431	3.78667e-19	0.633881	0.946	0.676	3.05395e-15	1	1.73896	2.87568	4.35389	2.86095	2.42006	3.50092
IP3K2	3.06796e-16	0.627599	0.908	0.641	2.47431e-12	1	2.52094	2.79418	4.47064	3.34015	1.36568	3.18858
kek1	6.42327e-21	0.625015	1	0.919	5.18037e-17	1	17.4742	16.5826	18.1872	7.62171	3.57789	6.80928
alpha-Spec	3.99125e-20	0.623242	0.87	0.47	3.21895e-16	1	0.988689	1.4347	2.09677	1.31555	0.605223	1.04625
Sema1a	2.86556e-21	0.62136	0.941	0.59	2.31108e-17	1	2.01803	2.57964	3.0704	1.94094	0.538338	1.31808
CG5953	1.03351e-15	0.615228	0.93	0.632	8.33522e-12	1	1.84291	2.17065	3.74124	3.2672	1.62139	2.29441
fus	1.14326e-16	0.612482	0.914	0.556	9.22039e-13	1	1.33918	1.88659	2.69686	1.67919	0.906802	1.70503
CG42747	2.09077e-20	0.610159	0.962	0.732	1.6862e-16	1	2.9452	3.87111	4.64051	2.92722	1.47371	2.66748
CG13698	7.84498e-33	0.605087	0.665	0.185	6.32697e-29	1	0.0214132	0.239612	1.0304	0.780557	0.44885	0.628823
mgl	3.18501e-14	0.597211	0.968	0.69	2.56871e-10	1	3.36252	5.50656	4.49878	1.89883	1.07862	1.63484
CG45263	2.09592e-20	0.595617	0.73	0.297	1.69036e-16	1	0.0653374	0.499094	1.54086	1.83666	0.793247	1.18168
CG3726	9.1494e-18	0.59308	0.649	0.277	7.37899e-14	1	0.355015	0.870811	1.48044	1.34429	0.552738	0.744367
Tsp42Ed	1.40035e-15	0.591828	0.941	0.637	1.12938e-11	1	2.07814	2.66783	3.96034	3.18426	1.36773	2.9377
CG13631	1.90544e-16	0.587356	0.816	0.437	1.53673e-12	1	0.821493	1.40463	2.41222	1.93177	0.992203	2.01895
mask	3.69052e-19	0.578153	0.897	0.521	2.9764e-15	1	1.3168	1.9742	2.25127	1.39603	0.602604	0.895484
ab	6.18522e-15	0.578116	0.881	0.607	4.98838e-11	1	2.47959	2.36492	3.46885	2.1642	1.09198	1.60241
mirr	1.35315e-13	0.56694	1	0.828	1.09132e-09	1	7.27636	6.32438	8.29226	5.08368	2.82763	3.15164
for	1.92547e-13	0.565047	0.886	0.594	1.5529e-09	1	1.47911	1.96369	2.77689	2.13895	0.893549	1.79588
shep	4.4767e-18	0.565002	0.973	0.766	3.61046e-14	1	4.2963	5.23546	5.67176	3.9299	1.69589	2.51229
wls	4.93708e-17	0.564268	0.886	0.531	3.98175e-13	1	0.910289	1.5573	2.46926	2.04107	1.14871	1.90175
l(1)G0469	2.47864e-16	0.560183	0.741	0.376	1.99902e-12	1	0.765885	0.98679	1.69846	1.21769	0.741221	0.699262
d	2.83267e-19	0.556973	0.795	0.378	2.28455e-15	1	0.693993	1.00637	1.65172	1.08585	0.660633	0.876201
laza	1.62447e-14	0.555642	0.87	0.524	1.31013e-10	1	2.25315	3.77267	2.87832	0.706046	0.296037	1.22322
Syp	1.399e-20	0.554291	0.995	0.863	1.12829e-16	1	5.93815	7.12043	7.95708	6.89447	2.72534	3.45377
robo2	1.68641e-17	0.547087	0.978	0.759	1.36009e-13	1	5.75877	5.97455	6.31688	4.41288	1.3688	1.69132
Gadd45	1.34403e-12	0.546184	0.973	0.843	1.08396e-08	1	5.99639	12.4764	10.0534	6.01575	3.47089	8.25603
l(3)L1231	1.55689e-14	0.54388	0.962	0.658	1.25563e-10	1	2.604	3.49864	3.71464	2.87022	1.05233	1.55131
Irc	4.75479e-13	0.540794	0.762	0.45	3.83474e-09	1	1.09791	2.21571	2.35309	1.52066	0.593317	1.87267
tkv	1.90085e-15	0.537045	0.978	0.779	1.53304e-11	1	5.047	5.79929	5.767	3.06172	1.36098	2.40484
CG45050	4.60706e-16	0.535173	1	0.769	3.71559e-12	1	4.12689	5.77822	5.4853	3.54275	1.56444	2.79908
REPTOR	5.12413e-15	0.533323	0.984	0.789	4.13261e-11	1	4.59066	5.18965	5.98986	4.46762	1.95068	3.02053
GLaz	2.75073e-17	0.532333	0.795	0.393	2.21847e-13	1	0.242572	1.42279	2.13432	1.97197	1.47793	2.11568
CG31955	1.10686e-13	0.528673	0.503	0.206	8.92681e-10	1	0.49984	0.979147	1.07969	0.300911	0.286081	0.2743
Stat92E	2.47205e-16	0.528089	0.989	0.833	1.99371e-12	1	4.61449	6.26002	6.31159	4.51295	2.41362	3.1378
CG13377	2.82904e-17	0.527789	0.816	0.422	2.28162e-13	1	0.69853	1.17241	1.83103	1.43807	0.874532	1.18125
fax	2.90242e-32	0.526671	1	0.998	2.34081e-28	1	35.2791	38.5449	43.9874	31.726	16.0418	29.1994
CG30460	7.90125e-12	0.525107	0.697	0.396	6.37235e-08	1	0.514213	0.637149	1.98069	2.1761	1.20873	1.59784
CG10082	1.97881e-15	0.521279	0.995	0.892	1.59591e-11	1	7.18603	7.92405	8.7044	5.68958	2.412	5.1992
AGO1	2.40862e-14	0.520799	0.968	0.723	1.94255e-10	1	3.24697	3.78244	4.18459	3.01507	1.16114	1.88547
GstE2	9.32627e-26	0.519425	0.568	0.155	7.52164e-22	1	0.184147	0.817604	0.859805	0.278236	0.135947	0.43676
cher	1.07229e-10	0.514426	0.746	0.444	8.64802e-07	1	0.78979	1.19017	1.95432	1.55944	0.964059	1.37135
Argk	2.43178e-10	0.513351	0.968	0.85	1.96123e-06	1	12.3428	5.76962	19.7192	16.0573	13.5734	18.7651
caps	2.07114e-14	0.512875	0.838	0.489	1.67038e-10	1	1.13869	2.03369	2.00282	1.20651	0.501182	1.09026
CG34347	2.7314e-15	0.509935	0.724	0.356	2.20288e-11	1	0.605149	1.02547	1.31807	0.959326	0.348568	0.51975
NimA	1.28041e-22	0.508005	0.497	0.14	1.03265e-18	1	0.307329	1.06142	0.826729	0.181419	0.152492	0
kis	1.56157e-11	0.507673	0.919	0.614	1.25941e-07	1	2.33708	2.70701	3.09622	1.91407	1.01519	1.34775
CG42232	2.72922e-16	0.506474	0.541	0.218	2.20112e-12	1	0.404908	0.563988	0.898034	0.447774	0.11075	0.224748
Ect3	2.45253e-13	0.503503	0.973	0.695	1.97797e-09	1	1.73711	2.66127	4.53972	4.32296	3.36843	4.08181
Sirup	1.42593e-12	0.503263	1	0.976	1.15002e-08	1	19.453	19.5853	37.3892	37.9913	23.0404	39.34
RhoGAP71E	1.29126e-16	0.499596	0.989	0.863	1.0414e-12	1	9.90469	10.3112	10.2143	6.12811	2.61987	3.86511
wun2	2.4249e-14	0.499255	0.978	0.627	1.95568e-10	1	0.622195	4.2901	7.44756	8.50993	6.64947	10.5072
gw	4.71875e-12	0.498812	0.795	0.462	3.80567e-08	1	1.10837	1.33976	1.84227	1.14278	0.874628	0.664346
Top3beta	4.27689e-18	0.497638	0.897	0.553	3.44931e-14	1	1.36926	1.38534	2.47411	1.67056	0.824301	2.27511
hook	9.66458e-09	0.494888	0.865	0.636	7.79448e-05	1	3.12063	3.99814	4.37966	3.18233	1.34212	2.86148
CG31676	7.01612e-14	0.494602	0.995	0.929	5.6585e-10	1	21.4453	28.9899	32.0669	24.8518	17.1947	25.1264
Ssdp	3.03669e-16	0.493215	0.962	0.718	2.44909e-12	1	3.47473	3.97393	4.20963	2.89136	1.43019	1.55037
zfh1	7.91655e-11	0.490844	0.93	0.681	6.3847e-07	1	3.47207	3.68408	4.02169	2.86851	1.06268	1.43949
CG43103	1.28342e-12	0.489474	0.784	0.427	1.03507e-08	1	0.807332	1.46746	1.95881	1.6059	0.805883	1.53648
Yp1	5.52761e-13	0.48611	0.605	0.28	4.45801e-09	1	0.115148	0.237489	1.61541	1.45935	1.02169	2.29022
Fs(2)Ket	1.49997e-14	0.484934	0.789	0.423	1.20973e-10	1	0.942913	1.1352	1.61803	1.20399	0.495388	0.739563
Pgant5	2.19689e-13	0.484277	0.876	0.6	1.77179e-09	1	2.28686	2.90407	3.00117	2.02557	0.627094	1.58332
CG34253	1.89625e-17	0.484102	0.665	0.288	1.52933e-13	1	0.235246	0.594786	1.187	0.853676	0.523109	1.10339
tj	2.29321e-17	0.483563	0.995	0.909	1.84948e-13	1	9.95258	11.8102	10.9963	6.5652	3.55414	5.15888
Src64B	1.11046e-12	0.482503	0.881	0.553	8.95588e-09	1	1.68628	1.7959	2.31045	1.74995	0.801723	0.78835
Gclc	2.5167e-08	0.482279	0.827	0.556	0.000202972	1	0.692474	1.29489	3.05705	3.7269	1.84781	3.67452
kuz	9.19951e-18	0.48113	1	0.943	7.4194e-14	1	11.7926	14.2874	13.1301	8.01665	3.93035	6.88631
wtrw	3.93792e-17	0.477629	0.622	0.263	3.17593e-13	1	0.268071	0.266849	1.03791	1.0672	0.417567	0.624867
mei-P26	1.87225e-13	0.475249	0.93	0.661	1.50997e-09	1	2.70376	2.73216	3.3498	2.59231	1.05015	1.39572
Rbfox1	1.60853e-13	0.473715	0.957	0.845	1.29728e-09	1	5.18425	6.35403	6.55267	5.08794	2.43024	3.47407
Socs36E	7.01339e-12	0.47088	0.978	0.838	5.6563e-08	1	5.74208	7.3519	7.42432	5.89376	3.26729	3.738
crb	5.9579e-13	0.470694	0.908	0.626	4.80504e-09	1	2.65913	2.48402	2.96377	1.7806	0.709971	1.09612
CG5004	3.09455e-12	0.470124	0.859	0.541	2.49575e-08	1	1.50403	1.76399	2.1598	1.09018	0.986535	0.97734
Tis11	1.8291e-17	0.469808	1	0.971	1.47517e-13	1	13.6627	12.8971	16.305	12.9173	7.32536	9.59553
luna	5.35949e-15	0.467869	0.843	0.47	4.32243e-11	1	0.996529	1.18158	1.83608	1.50592	0.670459	1.19333
Rel	8.1855e-19	0.467032	0.659	0.266	6.60161e-15	1	0.53995	1.3	1.08823	0.41736	0.233989	0.361657
Dg	5.21358e-15	0.466121	0.816	0.444	4.20475e-11	1	0.721247	1.32049	1.69773	1.44742	0.947184	0.894077
pnt	3.21339e-18	0.462035	0.627	0.251	2.5916e-14	1	0.599684	0.633705	0.979482	0.373994	0.217116	0.257909
fz3	8.62659e-10	0.460824	0.838	0.513	6.95735e-06	1	1.86628	2.42073	2.38956	0.966391	0.44535	1.52165
Lk6	1.89833e-16	0.460775	1	0.981	1.53101e-12	1	18.2026	18.5046	19.1424	12.3728	6.0812	10.1877
E2f1	5.67246e-14	0.459787	0.935	0.599	4.57484e-10	1	1.90537	2.70035	2.84944	2.65206	0.908581	1.42387
g	1.37221e-14	0.459229	0.816	0.438	1.10668e-10	1	1.09864	1.21669	1.676	1.06253	0.450754	0.929877
ps	1.41611e-15	0.459053	0.984	0.89	1.1421e-11	1	7.53931	9.58067	9.44586	7.0765	3.77896	5.62005
zip	1.87383e-10	0.458309	0.941	0.683	1.51124e-06	1	2.52527	2.70173	3.45947	2.84538	1.59296	1.6675
Con	7.3628e-09	0.457489	0.595	0.354	5.9381e-05	1	1.07853	1.10621	1.39694	0.609219	0.313498	0.38851
CG1146	6.19696e-12	0.457338	0.984	0.835	4.99785e-08	1	7.14342	8.59775	8.1051	5.6931	2.26922	4.31979
mura	6.83252e-15	0.456546	0.741	0.368	5.51043e-11	1	0.687904	1.2764	1.33241	0.811501	0.223762	0.843571
rin	1.3601e-15	0.45533	1	0.895	1.09692e-11	1	6.36047	5.97578	8.10215	7.20171	3.98174	4.59771
spen	1.72495e-13	0.454028	0.984	0.89	1.39117e-09	1	10.0955	11.8693	10.4491	7.10097	3.14142	3.63577
fs(1)h	8.71692e-16	0.453306	1	0.907	7.0302e-12	1	8.20668	8.91896	9.07558	5.65004	3.80988	4.18397
CG2233	7.0505e-05	0.453182	0.87	0.732	0.568623	1	20.9297	21.9617	22.0244	9.81134	9.90164	11.9959
Cirl	3.51152e-13	0.452516	0.995	0.931	2.83204e-09	1	6.21705	8.29675	8.82665	6.00358	4.37275	7.03014
Wnt2	3.51178e-11	0.451301	0.87	0.528	2.83225e-07	1	1.58727	1.76844	2.20996	1.38047	0.936408	1.01468
CG8034	2.8999e-15	0.450235	0.995	0.88	2.33877e-11	1	8.46467	11.8985	9.64313	7.00702	2.43178	4.87129
ena	1.13921e-12	0.449905	0.935	0.668	9.18774e-09	1	3.22773	3.62457	3.69268	2.35905	1.37411	1.24857
Syx1A	3.75709e-11	0.447757	0.941	0.723	3.0301e-07	1	3.11889	4.58978	4.34888	3.39847	1.77916	2.45271
Dys	9.1907e-14	0.445679	0.876	0.499	7.4123e-10	1	1.07884	1.12823	1.88334	1.86321	0.796233	1.01807
HUWE1	3.90178e-13	0.445135	0.703	0.364	3.14679e-09	1	0.805491	0.908995	1.31913	0.770293	0.438727	0.609145
kibra	1.48342e-11	0.444584	0.951	0.725	1.19637e-07	1	4.07082	5.87485	5.05323	4.77698	1.36253	2.04577
hfp	5.1246e-12	0.444109	0.962	0.764	4.13299e-08	1	2.97869	3.69109	4.10316	2.83997	1.92642	2.56518
CG31729	6.41015e-14	0.443629	0.638	0.3	5.16978e-10	1	0.461677	0.437707	1.01196	0.648319	0.397596	0.513235
Sap-r	5.82965e-16	0.439444	0.995	0.958	4.70161e-12	1	8.58115	8.10651	11.1126	9.08214	6.4146	7.28836
Adgf-A	3.50245e-19	0.438398	0.649	0.26	2.82473e-15	1	0.414416	0.403218	0.941287	0.743837	0.292388	0.423473
Gprk2	2.42267e-11	0.438253	0.962	0.696	1.95388e-07	1	3.29954	4.0515	3.60408	1.98744	0.947379	1.37911
FER	2.80603e-11	0.435311	0.919	0.599	2.26307e-07	1	1.44863	2.49832	2.54753	2.07437	1.17698	1.6715
wgn	8.21957e-14	0.433132	0.795	0.437	6.62908e-10	1	1.08545	1.43685	1.59505	0.575136	0.516237	0.969469
UbcE2H	1.05514e-13	0.432932	0.984	0.789	8.50971e-10	1	3.52151	4.21286	5.01535	4.32012	2.0894	3.78775
AANAT1	1.16793e-13	0.43127	0.724	0.378	9.41932e-10	1	0.590436	1.92777	1.49225	1.02	0.454748	1.09979
hid	6.39177e-10	0.430497	0.741	0.43	5.15496e-06	1	1.14552	1.42705	2.07137	2.10056	0.809125	1.42296
CG17224	0.000465777	0.430019	0.903	0.695	1	1	2.79823	3.60206	4.41949	3.24157	2.48836	3.62118
nuf	1.67438e-10	0.429921	0.935	0.68	1.35039e-06	1	3.0687	2.90093	3.63027	2.2786	1.34411	2.12693
tud	1.61628e-17	0.428571	0.708	0.304	1.30353e-13	1	0.682533	0.744543	1.05534	0.609295	0.228577	0.335657
Crtc	3.66512e-12	0.428002	0.935	0.595	2.95592e-08	1	2.341	2.80071	2.69118	1.64394	0.711446	1.04712
CG12868	5.68561e-10	0.427772	0.719	0.438	4.58545e-06	1	1.4527	2.21174	2.16269	1.21991	0.435369	1.75257
CG12290	1.57862e-08	0.426422	0.827	0.546	0.000127316	1	2.49615	2.79593	2.53118	0.832736	0.502933	0.876695
CG17121	2.04294e-14	0.424034	0.811	0.422	1.64763e-10	1	1.64781	2.84053	2.0733	0.928796	0.395676	0.865935
cic	2.33354e-09	0.423783	0.978	0.806	1.882e-05	1	8.04568	8.00386	7.33311	4.18474	1.67186	2.0854
nocte	1.44868e-10	0.422892	0.886	0.587	1.16836e-06	1	1.8397	2.40045	2.4004	1.7403	0.687632	1.1736
CG2003	8.80314e-09	0.422077	0.746	0.481	7.09973e-05	1	1.0209	1.74413	1.99417	1.4203	0.996042	1.54038
Abl	3.30456e-14	0.422061	0.827	0.47	2.66513e-10	1	1.55846	1.40355	1.77662	1.11384	0.305772	0.646078
Nup358	5.14809e-14	0.420729	0.622	0.29	4.15193e-10	1	0.513305	0.771705	1.0106	0.516081	0.472632	0.341033
Hrb27C	1.72758e-17	0.420539	0.995	0.963	1.39329e-13	1	14.2303	14.194	16.1426	15.2846	7.02035	7.97989
InR	5.22478e-10	0.419498	0.93	0.761	4.21379e-06	1	4.36127	5.9124	5.44172	5.10248	1.2899	3.3124
dlp	1.45343e-11	0.41836	0.903	0.587	1.17219e-07	1	2.00768	2.39731	2.54725	2.06881	0.841251	1.05964
PlexA	2.07237e-11	0.416295	0.735	0.401	1.67137e-07	1	1.08787	0.816729	1.38929	0.884625	0.38529	0.51137
CG17754	3.40852e-14	0.415399	0.741	0.369	2.74897e-10	1	0.666864	0.943234	1.21858	0.778584	0.296584	0.823554
Pura	6.6045e-11	0.415259	0.886	0.572	5.32653e-07	1	1.43481	1.24955	2.21312	1.49648	1.30938	1.49859
shot	5.45764e-11	0.414683	0.762	0.465	4.40158e-07	1	1.343	1.36995	1.64619	0.683426	0.510453	0.726938
Doa	7.8238e-14	0.414204	0.897	0.53	6.30989e-10	1	1.9907	1.8432	2.09993	0.924961	0.655667	0.60991
RhoGAP15B	2.09948e-11	0.413793	0.87	0.514	1.69323e-07	1	1.3503	2.06575	2.03275	1.37109	1.03909	0.848829
Map205	9.27277e-11	0.41114	0.741	0.415	7.47849e-07	1	0.864083	0.855472	1.408	1.33387	0.571065	0.560801
Not1	7.73882e-14	0.410543	1	0.897	6.24136e-10	1	6.25362	6.9694	7.48552	5.64014	3.01726	5.03157
zld	1.03735e-13	0.409835	0.551	0.229	8.36623e-10	1	0.776081	0.842986	0.963944	0.238492	0.173048	0.127254
CG2017	4.33115e-11	0.407865	0.724	0.413	3.49308e-07	1	1.0953	1.10246	1.5428	0.751301	0.527058	0.974891
CG42365	8.27999e-14	0.40757	0.546	0.229	6.67781e-10	1	0.376043	0.385955	0.926929	0.445689	0.266997	0.876275
Sema2a	1.21007e-09	0.407563	0.935	0.663	9.75925e-06	1	3.23362	3.80437	3.38522	2.05319	0.868634	1.19249
bif	5.4956e-12	0.405872	0.827	0.484	4.4322e-08	1	0.936107	1.53177	1.72837	1.243	0.952058	1.04003
dnc	1.1015e-09	0.405737	0.973	0.766	8.88359e-06	1	4.08846	6.35844	4.82656	2.67737	1.45557	2.85496
Arc2	2.78156e-09	0.405457	0.714	0.425	2.24333e-05	1	1.2528	1.30391	1.98759	1.26897	0.749903	1.79683
mrva	6.91648e-12	0.401865	0.951	0.734	5.57814e-08	1	3.33325	3.5985	3.95464	2.80351	1.43705	2.41547
lid	9.46846e-14	0.401804	0.605	0.275	7.63632e-10	1	0.498836	0.660129	0.928191	0.412929	0.283655	0.487318
santa-maria	9.18453e-25	1.02345	0.737	0.185	7.40732e-21	4	0.034373	0.0438331	0.277927	2.40171	1.61862	2.07675
GstS1	7.1637e-14	0.782939	1	0.99	5.77753e-10	4	15.1881	18.3391	39.5977	52.5387	27.7456	55.89
plum	3.80468e-12	0.779779	0.987	0.729	3.06847e-08	4	2.07169	2.54123	3.52477	5.09335	2.0097	2.49638
CG14275	3.5515e-10	0.754713	0.737	0.34	2.86428e-06	4	0.0968273	0.172449	2.39828	3.60767	2.58085	4.10628
GstD9	9.81965e-15	0.745793	0.789	0.306	7.91955e-11	4	0.233731	0.48998	0.753376	2.06425	1.48181	1.72105
Ilp6	2.30336e-16	0.73807	0.895	0.393	1.85766e-12	4	0.511258	0.78025	1.27164	2.62985	1.28154	2.58562
Vm26Ab	6.58536e-11	0.703848	0.816	0.377	5.3111e-07	4	0.130342	0.46103	1.7402	2.60549	1.53145	2.75258
rgr	9.30486e-14	0.695779	0.855	0.382	7.50437e-10	4	0.287287	0.588297	1.00706	1.98009	1.3126	1.37355
CG17816	1.41435e-19	0.684508	0.803	0.261	1.14067e-15	4	0.270727	0.419541	0.923165	1.5973	0.611289	0.956336
Pen	7.72375e-12	0.67553	0.947	0.457	6.2292e-08	4	0.222151	1.30071	1.93666	3.23398	3.44193	2.46762
CG45263	6.35819e-18	0.669996	0.895	0.346	5.12788e-14	4	0.0653374	0.499094	1.54086	1.83666	0.793247	1.18168
CG42797	3.72039e-11	0.654776	0.987	0.621	3.0005e-07	4	1.60134	1.35058	5.03772	4.66324	1.69076	2.25115
Pka-R2	4.70895e-11	0.652564	0.974	0.604	3.79777e-07	4	0.942554	2.33828	4.72719	4.46683	1.84336	2.693
Gclc	5.5811e-12	0.650794	0.974	0.583	4.50116e-08	4	0.692474	1.29489	3.05705	3.7269	1.84781	3.67452
Myc	7.81028e-09	0.618096	1	0.764	6.29899e-05	4	3.13731	3.97511	4.85013	6.47057	3.55212	4.03519
wun2	8.90285e-10	0.60671	0.987	0.681	7.18015e-06	4	0.622195	4.2901	7.44756	8.50993	6.64947	10.5072
Pde9	3.41159e-15	0.600091	0.908	0.397	2.75145e-11	4	0.651316	0.58939	1.18132	1.8221	0.834771	0.953226
RpL35	4.76341e-17	0.552928	1	0.997	3.84169e-13	4	12.2497	10.0307	15.3437	27.4837	33.1389	25.6569
CG15611	2.14055e-27	0.550517	0.789	0.175	1.72635e-23	4	0.0621883	0.116265	0.397407	0.936974	0.492611	0.692314
CG3961	4.12994e-21	0.541273	0.789	0.222	3.3308e-17	4	0.0245991	0.108999	0.546256	1.16626	0.960245	1.09728
CG30460	9.61959e-11	0.535438	0.882	0.423	7.7582e-07	4	0.514213	0.637149	1.98069	2.1761	1.20873	1.59784
rost	3.52646e-06	0.52781	0.697	0.38	0.0284409	4	0.933395	0.728142	1.35878	2.0896	1.24873	1.34886
CG6044	1.45464e-10	0.519271	0.697	0.278	1.17316e-06	4	0.35274	0.448519	0.470929	1.6438	2.58789	0.843497
CG7637	2.06146e-10	0.517915	0.908	0.506	1.66256e-06	4	0.735524	0.763977	1.14411	2.13686	1.90818	1.71316
foxo	5.33849e-08	0.510625	0.974	0.718	0.00043055	4	2.44766	2.76865	3.12255	3.99481	1.57456	2.44825
CG42673	4.07775e-09	0.504869	0.868	0.425	3.2887e-05	4	1.19311	0.419504	0.897253	1.70861	0.673779	0.859099
snsl	1.42941e-23	0.496996	0.776	0.194	1.15282e-19	4	0.0413333	0.193931	0.362975	0.954094	0.676355	0.960041
RpS6	6.77699e-18	0.476375	1	0.999	5.46564e-14	4	16.2918	14.3225	15.8533	24.5499	22.7963	18.029
Fas3	8.65194e-07	0.469531	0.974	0.746	0.00697779	4	2.27108	2.65584	3.28196	4.84597	5.94156	2.46025
CG5522	2.16559e-13	0.467191	0.671	0.239	1.74655e-09	4	0.296902	0.243141	0.626463	0.922515	0.265133	0.411056
Shmt	2.72571e-09	0.456307	0.961	0.601	2.19829e-05	4	1.16025	0.6374	1.70126	2.98395	2.98239	3.42115
spin	1.44548e-07	0.453459	0.961	0.672	0.00116578	4	1.8827	2.20505	2.36314	3.35157	2.11537	2.55582
Octalpha2R	9.79514e-13	0.448082	0.829	0.332	7.89978e-09	4	0.32512	1.27309	1.04989	1.31821	0.580712	0.700282
PGRP-SA	3.18605e-05	0.447475	0.276	0.105	0.256955	4	0.101923	0.154761	0.262271	1.07035	0.457909	2.16812
Act42A	5.45733e-07	0.447055	1	0.86	0.00440134	4	2.84639	2.67773	6.6504	9.62039	13.3964	10.6559
Tollo	1.40383e-06	0.43963	1	0.776	0.0113219	4	3.04521	3.51784	6.27338	5.63315	2.18663	3.70468
Sirup	6.71004e-07	0.438379	1	0.98	0.00541164	4	19.453	19.5853	37.3892	37.9913	23.0404	39.34
RpL34b	5.36772e-15	0.432659	1	1	4.32907e-11	4	17.9111	17.2441	19.4587	32.4144	38.1506	31.7211
RpL36A	5.43808e-17	0.431651	1	1	4.38581e-13	4	27.6925	27.7479	28.8377	46.0044	51.0782	40.3034
CG12560	1.82496e-17	0.431085	0.895	0.302	1.47183e-13	4	0.106323	0.459067	0.733065	1.20986	1.05053	1.2854
pAbp	4.20632e-11	0.430176	1	0.986	3.3924e-07	4	11.7491	12.0823	15.1019	18.3174	14.3164	13.3505
CG32625	1.10644e-11	0.429302	0.842	0.343	8.92342e-08	4	0.401585	0.279428	1.2443	1.50169	0.811565	1.57447
mamo	2.85861e-08	0.42019	1	0.994	0.000230547	4	28.1264	27.6553	35.2769	38.4943	23.2761	23.902
CG8180	2.89728e-18	0.418311	0.618	0.157	2.33665e-14	4	0.1671	0.352326	0.288403	0.711888	0.355635	0.391872
elB	1.04718e-11	0.418137	0.816	0.336	8.44552e-08	4	0.0865261	0.470862	1.08253	1.36253	1.05391	1.56509
RpL35A	2.09887e-14	0.417355	1	0.996	1.69273e-10	4	15.9791	14.7532	16.0629	28.0432	36.1463	25.579
RpLP2	8.55053e-15	0.416676	1	1	6.896e-11	4	28.7613	26.0799	27.8683	49.5204	65.9128	43.8737
wtrw	2.35345e-12	0.415827	0.789	0.301	1.89806e-08	4	0.268071	0.266849	1.03791	1.0672	0.417567	0.624867
RpL7	1.31531e-15	0.411429	1	1	1.0608e-11	4	27.2209	24.7188	26.9348	46.2773	58.5739	42.6476
RpL6	6.96154e-14	0.408726	1	1	5.61448e-10	4	19.6287	18.0812	22.1016	37.7341	50.2248	38.6677
RpS21	1.86707e-14	0.408651	1	1	1.50579e-10	4	27.6424	26.9929	29.7778	47.4319	57.8602	42.4506
Spn28Dc	1.52753e-16	0.4067	0.763	0.228	1.23195e-12	4	0.119083	0.476364	0.468938	0.926438	0.681291	0.888365
CG5973	4.84191e-07	0.405739	0.868	0.457	0.003905	4	0.68757	0.671011	1.81839	2.1334	1.03734	2.8393
CG8036	5.50333e-06	0.403736	0.934	0.62	0.0443843	4	1.03818	1.39905	2.55276	3.36055	2.76655	4.60808
RpS19a	2.88296e-10	0.403214	1	0.964	2.3251e-06	4	6.52961	5.55958	7.62471	11.8496	14.5471	10.7071
RpL27	5.48772e-14	0.401758	1	1	4.42584e-10	4	22.5437	20.5474	23.3525	39.6473	51.7979	37.4382
RpL18	5.48772e-14	0.401656	1	0.999	4.42585e-10	4	12.2919	10.7932	13.2765	22.517	29.669	21.9019
RpL18A	1.44134e-15	0.401628	1	1	1.16244e-11	4	32.9478	30.3614	30.5525	51.0906	60.3137	44.3516
RpS4	4.38367e-57	1.27655	1	0.997	3.53543e-53	2	17.2118	15.2649	16.0814	30.7422	51.34	31.8564
RpL3	1.73185e-54	1.232	1	0.994	1.39674e-50	2	11.0844	10.072	11.0427	19.7988	32.8224	19.9758
fabp	1.6605e-20	1.19253	0.815	0.578	1.33919e-16	2	1.46642	0.66142	1.40948	2.25098	4.94645	2.32374
Rack1	2.62472e-51	1.17668	1	0.995	2.11684e-47	2	15.5296	13.2619	11.3061	21.6679	36.9446	21.4731
CG6044	1.04914e-11	1.14535	0.521	0.282	8.4613e-08	2	0.35274	0.448519	0.470929	1.6438	2.58789	0.843497
RpS9	3.75382e-54	1.08561	1	1	3.02746e-50	2	18.9646	17.022	18.8686	32.1771	48.5961	32.0861
RpL5	6.9567e-35	1.05824	0.992	0.947	5.61058e-31	2	4.45692	4.04476	5.41864	8.60806	13.2052	8.566
Act42A	9.87763e-22	1.05604	0.966	0.857	7.96631e-18	2	2.84639	2.67773	6.6504	9.62039	13.3964	10.6559
Cyp1	4.11071e-32	1.03937	0.992	0.954	3.31529e-28	2	6.47404	5.53686	6.84273	7.75833	15.4236	8.69092
sta	8.17225e-54	0.999122	1	1	6.59092e-50	2	24.6454	22.8382	22.4464	37.5516	55.7608	37.5194
RpLP2	2.60719e-51	0.974189	1	1	2.1027e-47	2	28.7613	26.0799	27.8683	49.5204	65.9128	43.8737
RpL8	1.39328e-44	0.96631	1	0.997	1.12368e-40	2	13.0347	11.7721	13.6789	22.6836	31.9094	23.2899
RpL6	2.64514e-48	0.96184	1	1	2.1333e-44	2	19.6287	18.0812	22.1016	37.7341	50.2248	38.6677
RpL9	1.25301e-44	0.952564	1	0.995	1.01056e-40	2	16.7948	14.8835	15.499	26.1761	37.1001	25.291
RpS26	6.26702e-51	0.951978	1	0.998	5.05435e-47	2	19.9136	19.4149	21.8386	36.3117	49.0621	36.1067
RpL41	2.58599e-54	0.944751	1	1	2.0856e-50	2	48.8263	42.2796	47.3305	76.6202	107.702	76.9247
RpL35	4.00859e-43	0.939333	1	0.997	3.23293e-39	2	12.2497	10.0307	15.3437	27.4837	33.1389	25.6569
PCNA	3.22578e-06	0.934333	0.387	0.238	0.0260159	2	0.119929	0.175332	0.453479	1.00171	1.66394	0.581394
RpL30	2.54577e-38	0.93314	1	0.988	2.05316e-34	2	10.8956	10.3569	9.37677	17.8133	23.7275	15.5016
RpS2	2.16464e-53	0.931557	1	1	1.74578e-49	2	24.7894	25.3828	26.7885	43.5212	58.0241	39.7215
RpL4	2.14301e-50	0.930699	1	0.998	1.72834e-46	2	18.0973	15.5125	18.7064	30.4982	41.7525	30.4794
RpL18	3.90668e-36	0.926346	1	0.998	3.15074e-32	2	12.2919	10.7932	13.2765	22.517	29.669	21.9019
RpL37A	4.49949e-46	0.920937	1	0.997	3.62884e-42	2	19.8496	18.144	18.239	31.935	42.4829	28.231
RpL27	3.12461e-51	0.918738	1	1	2.52e-47	2	22.5437	20.5474	23.3525	39.6473	51.7979	37.4382
RpL22	4.87049e-45	0.917207	1	0.994	3.92805e-41	2	11.5809	11.4986	13.286	18.7577	27.7798	20.1187
awd	3.34795e-38	0.91092	1	0.989	2.70013e-34	2	10.8043	10.2847	10.8642	16.3266	23.7116	15.4091
RpL35A	3.56665e-44	0.907121	1	0.995	2.8765e-40	2	15.9791	14.7532	16.0629	28.0432	36.1463	25.579
RpS20	5.6314e-51	0.906118	1	1	4.54173e-47	2	32.2372	30.7944	29.449	52.2132	68.198	46.6907
RpL27A	1.00211e-54	0.902734	1	1	8.08199e-51	2	46.4004	42.5327	48.9485	78.5636	106.231	83.3901
RpS25	4.77945e-52	0.900064	1	1	3.85462e-48	2	24.4685	21.9042	22.7158	34.7954	50.7467	35.7842
eEF1gamma	1.16275e-28	0.895976	1	0.958	9.37755e-25	2	5.43181	4.89506	5.40864	8.30222	12.5244	8.95869
RpS12	1.10424e-43	0.895633	1	0.998	8.90571e-40	2	21.3072	21.1709	19.6499	31.0556	44.5457	30.8968
RpS27A	1.081e-51	0.895071	1	1	8.71824e-48	2	30.0559	26.367	24.7484	41.8208	58.1406	37.7471
RpL11	5.73996e-28	0.895059	0.992	0.935	4.62928e-24	2	4.47273	4.10687	4.72143	8.25647	10.934	7.43958
RpL13	5.3783e-47	0.887816	1	0.998	4.3376e-43	2	17.3097	16.0455	18.9506	30.7767	39.7005	28.5523
RpS28b	2.20769e-46	0.879221	1	0.998	1.7805e-42	2	19.7409	18.1973	19.6387	30.7714	42.1875	30.0356
eEF5	3.99219e-42	0.878335	1	0.998	3.2197e-38	2	19.4593	18.0878	16.2067	24.7941	38.0234	26.9665
RpL36	4.20828e-49	0.874878	1	1	3.39398e-45	2	20.9312	19.7463	22.1626	32.9426	45.7902	33.2579
RpL26	1.62653e-47	0.87287	1	1	1.3118e-43	2	22.6558	20.5644	20.9954	34.5154	46.8875	33.8826
RpL7	4.4495e-49	0.871542	1	1	3.58852e-45	2	27.2209	24.7188	26.9348	46.2773	58.5739	42.6476
RpS17	1.08471e-36	0.867121	1	0.992	8.74816e-33	2	11.0525	8.72907	10.7627	17.2776	23.1652	15.9346
RpL23	6.25537e-49	0.863542	1	1	5.04496e-45	2	25.7048	23.2104	23.6082	38.1488	51.7466	36.2046
RpS13	1.51099e-48	0.863081	1	1	1.21862e-44	2	18.6451	17.379	19.2864	30.1122	39.8339	27.5638
RpS14a	1.34167e-31	0.861472	1	0.97	1.08206e-27	2	6.36162	5.43655	7.01729	10.2608	14.4541	10.1116
RpS16	1.4013e-45	0.858934	1	1	1.13015e-41	2	20.285	19.9252	20.6059	33.0628	43.9753	32.729
RpLP0	9.68818e-38	0.857895	1	0.997	7.81351e-34	2	13.5959	11.7075	11.4671	17.1071	25.572	16.3305
RpS15Aa	2.87717e-42	0.850597	1	0.994	2.32043e-38	2	14.021	12.7938	12.0626	20.2046	27.7957	19.6687
RpLP1	8.58267e-48	0.84264	1	1	6.92192e-44	2	35.1444	30.5017	30.4676	51.128	67.9379	48.9728
Fas3	1.86845e-08	0.825086	0.807	0.762	0.000150691	2	2.27108	2.65584	3.28196	4.84597	5.94156	2.46025
Pen	8.74997e-13	0.823468	0.723	0.466	7.05685e-09	2	0.222151	1.30071	1.93666	3.23398	3.44193	2.46762
RpL29	2.66226e-40	0.82217	1	0.994	2.14711e-36	2	12.7015	15.2581	14.0066	22.0237	28.0275	19.1924
RpS8	1.05208e-47	0.821967	1	1	8.48504e-44	2	19.9341	17.8226	18.3099	29.0114	38.8634	27.6114
RpL13A	1.88865e-46	0.820943	1	1	1.5232e-42	2	25.6712	22.7315	24.5162	39.9086	51.7362	39.1032
ct	9.77889e-08	0.819678	0.395	0.212	0.000788667	2	0.126509	0.33778	0.355424	0.772088	1.3874	0.550302
RpS3A	3.68641e-40	0.817654	1	0.998	2.97309e-36	2	24.1	19.8291	19.4857	28.3975	43.0083	30.8173
RpL21	1.07626e-48	0.816749	1	1	8.68001e-45	2	23.7023	21.3411	23.4199	35.3151	47.1437	33.694
His2Av	1.56932e-13	0.812114	0.908	0.889	1.26566e-09	2	4.65907	3.51174	3.9002	4.92607	8.36961	4.45541
RpL17	5.43748e-48	0.806132	1	0.998	4.38532e-44	2	32.8719	28.8898	29.706	48.2603	62.5678	45.2487
RpS21	7.69213e-44	0.799311	1	1	6.2037e-40	2	27.6424	26.9929	29.7778	47.4319	57.8602	42.4506
mod	3.86309e-13	0.796029	0.798	0.703	3.11559e-09	2	1.52794	1.39058	1.88254	2.54576	3.97347	2.35915
RpS18	3.52361e-46	0.788022	1	1	2.84179e-42	2	27.5257	26.8008	28.2717	40.9137	54.6058	40.0312
Sps1	1.47995e-07	0.787581	0.496	0.347	0.00119358	2	0.364989	0.422105	0.451115	0.853327	1.6361	0.843703
RpL19	1.47387e-45	0.787074	1	1	1.18867e-41	2	24.0398	21.7174	23.9137	37.3487	47.217	34.2191
RpL12	9.78113e-40	0.786981	1	1	7.88848e-36	2	20.2519	16.7732	17.5455	28.6875	37.9611	29.3049
RpS24	5.70397e-41	0.786416	1	0.997	4.60025e-37	2	16.5187	16.2401	17.6461	27.459	33.7921	23.4297
RpS29	5.48611e-42	0.786367	1	1	4.42455e-38	2	26.1246	26.2334	26.7502	42.1006	52.7456	38.7329
RpS19a	2.08123e-27	0.784664	1	0.962	1.67851e-23	2	6.52961	5.55958	7.62471	11.8496	14.5471	10.7071
RpL15	2.52305e-36	0.784507	1	0.997	2.03484e-32	2	17.8066	15.9371	14.5387	21.4884	31.3268	21.757
RpL23A	5.84324e-43	0.778272	1	0.998	4.71257e-39	2	21.8948	21.074	21.1649	33.8422	43.7179	34.9676
RpS11	1.97872e-50	0.763774	1	1	1.59584e-46	2	37.7604	36.7228	40.2768	59.5631	75.4971	57.6536
RpL10Ab	6.28575e-42	0.761207	1	1	5.06946e-38	2	30.4474	28.3128	28.5221	47.3888	57.885	43.5168
RpL34b	4.26403e-38	0.757661	1	1	3.43894e-34	2	17.9111	17.2441	19.4587	32.4144	38.1506	31.7211
RpS5a	1.32922e-31	0.756477	1	0.989	1.07201e-27	2	10.8773	9.79235	10.1193	14.5748	20.2947	14.7453
Nop56	4.67682e-10	0.755691	0.723	0.657	3.77186e-06	2	1.38643	1.09176	1.55207	2.75968	3.63262	2.51707
HmgZ	4.59234e-15	0.753096	0.966	0.951	3.70372e-11	2	7.05562	6.13711	5.64127	6.89855	11.9439	7.84621
RpL32	2.89643e-44	0.752457	1	1	2.33597e-40	2	24.677	23.7753	24.2515	35.5276	46.7095	34.6933
CG1572	4.59498e-11	0.751341	0.555	0.297	3.70585e-07	2	0.425672	0.274305	0.433862	1.06966	1.75408	1.35495
Ts	6.93194e-09	0.749509	0.319	0.126	5.59061e-05	2	0.0365888	0	0.18376	0.660061	1.05473	0.512345
RpS15	5.50034e-47	0.74161	1	1	4.43603e-43	2	35.6882	30.8397	30.4893	46.3279	61.2315	43.3409
RpL10	9.97599e-42	0.741334	1	1	8.04564e-38	2	25.6223	21.2895	20.487	29.7905	42.8323	31.6858
Fkbp39	2.85615e-09	0.735687	0.748	0.69	2.30348e-05	2	1.66061	1.24652	1.59437	2.59718	3.70648	2.38441
RpL18A	1.51257e-43	0.730973	1	1	1.21988e-39	2	32.9478	30.3614	30.5525	51.0906	60.3137	44.3516
RpL28	8.34468e-40	0.725246	1	1	6.72998e-36	2	19.1718	17.3302	18.2956	26.3554	35.0894	27.012
RpS10b	5.76899e-45	0.723652	1	1	4.65269e-41	2	34.7873	28.0399	32.4026	48.2799	61.9388	47.8057
bic	9.83424e-23	0.71839	0.975	0.897	7.93132e-19	2	3.63257	3.04815	4.52181	6.56454	8.47431	7.3537
Nph	1.43111e-14	0.7149	0.899	0.859	1.15419e-10	2	2.69436	2.53965	3.44458	4.38595	6.15387	4.40765
Ahcy	4.87599e-11	0.710194	0.748	0.624	3.93248e-07	2	0.898559	1.01964	1.3917	2.0967	3.10529	2.92416
RpL7A	6.4247e-43	0.708993	1	1	5.18152e-39	2	32.4541	26.7287	29.3134	46.9258	56.7907	42.8134
RpL37a	1.0097e-41	0.707206	1	1	8.14327e-38	2	28.7181	26.2387	27.2678	43.5145	52.6474	41.7426
vig2	1.10898e-13	0.707129	0.874	0.866	8.94393e-10	2	2.91944	2.88458	2.95784	4.27086	6.10335	4.60322
CG4038	2.08648e-09	0.70546	0.706	0.599	1.68275e-05	2	0.966648	0.952791	1.32733	2.02732	2.87097	2.12737
RpL40	2.01418e-32	0.694987	1	0.998	1.62444e-28	2	15.0818	13.4229	14.169	19.4491	26.0457	18.4293
RpS7	3.58889e-44	0.693762	1	1	2.89444e-40	2	33.5305	30.355	31.5577	49.5194	59.9324	47.0179
RpL14	7.90794e-42	0.691443	1	1	6.37775e-38	2	31.787	30.4746	32.9301	50.0824	59.2756	45.785
eEF1beta	1.18509e-21	0.690516	0.992	0.976	9.55778e-18	2	6.39289	6.37133	7.4467	10.6543	13.4761	11.3617
hoip	1.41599e-06	0.686393	0.395	0.238	0.01142	2	0.147381	0.197294	0.314795	0.58089	1.13173	0.62185
Ran	2.04286e-12	0.68491	0.983	0.933	1.64757e-08	2	4.29459	3.83387	4.87744	6.44194	8.92045	7.48569
CG1136	6.08374e-15	0.676553	0.277	0.059	4.90654e-11	2	0.0329039	0	0.037446	0.310246	0.739713	0.192306
RpS3	4.3571e-36	0.669681	1	1	3.514e-32	2	19.9869	17.4992	20.9552	30.4991	36.9334	30.0893
RpS23	1.20855e-39	0.664473	1	1	9.74697e-36	2	36.284	31.515	34.531	53.7715	62.2088	45.8216
RpL24	7.71966e-29	0.655222	1	0.998	6.22591e-25	2	14.7203	12.7694	14.1076	20.976	25.5723	19.6573
CG4364	4.61576e-09	0.654968	0.672	0.575	3.72261e-05	2	0.91243	0.877031	1.16222	1.46896	2.39742	1.62953
Non1	3.59015e-13	0.652176	0.891	0.819	2.89546e-09	2	2.24563	2.13242	3.13769	4.22655	5.38207	4.4246
RpL36A	6.91554e-39	0.652089	1	1	5.57738e-35	2	27.6925	27.7479	28.8377	46.0044	51.0782	40.3034
porin	9.16408e-15	0.651749	0.924	0.892	7.39083e-11	2	3.89809	3.31322	3.60451	4.32284	6.85247	5.08133
RpS27	8.74815e-45	0.638881	1	1	7.05538e-41	2	41.4844	41.698	42.9578	61.6412	72.8947	55.3751
dUTPase	2.75916e-06	0.637496	0.739	0.712	0.0222527	2	1.73565	1.34304	2.3464	3.2861	3.87434	2.26527
Fib	3.75984e-07	0.635089	0.538	0.408	0.00303231	2	0.505042	0.270422	0.730233	1.03707	1.67739	1.23577
eIF3m	7.30932e-10	0.622487	0.882	0.839	5.89497e-06	2	2.51933	2.69147	2.80204	3.52823	4.93214	3.28488
santa-maria	2.50363e-09	0.621518	0.445	0.202	2.01918e-05	2	0.034373	0.0438331	0.277927	2.40171	1.61862	2.07675
CG15209	1.68359e-08	0.614478	0.403	0.197	0.000135781	2	0.164868	0.206252	0.165047	0.723336	1.13485	1.17654
Ip259	4.23336e-15	0.612583	0.95	0.912	3.4142e-11	2	4.17222	3.63169	3.99091	6.72678	7.672	6.09669
lost	3.48609e-11	0.601948	0.849	0.822	2.81154e-07	2	2.56198	2.36871	2.72374	3.43076	4.81895	3.46884
Cyt-c-p	0.000866637	0.601444	0.563	0.537	1	2	1.30363	1.17314	0.766867	1.08267	2.18737	1.21317
Nop60B	3.09027e-07	0.600289	0.647	0.527	0.0024923	2	0.671494	0.822379	1.26897	2.14685	2.49027	2.42063
Tctp	1.97607e-19	0.597511	0.992	0.997	1.5937e-15	2	11.5367	9.83429	10.3748	14.4871	18.82	15.982
Mpcp2	1.92387e-10	0.595098	0.857	0.848	1.5516e-06	2	3.10117	3.16475	2.57242	3.43765	5.36319	4.44996
Phb2	4.1269e-08	0.578607	0.857	0.809	0.000332834	2	2.40295	1.9474	2.45733	3.03001	4.5225	3.97355
Nacalpha	3.50454e-14	0.578222	0.983	0.985	2.82641e-10	2	8.00943	8.14286	7.36127	11.2067	13.2251	10.0118
RpL34a	1.58787e-12	0.57742	0.941	0.947	1.28061e-08	2	5.16148	4.84923	5.04655	6.74526	8.79411	6.926
REG	4.14738e-07	0.570763	0.714	0.701	0.00334487	2	1.62887	1.232	1.52593	2.03722	3.12848	2.69468
RpS30	8.18425e-26	0.570165	1	0.997	6.6006e-22	2	14.2655	14.1724	15.1726	21.1296	23.9939	17.6004
eIF3e	3.61575e-11	0.569709	0.84	0.809	2.9161e-07	2	2.53441	2.61834	2.27684	2.86674	4.331	3.05815
Trx-2	4.98153e-06	0.557142	0.664	0.587	0.0401761	2	1.18804	1.01572	1.22755	1.65922	2.38728	1.59534
HmgD	1.05405e-06	0.542312	0.966	0.951	0.00850088	2	8.06676	6.59651	6.0209	7.09018	10.8577	7.44458
Oat	4.3692e-05	0.533735	0.353	0.215	0.352376	2	0.246167	0.247721	0.303274	0.769341	1.01004	0.659037
Akr1B	0.000586108	0.531067	0.555	0.487	1	2	0.740593	0.909801	0.914799	1.28643	1.88369	1.53935
h	0.000733514	0.529608	0.504	0.437	1	2	0.541101	0.901921	1.01513	0.937297	1.71957	1.35794
RpL39	3.64076e-28	0.526474	1	1	2.93627e-24	2	31.4711	28.1245	25.5515	38.2472	44.0082	31.2889
RfC4	0.00786737	0.516765	0.429	0.398	1	2	0.472424	0.401755	0.605235	0.978209	1.30906	0.801905
nop5	0.000264413	0.510428	0.387	0.275	1	2	0.161794	0.319475	0.495389	0.831556	1.0395	0.690501
l(2)37Cc	1.20172e-05	0.508193	0.714	0.686	0.0969185	2	1.30005	0.957365	1.76116	2.21735	2.79615	2.34214
Reg-5	1.31311e-07	0.504486	0.353	0.162	0.00105902	2	0.1012	0.185822	0.177354	0.670624	0.789351	0.509935
RpS14b	3.03372e-09	0.501278	0.857	0.829	2.4467e-05	2	2.4807	2.75413	2.52216	3.72427	4.5188	3.97094
RpL31	4.6512e-26	0.50022	1	1	3.75119e-22	2	32.9077	29.2333	28.0507	41.6784	46.8439	36.7714
Fum1	7.54785e-06	0.497999	0.714	0.719	0.0608734	2	1.71201	1.40997	1.77127	2.18521	3.01545	2.2674
Prosalpha6	5.18048e-06	0.495919	0.756	0.715	0.0417806	2	1.89479	1.67888	1.66426	1.75654	2.93475	1.87192
eEF1alpha1	9.85185e-35	0.494589	1	1	7.94552e-31	2	91.9715	86.3747	88.8956	122.818	142.032	132.015
SdhA	0.000535122	0.494161	0.513	0.448	1	2	0.513184	0.452681	0.864195	1.10233	1.47542	1.03732
Shmt	4.44089e-07	0.491054	0.731	0.619	0.00358158	2	1.16025	0.6374	1.70126	2.98395	2.98239	3.42115
CCT1	7.11084e-06	0.483951	0.748	0.707	0.0573489	2	1.65339	1.61531	1.55441	2.02349	2.81493	2.04901
smt3	3.0164e-12	0.482265	0.983	0.988	2.43273e-08	2	9.65998	8.30823	9.29855	9.74056	14.3514	13.104
mEFTu1	3.42818e-05	0.481299	0.538	0.451	0.276482	2	0.576634	0.642649	0.660759	1.03942	1.42388	1.05659
eEF1delta	9.04825e-08	0.476099	0.857	0.877	0.000729742	2	3.04817	2.69396	3.5703	3.84412	5.21502	4.39679
CG42336	3.75606e-05	0.475563	0.647	0.589	0.302927	2	1.17553	1.06241	1.23294	1.44564	2.07347	1.16447
MsrA	0.00126944	0.474741	0.345	0.247	1	2	0.257185	0.235091	0.327706	0.515288	0.901282	0.655627
NHP2	0.00246709	0.473827	0.58	0.581	1	2	1.1776	0.866026	1.17488	1.98065	2.31977	2.12075
Art1	0.000588903	0.463162	0.454	0.381	1	2	0.433622	0.410024	0.594475	0.937046	1.19301	0.786224
Echs1	1.17206e-05	0.460327	0.832	0.83	0.0945264	2	2.37473	2.13191	2.75987	2.96662	4.05621	3.29543
PRAS40	0.00480699	0.460239	0.529	0.51	1	2	0.723787	0.961511	0.875826	1.44266	1.68357	1.21871
Set	0.000785737	0.457696	0.706	0.747	1	2	1.62261	1.65179	2.11676	2.54842	3.26441	3.09298
eIF4A	6.5973e-18	0.451666	1	0.991	5.32072e-14	2	11.8824	12.8564	12.0399	14.0564	18.0992	16.2529
CycB	2.41418e-05	0.448687	0.269	0.135	0.194703	2	0.00850659	0.146086	0.18583	0.338258	0.600573	0.407019
Nlp	5.42489e-07	0.444525	0.899	0.914	0.00437517	2	4.16281	3.15736	3.61526	4.42681	5.79214	4.45212
RpS15Ab	0.00203055	0.443656	0.529	0.481	1	2	0.862863	0.726702	0.78526	0.96048	1.5875	1.25814
SpdS	0.00288226	0.437794	0.655	0.657	1	2	1.34546	1.19968	1.54638	2.32048	2.59343	2.30132
Fkbp12	2.01409e-09	0.436275	0.966	0.97	1.62437e-05	2	6.38433	5.55004	6.81217	8.13736	9.79874	8.59722
CG6180	2.835e-05	0.435911	0.723	0.693	0.228643	2	1.31781	1.51822	1.8285	1.92403	2.69185	2.44234
D1	1.50085e-05	0.433573	0.891	0.92	0.121043	2	4.62217	3.659	4.33081	4.65843	6.60242	5.72102
CG43693	0.000593096	0.433342	0.605	0.563	1	2	1.04062	1.16343	1.62018	2.13627	2.22891	1.35396
Uch	0.00578295	0.431998	0.613	0.633	1	2	0.991179	1.63122	1.46935	1.55834	2.23645	1.91957
Ns2	0.00372297	0.431935	0.353	0.275	1	2	0.277196	0.29122	0.358227	0.495187	0.870017	0.652376
CG8010	0.00534769	0.431297	0.403	0.337	1	2	0.290652	0.366801	0.4885	0.723642	1.00447	0.812882
CG5149	0.000692204	0.42387	0.597	0.524	1	2	0.74082	0.660155	1.39237	1.70213	1.94369	1.79077
Ost48	0.000976371	0.422814	0.655	0.678	1	2	1.5034	1.3019	1.47799	1.57671	2.35511	1.61035
GstD9	0.00139877	0.422461	0.445	0.337	1	2	0.233731	0.48998	0.753376	2.06425	1.48181	1.72105
CG7637	0.00196396	0.422233	0.571	0.54	1	2	0.735524	0.763977	1.14411	2.13686	1.90818	1.71316
CCT5	3.41954e-06	0.421951	0.882	0.883	0.0275786	2	3.55063	3.19578	2.86922	3.5415	4.96382	4.34507
eIF3b	0.00300096	0.419835	0.605	0.608	1	2	1.14491	0.79705	1.13296	1.61421	1.9938	1.61529
dally	0.00714202	0.417122	0.429	0.352	1	2	0.0970647	0.197017	0.930673	0.991361	1.18237	1.29452
CG31808	9.03822e-05	0.416124	0.277	0.141	0.728932	2	0.38875	0.0408088	0.0792354	0.335562	0.66039	0.271785
eIF3h	0.000970537	0.413458	0.857	0.912	1	2	3.829	3.90918	3.5045	4.49502	5.67978	5.04072
Nap1	8.91822e-09	0.411629	0.992	0.954	7.19254e-05	2	6.05449	5.67337	6.73626	8.37623	9.5999	9.13574
CG32365	0.0015703	0.410496	0.261	0.158	1	2	0.0654906	0.0906949	0.227273	0.561798	0.594583	0.2487
CG44774	0.00652969	0.410223	0.597	0.621	1	2	1.1924	1.17359	1.50845	1.40982	2.11329	1.43302
CCT3	2.04038e-06	0.409395	0.824	0.792	0.0164556	2	2.35292	2.09837	2.37804	2.70855	3.67957	3.27173
eIF3d1	5.5758e-06	0.408498	0.731	0.751	0.0449689	2	1.86315	1.74681	1.81112	2.30321	3.00451	2.67074
CG18081	7.37668e-05	0.404935	0.756	0.753	0.594929	2	2.15132	2.00538	1.89689	2.64508	3.23201	2.61079
Jupiter	4.02452e-08	0.404365	0.992	0.998	0.000324578	2	18.1722	13.9631	16.4424	20.9303	24.5253	22.4237
CG3961	0.0016759	0.403917	0.37	0.261	1	2	0.0245991	0.108999	0.546256	1.16626	0.960245	1.09728
wun2	3.38068e-22	0.990209	0.971	0.67	2.72652e-18	3	0.622195	4.2901	7.44756	8.50993	6.64947	10.5072
CG14275	3.08031e-11	0.989311	0.629	0.34	2.48427e-07	3	0.0968273	0.172449	2.39828	3.60767	2.58085	4.10628
GstS1	2.00577e-25	0.941281	1	0.99	1.61765e-21	3	15.1881	18.3391	39.5977	52.5387	27.7456	55.89
santa-maria	1.96525e-08	0.899242	0.429	0.21	0.000158497	3	0.034373	0.0438331	0.277927	2.40171	1.61862	2.07675
CG8036	1.12295e-10	0.876036	0.733	0.637	9.05657e-07	3	1.03818	1.39905	2.55276	3.36055	2.76655	4.60808
CG31075	5.12733e-06	0.872962	0.381	0.242	0.0413519	3	0.0316515	0.21746	0.544057	0.611485	0.471051	1.44091
Yp1	6.012e-09	0.829942	0.543	0.328	4.84868e-05	3	0.115148	0.237489	1.61541	1.45935	1.02169	2.29022
Vm26Ab	4.11124e-05	0.816625	0.514	0.406	0.331572	3	0.130342	0.46103	1.7402	2.60549	1.53145	2.75258
CG5973	3.20911e-09	0.788975	0.667	0.471	2.58815e-05	3	0.68757	0.671011	1.81839	2.1334	1.03734	2.8393
Ilp6	1.42219e-05	0.757813	0.533	0.428	0.1147	3	0.511258	0.78025	1.27164	2.62985	1.28154	2.58562
Tsp74F	8.81715e-07	0.691852	0.333	0.171	0.00711103	3	0.037653	0.0276192	0.210005	0.465127	0.596378	0.988783
Gclc	1.40713e-07	0.666589	0.714	0.606	0.00113485	3	0.692474	1.29489	3.05705	3.7269	1.84781	3.67452
Shmt	2.91067e-07	0.664706	0.705	0.626	0.00234745	3	1.16025	0.6374	1.70126	2.98395	2.98239	3.42115
Act42A	2.87311e-08	0.634764	0.933	0.865	0.000231716	3	2.84639	2.67773	6.6504	9.62039	13.3964	10.6559
CG15209	0.00354967	0.633204	0.305	0.217	1	3	0.164868	0.206252	0.165047	0.723336	1.13485	1.17654
cas	0.0061493	0.614383	0.448	0.4	1	3	0.305973	1.02891	1.11926	1.44282	1.52899	1.97114
Ahcy	1.50331e-06	0.610182	0.657	0.64	0.0121242	3	0.898559	1.01964	1.3917	2.0967	3.10529	2.92416
elB	0.000247541	0.584278	0.467	0.37	1	3	0.0865261	0.470862	1.08253	1.36253	1.05391	1.56509
CG4325	0.000927798	0.581894	0.39	0.309	1	3	0.206254	0.391027	0.719348	0.658252	0.299349	1.14317
scu	4.61413e-09	0.575346	0.886	0.819	3.72129e-05	3	2.50186	2.51309	3.7451	4.23155	4.01207	5.4176
GstD9	0.00168663	0.574225	0.429	0.342	1	3	0.233731	0.48998	0.753376	2.06425	1.48181	1.72105
chic	7.25204e-27	0.559226	1	1	5.84877e-23	3	26.0289	30.258	38.4745	40.3415	35.7897	49.3662
Nop60B	0.00135331	0.549088	0.562	0.542	1	3	0.671494	0.822379	1.26897	2.14685	2.49027	2.42063
CG3902	1.03206e-05	0.532968	0.819	0.842	0.0832354	3	2.35261	2.92758	4.50705	5.20579	4.50088	5.80025
CG12643	0.00565934	0.53096	0.543	0.526	1	3	1.06733	1.3356	1.89376	1.76328	0.602717	2.34587
Sirup	4.46813e-09	0.520438	1	0.979	3.60355e-05	3	19.453	19.5853	37.3892	37.9913	23.0404	39.34
CG12560	0.00388259	0.511963	0.41	0.352	1	3	0.106323	0.459067	0.733065	1.20986	1.05053	1.2854
CG7414	5.81521e-07	0.506311	0.829	0.845	0.00468997	3	2.55624	2.33207	3.14239	3.37105	3.69308	4.66709
CG4572	5.15977e-05	0.492265	0.8	0.816	0.416136	3	2.58492	3.12884	3.97429	3.49841	2.82344	4.85488
Mdh1	3.46884e-10	0.49193	0.952	0.96	2.79762e-06	3	4.81364	6.84501	9.03204	9.88692	7.50622	10.5451
Hsc70-4	1.15746e-15	0.485946	1	1	9.33488e-12	3	20.9451	18.4898	23.4349	25.3784	31.52	33.6958
bic	1.35558e-08	0.474957	0.933	0.905	0.000109327	3	3.63257	3.04815	4.52181	6.56454	8.47431	7.3537
GstD1	1.33946e-07	0.471085	0.99	0.982	0.00108027	3	12.1143	14.5349	15.3595	15.9575	15.4678	20.1476
RpL6	1.91428e-18	0.470915	1	1	1.54386e-14	3	19.6287	18.0812	22.1016	37.7341	50.2248	38.6677
RpL35	1.58553e-14	0.465178	1	0.997	1.27873e-10	3	12.2497	10.0307	15.3437	27.4837	33.1389	25.6569
Sodh-2	0.00654185	0.46087	0.648	0.678	1	3	1.64996	2.44488	2.77963	3.01356	1.53823	3.36029
CG44325	1.70724e-09	0.459047	1	0.972	1.37689e-05	3	16.4556	36.218	53.843	40.9271	20.0987	44.3096
GLaz	0.0021438	0.447322	0.552	0.478	1	3	0.242572	1.42279	2.13432	1.97197	1.47793	2.11568
RpL27A	5.32504e-20	0.445834	1	1	4.29465e-16	3	46.4004	42.5327	48.9485	78.5636	106.231	83.3901
alc	0.000153974	0.442726	0.771	0.84	1	3	2.65542	2.63989	3.34948	3.35636	2.32485	4.25385
RpL34b	6.23883e-15	0.417929	1	1	5.03162e-11	3	17.9111	17.2441	19.4587	32.4144	38.1506	31.7211
