# Supplementary material for: Single-cell expression profile of Drosophila ovarian follicle stem cells illuminates spatial differentiation in the germarium
Source: BMC Biol. 2023 Jun 20;21:143. doi: 10.1186/s12915-023-01636-9 (PMC10283321; doi:10.1186/s12915-023-01636-9)
Supplement: Supplementary file 5 — Additional File 5: Table 4. Genes characteristic of each cluster. Genes characteristic of each cluster are listed together with information characteristic of Additional File 4: Table 1 in columns B-G and information characteristic of Additional File 8: Table 7 or Additional File 9: Table 8 in remaining columns. The threshold for inclusion in a cluster here is extremely lowcompared to Additional File 4: Table 3, to include 7547 genes. [file 12915_2023_1636_MOESM5_ESM.xlsx]

## Sheet: Table S4
Additional File 5: Table S4
Genes characteristic of each cluster.
Genes characteristic of each cluster are listed together with information characteristic of Additional File 4: Table 1 in columns B-G and information characteristic of Additional File 8: Table 7 or Additional File 9: Table 8 in remaining columns. The threshold for inclusion in a cluster here is extremely low (non-adjusted p value of 0.01) compared to Additional File 4: Table 3, to include 7547 ge…
gene	p_val	avg_log2FC	pct.1	pct.2	p_val_adj	cluster	EC (g0+g5)	FSC (g1)	FC (g4+g2)	FSC-EC	FC-FSC	Sum	g0	g5	g1	g4	g2	g3	g1-g5	g4-g1	Sum
CG14072	1.58e-78	2.45766	0.918	0.356	1.28e-74	0	10.1829	1.10717	0.458696	-0.891271	-0.585704	1.47698	11.4269	5.54769	1.10717	0.397338	0.497882	0.497218	-0.800427	-0.641123	1.44155
Wnt6	1.34e-57	2.134	0.723	0.196	1.08e-53	0	4.69693	0.54569	0.380924	-0.88382	-0.30194	1.18576	5.75944	0.738256	0.54569	0.109528	0.554253	0.708207	-0.260839	-0.799285	1.06012
jbug	1.01e-79	2.07876	0.883	0.196	8.13e-76	0	7.2067	0.794698	0.236029	-0.889728	-0.702995	1.59272	7.60162	5.73531	0.794698	0.0873774	0.330967	0.172784	-0.861438	-0.89005	1.75149
NetA	4.07e-91	2.02185	0.701	0.038	3.29e-87	0	2.64384	0.0347527	0.0732011	-0.986855	0.525244	1.5121	3.30681	0.173733	0.0347527	0.0222394	0.105748	0.0155086	-0.799965	-0.360067	1.16003
CG9628	1.32e-88	1.96847	0.861	0.165	1.06e-84	0	3.91483	0.235207	0.143078	-0.939919	-0.391694	1.33161	4.43464	1.97815	0.235207	0.0651179	0.192867	0.17667	-0.881097	-0.723147	1.60424
stg	1.16e-62	1.92263	0.944	0.62	9.36e-59	0	11.7821	2.82356	1.62621	-0.760351	-0.424059	1.18441	12.9114	7.57447	2.82356	1.30763	1.82967	1.43911	-0.627227	-0.536885	1.16411
trol	1.02e-74	1.88656	0.991	0.814	8.23e-71	0	17.5332	3.18887	4.10072	-0.818124	0.222362	1.04049	19.0586	11.8499	3.18887	3.90797	4.22382	2.82037	-0.730894	0.184007	0.914901
Idgf6	7.43e-52	1.71953	0.554	0.088	6e-48	0	2.22372	0.0609231	0.186302	-0.972603	0.672987	1.64559	2.73176	0.330866	0.0609231	0.0984128	0.242432	0.0449026	-0.815868	0.380944	1.19681
MtnA	1.5e-33	1.69825	0.831	0.527	1.21e-29	0	12.7047	3.62182	0.945609	-0.714923	-0.738913	1.45384	12.6892	12.7623	3.62182	1.01321	0.902433	1.09342	-0.71621	-0.720247	1.43646
CG32521	4.14e-65	1.64791	0.753	0.196	3.34e-61	0	2.59111	0.207267	0.292023	-0.920009	0.290239	1.21025	3.05273	0.871206	0.207267	0.162508	0.374738	0.105657	-0.762092	-0.215948	0.97804
croc	8.49e-74	1.58041	0.697	0.093	6.85e-70	0	2.02367	0.128166	0.0870792	-0.936666	-0.320577	1.25724	2.42798	0.517274	0.128166	0.0132493	0.134231	0.0690208	-0.752227	-0.896624	1.64885
CG14984	1.54e-37	1.5804	0.416	0.059	1.24e-33	0	1.85164	0.0810232	0.0438854	-0.956242	-0.45836	1.4146	2.28018	0.254975	0.0810232	0.0346174	0.0498045	0.129759	-0.68223	-0.572746	1.25498
ImpL2	6.89e-27	1.51592	0.346	0.059	5.55e-23	0	1.94099	0.115934	0.206594	-0.940271	0.438833	1.3791	2.40657	0.206326	0.115934	0.151809	0.241583	0.286237	-0.438104	0.236317	0.674421
cv-c	8.04e-61	1.48127	0.952	0.662	6.48e-57	0	7.26447	2.82603	1.15195	-0.610979	-0.59238	1.20336	7.83374	5.1435	2.82603	1.19805	1.1225	1.11781	-0.450563	-0.576064	1.02663
vn	4.29e-53	1.45777	0.848	0.41	3.46e-49	0	3.76801	1.40254	0.304131	-0.627778	-0.783157	1.41093	4.21557	2.10047	1.40254	0.325888	0.290235	0.405863	-0.332275	-0.767644	1.09992
CG32204	3.24e-43	1.44573	0.87	0.468	2.61e-39	0	5.54431	2.50486	0.47542	-0.54821	-0.810201	1.35841	6.06375	3.60896	2.50486	0.652258	0.362482	0.872258	-0.305933	-0.739604	1.04554
CG42342	6.42e-51	1.43489	0.9	0.598	5.18e-47	0	5.06534	1.51126	0.862678	-0.701647	-0.429166	1.13081	5.50843	3.41446	1.51126	0.903358	0.836698	1.05043	-0.557394	-0.402248	0.959643
CG31176	2.18e-55	1.40788	0.589	0.091	1.76e-51	0	1.70953	0.127469	0.084793	-0.925436	-0.334796	1.26023	2.02588	0.530865	0.127469	0.0405075	0.113076	0.0356248	-0.759884	-0.682217	1.4421
Hf	8.05e-46	1.36011	0.766	0.28	6.49e-42	0	3.42397	0.887343	0.161344	-0.740844	-0.818172	1.55902	3.50176	3.13416	0.887343	0.11233	0.192647	0.212601	-0.71688	-0.873408	1.59029
Wnt4	4.71e-71	1.35207	1	0.954	3.8e-67	0	43.9843	23.709	7.58425	-0.460967	-0.680111	1.14108	45.4455	38.5402	23.709	10.6023	5.65677	10.9575	-0.384825	-0.552816	0.937641
SKIP	2.13e-52	1.3194	0.97	0.627	1.72e-48	0	9.15611	4.5555	0.72655	-0.502463	-0.840511	1.34297	9.05139	9.54627	4.5555	1.06454	0.510692	0.759874	-0.522798	-0.766318	1.28912
CG31121	6.2e-59	1.30278	0.494	0.026	5e-55	0	1.26851	0.00756982	0.0611906	-0.994033	0.876291	1.87032	1.58854	0.0761277	0.00756982	0.00441644	0.0974498	0.0846392	-0.900564	-0.416573	1.31714
miple1	6.86e-34	1.27103	0.636	0.265	5.53e-30	0	2.20314	0.482602	0.2647	-0.780948	-0.451516	1.23246	2.50077	1.09423	0.482602	0.239737	0.280642	0.359345	-0.558958	-0.50324	1.0622
Mmp1	2.54e-34	1.22004	0.619	0.212	2.05e-30	0	2.41819	0.554373	0.0972196	-0.770749	-0.824631	1.59538	2.48185	2.18102	0.554373	0.079722	0.108395	0.131767	-0.745819	-0.856194	1.60201
hh	4.05e-50	1.1999	1	0.7	3.27e-46	0	18.2768	10.9467	1.66402	-0.401062	-0.847989	1.24905	17.8702	19.792	10.9467	2.2216	1.30792	3.51915	-0.446912	-0.797053	1.24396
NLaz	2.66e-21	1.19831	0.268	0.042	2.14e-17	0	1.2497	0.0276708	0.0828216	-0.977858	0.665899	1.64376	1.48926	0.357131	0.0276708	0.12412	0.0564463	0.0282606	-0.922519	0.777064	1.69958
CG17739	1.36e-49	1.18222	0.662	0.177	1.1e-45	0	1.5781	0.34988	0.07052	-0.77829	-0.798445	1.57674	1.82658	0.652315	0.34988	0.0353243	0.0929979	0.146867	-0.463632	-0.899039	1.36267
Npc2f	4.54e-37	1.17901	0.922	0.607	3.67e-33	0	7.03836	4.14931	0.632342	-0.410472	-0.847603	1.25808	7.10141	6.80345	4.14931	0.750573	0.556834	0.927913	-0.390117	-0.819109	1.20923
fz	3.76e-33	1.12272	0.81	0.537	3.03e-29	0	3.78792	1.62053	0.518948	-0.572184	-0.679766	1.25195	3.84891	3.56067	1.62053	0.678741	0.416896	0.469328	-0.544881	-0.581161	1.12604
Fas1	2.19e-40	1.11706	0.952	0.815	1.76e-36	0	7.17038	3.63781	2.02232	-0.492662	-0.444082	0.936744	7.67952	5.27343	3.63781	2.165	1.9312	2.35754	-0.310163	-0.404862	0.715024
CG11686	1.23e-31	1.10344	0.701	0.378	9.94e-28	0	2.26682	0.696935	0.396001	-0.692549	-0.431796	1.12434	2.49932	1.40054	0.696935	0.455439	0.358041	0.484352	-0.502381	-0.346512	0.848894
Sam-S	3.99e-35	1.06917	0.974	0.863	3.22e-31	0	12.9224	3.60989	5.0209	-0.720648	0.281026	1.00167	12.6611	13.8958	3.60989	3.4655	6.01425	4.81867	-0.740216	-0.0399985	0.780215
5-HT2A	3.7e-34	1.06904	0.866	0.525	2.99e-30	0	4.61193	2.80012	0.456515	-0.392853	-0.836966	1.22982	4.7539	4.08298	2.80012	0.52761	0.41111	0.885433	-0.314197	-0.811576	1.12577
Inos	2.48e-24	1.068	0.831	0.537	2e-20	0	5.08611	2.76303	0.804736	-0.456749	-0.708749	1.1655	5.16272	4.80067	2.76303	1.00716	0.675456	0.906476	-0.424449	-0.635487	1.05994
Saf6	6.44e-29	1.06527	0.641	0.335	5.19e-25	0	1.82912	0.439658	0.292075	-0.759634	-0.335677	1.09531	2.04053	1.04145	0.439658	0.321842	0.273065	0.427999	-0.577839	-0.267973	0.845812
CG34417	2.04e-32	1.06502	0.714	0.313	1.65e-28	0	2.76451	0.760606	0.425228	-0.724867	-0.440936	1.1658	2.7354	2.87296	0.760606	0.310092	0.498761	0.26532	-0.735254	-0.59231	1.32756
ths	2.51e-31	1.05296	0.844	0.567	2.03e-27	0	3.93892	1.66324	0.779853	-0.577742	-0.531124	1.10887	4.02034	3.63558	1.66324	0.988812	0.646401	0.870442	-0.542511	-0.405491	0.948002
rdo	6.24e-41	1.03825	0.584	0.137	5.03e-37	0	1.54234	0.209398	0.11313	-0.864233	-0.45974	1.32397	1.61614	1.26739	0.209398	0.0153335	0.175588	0.0991825	-0.834779	-0.926774	1.76155
sog	4.52e-26	1.02844	0.407	0.101	3.65e-22	0	1.16903	0.12412	0.102349	-0.893826	-0.175405	1.06923	1.39126	0.341038	0.12412	0.125479	0.0875775	0.287413	-0.63605	0.0108227	0.646873
Gapdh2	3.27e-30	1.02071	0.913	0.845	2.64e-26	0	7.40463	3.74564	3.16452	-0.494148	-0.155148	0.649296	8.16336	4.57775	3.74564	2.80062	3.39692	3.13922	-0.181772	-0.252299	0.434071
Dyb	2.46e-28	1.00745	0.649	0.302	1.99e-24	0	1.92338	0.588534	0.287354	-0.694011	-0.511746	1.20576	2.04414	1.47346	0.588534	0.221433	0.329455	0.238238	-0.600577	-0.623756	1.22433
CG1648	6.25e-26	0.972536	0.706	0.375	5.04e-22	0	2.27712	0.807996	0.807025	-0.645168	-0.00120129	0.646369	2.60577	1.05264	0.807996	0.853081	0.777611	0.819232	-0.232409	0.0528496	0.285259
CG5367	7.23e-29	0.967244	0.407	0.079	5.83e-25	0	1.19825	0.145554	0.137084	-0.878528	-0.0581882	0.936716	1.32928	0.710068	0.145554	0.0234664	0.209647	0.0667034	-0.795014	-0.838778	1.63379
wrapper	2.87e-12	0.955568	0.706	0.587	2.32e-08	0	3.769	2.54584	1.1909	-0.324531	-0.532216	0.856747	4.30417	1.77503	2.54584	1.59288	0.934179	1.29339	0.302772	-0.374321	0.677093
CG11155	5.51e-27	0.946504	0.433	0.108	4.44e-23	0	1.33444	0.336207	0.0548046	-0.748054	-0.836991	1.58505	1.4122	1.04473	0.336207	0.0378378	0.0656405	0	-0.678188	-0.887457	1.56565
del	1.75e-24	0.942401	0.476	0.155	1.41e-20	0	1.46467	0.421836	0.0603862	-0.711992	-0.856849	1.56884	1.52925	1.22407	0.421836	0.0174356	0.0878168	0.0687447	-0.655382	-0.958667	1.61405
Ten-a	5.37e-31	0.925206	0.896	0.537	4.33e-27	0	4.85431	2.81507	0.961171	-0.420088	-0.658562	1.07865	4.90718	4.65731	2.81507	1.20313	0.806644	1.50107	-0.39556	-0.572611	0.968171
emc	5.65e-21	0.921259	0.823	0.62	4.56e-17	0	4.86774	3.73849	0.851033	-0.231987	-0.772359	1.00435	5.0842	4.06123	3.73849	1.15038	0.659853	0.961964	-0.0794694	-0.692287	0.771756
sky	5.68e-20	0.921133	0.654	0.424	4.58e-16	0	2.22308	1.00816	0.464035	-0.546504	-0.539719	1.08622	2.38902	1.60483	1.00816	0.606467	0.373071	0.528391	-0.371798	-0.39844	0.770238
E(spl)m7-HLH	1.01e-07	0.915781	0.472	0.327	0.000815455	0	3.09841	0.742143	0.966355	-0.760476	0.232019	0.992495	2.95169	3.64506	0.742143	0.48591	1.27319	0.447884	-0.796398	-0.345261	1.14166
CG30151	1.95e-27	0.910116	0.922	0.687	1.57e-23	0	5.9406	3.25447	1.35333	-0.452165	-0.584164	1.03633	5.92216	6.0093	3.25447	1.83609	1.04501	2.18442	-0.458428	-0.435825	0.894253
dsx	2.21e-30	0.905764	0.571	0.216	1.79e-26	0	1.33852	0.321152	0.0894694	-0.760069	-0.721411	1.48148	1.41649	1.04803	0.321152	0.0510235	0.114023	0.158887	-0.693565	-0.841123	1.53469
CG17278	9.61e-29	0.901841	0.589	0.223	7.75e-25	0	1.63294	0.329814	0.175903	-0.798025	-0.46666	1.26469	1.62922	1.64682	0.329814	0.219656	0.14796	0.240963	-0.799726	-0.334	1.13373
FASN1	2.08e-26	0.899216	0.766	0.475	1.68e-22	0	2.60514	1.31014	0.6634	-0.497095	-0.493641	0.990736	2.75583	2.04371	1.31014	0.820091	0.563329	0.534235	-0.358943	-0.374042	0.732985
Npc2a	1.67e-19	0.886649	0.779	0.578	1.35e-15	0	4.11947	1.68098	0.691227	-0.591943	-0.588795	1.18074	3.86651	5.06195	1.68098	0.676299	0.700761	1.26831	-0.667919	-0.597676	1.26559
AcCoAS	3.89e-30	0.885918	0.459	0.115	3.14e-26	0	1.00341	0.172394	0.105565	-0.828192	-0.387651	1.21584	1.14747	0.466683	0.172394	0.100135	0.109034	0.069041	-0.630596	-0.419151	1.04975
tsh	5.02e-09	0.88577	0.42	0.254	4.05e-05	0	1.9299	1.15414	0.401342	-0.401972	-0.652258	1.05423	2.1832	0.986165	1.15414	0.467705	0.358958	0.404025	0.145539	-0.594757	0.740297
stv	5.75e-28	0.884163	0.965	0.878	4.64e-24	0	17.8899	11.5478	3.74081	-0.354506	-0.676059	1.03056	16.8458	21.7797	11.5478	5.79308	2.43012	5.00713	-0.469791	-0.49834	0.968131
CG5346	7.88e-26	0.87725	0.81	0.558	6.36e-22	0	2.8272	1.04853	0.999148	-0.62913	-0.0470921	0.676222	2.98355	2.24467	1.04853	0.784618	1.13616	1.05979	-0.532882	-0.251694	0.784576
CG34398	6.22e-34	0.873877	0.316	0.022	5.02e-30	0	0.722411	0.0364304	0.0330982	-0.949571	-0.0914679	1.04104	0.894026	0.0830087	0.0364304	0	0.0542365	0	-0.561126	-1	1.56113
Cadps	2.02e-14	0.871805	0.723	0.633	1.63e-10	0	3.57021	1.56525	1.39095	-0.561581	-0.111352	0.672933	3.86063	2.48813	1.56525	1.93803	1.04156	1.81758	-0.370914	0.192351	0.563264
CG17549	7.77e-28	0.869547	0.312	0.038	6.26e-24	0	0.768367	0.0328723	0.0197549	-0.957218	-0.399042	1.35626	0.936794	0.140839	0.0328723	0.0204943	0.0192826	0.135032	-0.766596	-0.376547	1.14314
Ace	6.37e-45	0.859868	0.377	0.015	5.14e-41	0	0.693751	0.00936974	0.0406523	-0.986494	0.769515	1.75601	0.868463	0.0428079	0.00936974	0.0130012	0.0583119	0.0365457	-0.781121	0.279319	1.06044
CG17124	2.19e-21	0.857463	0.857	0.665	1.76e-17	0	5.23027	3.34438	0.962514	-0.360573	-0.7122	1.07277	5.10852	5.68392	3.34438	1.17643	0.825894	1.31777	-0.411607	-0.648236	1.05984
CG46339	1.19e-21	0.846566	0.528	0.23	9.58e-18	0	1.35048	0.155395	0.606277	-0.884934	0.743689	1.62862	1.52672	0.69386	0.155395	0.408655	0.732489	0.301067	-0.776043	0.61974	1.39578
CG10383	1.34e-11	0.841086	0.606	0.426	1.08e-07	0	2.66984	1.08808	0.729362	-0.592455	-0.32968	0.922134	2.7592	2.33688	1.08808	0.946526	0.590669	1.07103	-0.534388	-0.130095	0.664483
RhoGAP100F	8.89e-40	0.837777	0.42	0.046	7.17e-36	0	0.832044	0.0642244	0.0743002	-0.922811	0.135609	1.05842	0.9517	0.38623	0.0642244	0.0296406	0.102822	0	-0.833715	-0.538483	1.3722
Pgant2	5.7e-21	0.831343	0.602	0.32	4.6e-17	0	1.62661	0.650106	0.332155	-0.600331	-0.489076	1.08941	1.75059	1.16468	0.650106	0.447308	0.258611	0.393602	-0.441818	-0.311946	0.753764
CG3655	2.56e-23	0.823423	0.913	0.711	2.07e-19	0	5.57195	4.48361	1.36823	-0.195324	-0.694837	0.890162	5.76664	4.84657	4.48361	2.16799	0.857459	1.4083	-0.0748894	-0.516463	0.591352
Dmtn	4.09e-13	0.820456	0.524	0.36	3.3e-09	0	1.46014	0.719573	0.299711	-0.50719	-0.583488	1.09068	1.651	0.74903	0.719573	0.398304	0.236743	0.344124	-0.0393265	-0.446471	0.485798
GEFmeso	7.79e-24	0.820204	0.459	0.154	6.28e-20	0	1.11762	0.338458	0.0833624	-0.697161	-0.7537	1.45086	1.18996	0.848075	0.338458	0.0374667	0.112674	0	-0.60091	-0.889302	1.49021
ckn	2e-25	0.811319	0.848	0.638	1.62e-21	0	3.5286	2.24971	1.13461	-0.362437	-0.495662	0.858099	3.69129	2.92244	2.24971	1.61064	0.830596	0.921003	-0.230195	-0.284069	0.514264
Idgf2	1.63e-16	0.80922	0.511	0.252	1.31e-12	0	1.63897	0.496376	0.210287	-0.697142	-0.576355	1.2735	1.57904	1.86226	0.496376	0.132689	0.259846	0.0933146	-0.733455	-0.732685	1.46614
w	1.72e-21	0.806123	0.935	0.792	1.38e-17	0	6.06761	4.40313	1.90039	-0.274322	-0.568401	0.842723	6.42283	4.74414	4.40313	2.39466	1.58472	2.81765	-0.0718806	-0.456146	0.528027
Buffy	1.09e-25	0.797866	0.498	0.161	8.78e-22	0	1.30436	0.351164	0.0425099	-0.730777	-0.878946	1.60972	1.29686	1.33231	0.351164	0.0317614	0.0493745	0.188691	-0.736425	-0.909554	1.64598
CG5080	4.6e-18	0.796286	0.437	0.168	3.71e-14	0	1.22264	0.399406	0.0823475	-0.673326	-0.793825	1.46715	1.26822	1.05281	0.399406	0.0210184	0.121516	0.116384	-0.620631	-0.947376	1.56801
Dad	2.21e-20	0.789448	0.71	0.49	1.78e-16	0	2.47014	1.44235	0.601168	-0.416086	-0.583203	0.999288	2.5011	2.35478	1.44235	0.816837	0.46343	0.294801	-0.387479	-0.433677	0.821156
2022-09-04	2.61e-16	0.78852	0.407	0.176	2.11e-12	0	0.954961	0.16167	0.136074	-0.830705	-0.158323	0.989028	1.10341	0.401867	0.16167	0.176647	0.110162	0.359489	-0.597703	0.0847831	0.682486
ed	1.4e-26	0.78656	0.922	0.773	1.13e-22	0	5.28448	4.01262	2.00768	-0.240679	-0.499659	0.740338	5.67646	3.82405	4.01262	2.87934	1.45099	1.89758	0.0469946	-0.282429	0.329424
nkd	4.63e-14	0.784881	0.636	0.43	3.73e-10	0	2.16518	1.4316	0.505672	-0.338805	-0.64678	0.985584	2.32252	1.57893	1.4316	0.746514	0.351857	0.442701	-0.0933101	-0.478547	0.571857
Trim9	1.81e-27	0.784354	0.325	0.048	1.46e-23	0	0.687042	0.0500011	0.0400634	-0.927223	-0.198749	1.12597	0.821949	0.184404	0.0500011	0.00650062	0.0614985	0.0299585	-0.72885	-0.869991	1.59884
smash	2.71e-22	0.776752	0.848	0.647	2.19e-18	0	3.51002	2.53911	0.931904	-0.276611	-0.63298	0.909591	3.64907	2.99194	2.53911	1.51493	0.55955	0.955857	-0.151349	-0.403361	0.55471
CG9743	6.33e-22	0.773936	0.372	0.101	5.11e-18	0	0.804824	0.13371	0.102831	-0.833865	-0.230937	1.0648	0.950225	0.263086	0.13371	0.0540629	0.133977	0.150193	-0.491765	-0.595669	1.08743
CG43658	6.3e-22	0.772939	0.926	0.797	5.08e-18	0	5.84829	3.99214	2.28237	-0.317383	-0.428284	0.745667	6.13881	4.76589	3.99214	2.23306	2.31387	2.46822	-0.162351	-0.440637	0.602989
Swip-1	1.64e-19	0.769774	0.87	0.698	1.32e-15	0	4.89256	3.20365	1.16643	-0.345199	-0.635906	0.981105	4.81652	5.17588	3.20365	1.38545	1.02656	1.69546	-0.381042	-0.567541	0.948584
norpA	5.42e-16	0.768099	0.511	0.28	4.37e-12	0	1.29553	0.422184	0.271149	-0.674122	-0.357747	1.03187	1.37576	0.996616	0.422184	0.241569	0.29004	0.221984	-0.576382	-0.42781	1.00419
CG2765	1.33e-14	0.757498	0.532	0.32	1.07e-10	0	1.40306	0.52173	0.344366	-0.628148	-0.339954	0.968103	1.50467	1.02448	0.52173	0.338942	0.347829	0.345024	-0.490736	-0.350349	0.841085
fru	4.7e-18	0.753912	0.792	0.614	3.79e-14	0	3.34661	1.96347	1.13104	-0.413295	-0.42396	0.837254	3.39244	3.17586	1.96347	1.69372	0.771684	0.924429	-0.381751	-0.137388	0.519139
Pde11	9.15e-13	0.753502	0.628	0.472	7.38e-09	0	2.37892	1.0051	0.717841	-0.577496	-0.285803	0.8633	2.33958	2.5255	1.0051	0.766075	0.687036	0.514809	-0.602018	-0.237814	0.839832
Aldh	2.13e-24	0.751968	0.952	0.896	1.72e-20	0	7.13345	4.11564	3.74063	-0.423051	-0.0911181	0.514169	7.68639	5.07332	4.11564	3.16172	4.11036	4.46684	-0.188767	-0.231779	0.420546
CG41520	1.22e-16	0.750762	0.727	0.486	9.81e-13	0	3.94571	2.09134	0.508793	-0.469971	-0.756714	1.22669	3.46812	5.72512	2.09134	0.822924	0.308171	0.613431	-0.634708	-0.606508	1.24122
Idgf3	3.01e-15	0.74822	0.597	0.373	2.43e-11	0	2.03967	0.865846	0.247323	-0.575496	-0.714357	1.28985	1.95816	2.34335	0.865846	0.278007	0.227726	0.596437	-0.630509	-0.678919	1.30943
Tsp68C	2.6e-28	0.745048	0.251	0.013	2.1e-24	0	0.581616	0	0.0127251	-1	1	2	0.708283	0.109679	0	0	0.020852	0.0118559	-1	NA	NA
fend	1.6e-18	0.744501	0.9	0.775	1.29e-14	0	5.54748	3.5685	1.81463	-0.356735	-0.491486	0.84822	5.53778	5.58359	3.5685	2.65256	1.27949	2.16489	-0.360895	-0.256674	0.617569
fng	4.42e-31	0.733744	0.996	0.954	3.56e-27	0	12.3602	6.81195	5.76151	-0.448881	-0.154206	0.603088	12.418	12.1451	6.81195	5.43296	5.97133	6.9516	-0.439121	-0.202437	0.641558
Tsp42Ea	8.3e-17	0.730594	0.784	0.589	6.69e-13	0	3.06778	1.45105	1.35112	-0.527002	-0.0688688	0.595871	3.25308	2.37737	1.45105	1.1307	1.4919	1.67361	-0.38964	-0.220774	0.610414
Orct2	5.76e-15	0.726477	0.628	0.433	4.64e-11	0	1.91709	0.931121	0.476608	-0.514304	-0.488135	1.00244	1.95012	1.794	0.931121	0.410521	0.518815	0.494012	-0.480981	-0.559111	1.04009
CG3638	8.22e-28	0.722069	0.944	0.77	6.63e-24	0	6.01527	5.0192	1.659	-0.16559	-0.669469	0.835059	6.13241	5.57884	5.0192	2.18782	1.32127	2.09722	-0.100315	-0.56411	0.664425
Swim	8e-21	0.719374	0.974	0.921	6.45e-17	0	11.8142	7.77634	5.18634	-0.341782	-0.333062	0.674844	11.8453	11.6983	7.77634	5.36827	5.07015	5.19338	-0.335262	-0.309667	0.644928
puc	1.3e-16	0.714317	0.853	0.706	1.05e-12	0	5.40446	4.06049	1.29992	-0.248679	-0.679862	0.928541	5.22722	6.06482	4.06049	1.95983	0.878461	1.41353	-0.330485	-0.517342	0.847827
E23	1.57e-13	0.709695	0.645	0.475	1.27e-09	0	2.06668	1.32262	0.615695	-0.360026	-0.534488	0.894513	2.18072	1.64178	1.32262	0.76632	0.519498	0.479007	-0.194399	-0.420604	0.615003
Prps	2.31e-20	0.706939	0.97	0.91	1.86e-16	0	10.1112	5.72016	4.29347	-0.434276	-0.249414	0.68369	10.3166	9.34589	5.72016	4.59119	4.10333	7.33645	-0.387949	-0.197367	0.585316
SPARC	1.96e-33	0.706396	1	0.998	1.58e-29	0	39.4408	31.1831	23.2213	-0.20937	-0.255326	0.464696	43.0473	26.0037	31.1831	22.354	23.7751	21.9969	0.166097	-0.283137	0.449234
stas	1.39e-16	0.704208	0.74	0.603	1.12e-12	0	2.45274	1.29049	0.726893	-0.47386	-0.436729	0.910589	2.49507	2.29504	1.29049	0.741564	0.717524	0.987125	-0.437706	-0.425361	0.863067
sima	2.83e-20	0.703743	0.823	0.622	2.29e-16	0	3.01473	2.0273	0.98085	-0.327536	-0.516178	0.843714	3.08632	2.74798	2.0273	1.35136	0.744224	0.844602	-0.262259	-0.333419	0.595678
sqh	2.04e-40	0.702547	0.996	0.958	1.64e-36	0	12.154	7.72524	6.42832	-0.364388	-0.16788	0.532269	12.6352	10.3611	7.72524	6.55488	6.34749	6.77189	-0.254401	-0.151497	0.405898
CG42394	1.74e-17	0.698284	0.424	0.168	1.4e-13	0	0.98637	0.235977	0.238779	-0.760762	0.011734	0.772496	1.0512	0.74484	0.235977	0.12033	0.314426	0.077137	-0.683185	-0.490077	1.17326
Spn	4.08e-22	0.695605	0.939	0.815	3.29e-18	0	6.26523	3.85428	2.65223	-0.384815	-0.311874	0.696689	6.33653	5.99956	3.85428	3.5457	2.08161	3.13031	-0.357573	-0.0800621	0.437635
Hsp26	0.00313627	0.691373	0.563	0.486	1	0	8.05559	5.81169	2.75656	-0.278552	-0.525687	0.804239	8.70386	5.64026	5.81169	2.52831	2.90233	7.40644	0.029497	-0.564961	0.594458
Rbp6	1.27e-18	0.687803	0.892	0.702	1.02e-14	0	6.13849	4.58796	1.27193	-0.252591	-0.722767	0.975358	5.66752	7.89325	4.58796	2.06148	0.767685	1.24715	-0.418748	-0.550676	0.969424
Mec2	5.29e-16	0.682814	0.325	0.097	4.27e-12	0	0.848848	0.157087	0.101149	-0.814941	-0.356098	1.17104	0.906714	0.633248	0.157087	0.0561784	0.129869	0.139735	-0.751935	-0.642373	1.39431
Rac2	3.65e-12	0.680705	0.861	0.793	2.95e-08	0	5.8465	4.78536	2.03818	-0.1815	-0.574079	0.755579	6.00752	5.24655	4.78536	2.3058	1.86727	2.25053	-0.0879037	-0.518155	0.606058
Col4a1	6.47e-14	0.671484	0.745	0.614	5.22e-10	0	2.72459	1.89403	1.45701	-0.304838	-0.230738	0.535576	3.02995	1.58688	1.89403	1.4246	1.4777	0.991874	0.162169	-0.247846	0.410015
Spn88Ea	6.74e-11	0.668013	0.528	0.36	5.43e-07	0	1.43658	0.751039	0.303661	-0.477204	-0.595678	1.07288	1.4957	1.21632	0.751039	0.185925	0.378854	0.367806	-0.38253	-0.752443	1.13497
sbb	9.94e-33	0.666843	0.996	0.971	8.02e-29	0	16.7834	11.9179	8.32964	-0.289897	-0.301084	0.590981	17.2731	14.9587	11.9179	10.0701	7.2181	9.4514	-0.203278	-0.155049	0.358327
CBP	2e-18	0.665555	0.411	0.141	1.61e-14	0	0.89763	0.216372	0.284687	-0.758952	0.239964	0.998915	0.992149	0.545472	0.216372	0.289105	0.281865	0.101319	-0.60333	0.251579	0.854908
Glut4EF	2.93e-11	0.66532	0.571	0.41	2.36e-07	0	1.60289	0.942269	0.5503	-0.412143	-0.415984	0.828127	1.73252	1.11991	0.942269	0.645378	0.489577	0.422955	-0.158623	-0.315081	0.473704
Bx	1.3e-10	0.65925	0.641	0.517	1.05e-06	0	2.04131	1.33603	0.567546	-0.345505	-0.575198	0.920703	2.10758	1.7944	1.33603	0.856513	0.382997	0.573959	-0.255446	-0.358911	0.614356
cic	1.55e-22	0.657998	0.944	0.806	1.25e-18	0	8.03683	7.33311	2.65124	-0.0875625	-0.638456	0.726019	8.04568	8.00386	7.33311	4.18474	1.67186	2.0854	-0.0838043	-0.429335	0.51314
mbl	3.19e-29	0.655709	0.991	0.925	2.57e-25	0	14.6062	10.901	5.8402	-0.25367	-0.464253	0.717924	14.2397	15.9719	10.901	7.73487	4.63016	5.70158	-0.317484	-0.290447	0.607931
Cyp6a20	1.29e-10	0.650973	0.606	0.463	1.04e-06	0	2.01262	1.36396	0.352907	-0.3223	-0.741262	1.06356	2.03644	1.92388	1.36396	0.57909	0.208454	0.669891	-0.291037	-0.575434	0.866471
CG12655	4.18e-21	0.647206	0.216	0.02	3.37e-17	0	0.4874	0.0226479	0.020943	-0.953533	-0.0752773	1.02881	0.601126	0.0636822	0.0226479	0.0501619	0.00228222	0	-0.644361	0.548504	1.19286
18w	1.19e-15	0.645604	0.45	0.212	9.57e-12	0	0.978091	0.37354	0.149069	-0.618093	-0.600928	1.21902	1.03656	0.760247	0.37354	0.180208	0.129182	0.188449	-0.50866	-0.517566	1.02623
CG16700	1.46e-11	0.640567	0.416	0.229	1.18e-07	0	0.879575	0.269392	0.305234	-0.693725	0.117424	0.811148	1.01509	0.374656	0.269392	0.326883	0.291408	0.261597	-0.28096	0.175876	0.456836
CG14767	6.26e-19	0.633915	0.948	0.837	5.05e-15	0	5.71784	3.4544	2.60544	-0.395855	-0.245761	0.641616	5.87591	5.1289	3.4544	2.81959	2.46868	3.92042	-0.326483	-0.183769	0.510252
Inx2	1.11e-16	0.622506	0.775	0.576	8.96e-13	0	2.44225	1.18987	0.966061	-0.512799	-0.188093	0.700891	2.41491	2.54409	1.18987	0.952033	0.975021	0.953094	-0.532302	-0.199883	0.732185
CG10019	1.86e-14	0.617901	0.753	0.569	1.5e-10	0	2.94989	1.9979	0.640486	-0.322721	-0.67942	1.00214	2.81979	3.43465	1.9979	1.05533	0.375545	1.01954	-0.41831	-0.471781	0.890091
kay	9.23e-15	0.616732	0.866	0.698	7.44e-11	0	4.03912	2.96653	1.367	-0.265551	-0.539192	0.804743	4.02352	4.09722	2.96653	1.85622	1.05455	1.6725	-0.275967	-0.374278	0.650245
Pglym78	3.11e-10	0.616079	0.697	0.598	2.51e-06	0	2.34338	1.2248	1.09467	-0.477336	-0.106249	0.583585	2.46286	1.89821	1.2248	0.929033	1.20045	1.24865	-0.354762	-0.241481	0.596243
E(spl)m2-BFM	4.41e-13	0.615318	0.965	0.929	3.56e-09	0	14.4514	12.7186	5.55322	-0.119905	-0.563379	0.683284	14.7253	13.4311	12.7186	7.15231	4.53195	7.6147	-0.0530428	-0.437651	0.490694
glec	4.3e-08	0.613279	0.641	0.519	0.000346403	0	2.7128	1.39272	1.27266	-0.486612	-0.0862051	0.572817	2.7003	2.75935	1.39272	0.603461	1.70004	0.945219	-0.495275	-0.566702	1.06198
sd	1.46e-20	0.61173	0.939	0.832	1.18e-16	0	6.58368	5.33221	2.46165	-0.190088	-0.538342	0.72843	6.56767	6.64333	5.33221	3.31016	1.91975	2.70077	-0.19736	-0.379213	0.576573
ci	4.14e-13	0.609766	0.771	0.634	3.34e-09	0	2.91357	2.03041	0.957038	-0.303119	-0.528649	0.831768	2.90043	2.96253	2.03041	1.22608	0.785214	1.00177	-0.314635	-0.396144	0.710779
fog	4.47e-15	0.608677	0.355	0.13	3.6e-11	0	0.720505	0.117309	0.197006	-0.837185	0.404542	1.24173	0.810666	0.384583	0.117309	0.207106	0.190556	0.176782	-0.694972	0.43358	1.12855
Svil	3.42e-17	0.607645	0.844	0.671	2.76e-13	0	3.91179	2.76468	1.20115	-0.293244	-0.565537	0.858781	3.78311	4.39122	2.76468	2.09489	0.630358	1.44844	-0.370407	-0.242266	0.612673
TM4SF	6.6e-10	0.603841	0.429	0.238	5.33e-06	0	1.4883	1.07861	0.42397	-0.275272	-0.60693	0.882202	1.59583	1.08767	1.07861	0.590234	0.317785	0.358597	-0.00832895	-0.452783	0.461112
side-V	2.59e-09	0.603459	0.437	0.276	2.09e-05	0	1.16458	0.511847	0.281725	-0.560488	-0.449592	1.01008	1.18298	1.09602	0.511847	0.297385	0.271723	0.203215	-0.532997	-0.418996	0.951993
Rho1	1.68e-25	0.60339	0.983	0.927	1.35e-21	0	10.008	7.31199	5.47066	-0.269385	-0.251823	0.521209	10.3576	8.7053	7.31199	6.1455	5.03967	5.55201	-0.160053	-0.159531	0.319584
Hexo2	1.29e-17	0.602815	0.987	0.896	1.04e-13	0	14.539	11.2377	4.28654	-0.227067	-0.618557	0.845624	13.7353	17.5333	11.2377	5.81264	3.31188	7.22372	-0.359068	-0.482755	0.841823
kek1	1.4e-22	0.601583	0.996	0.914	1.13e-18	0	17.2855	18.1872	5.15394	0.049578	-0.716617	0.766195	17.4742	16.5826	18.1872	7.62171	3.57789	6.80928	0.0882253	-0.58093	0.669155
CG6357	2.61e-12	0.601306	0.364	0.155	2.11e-08	0	0.955334	0.256577	0.338252	-0.731427	0.241462	0.972889	1.01156	0.745848	0.256577	0.078292	0.504277	0.177306	-0.655993	-0.69486	1.35085
inaE	3.78e-12	0.599766	0.766	0.653	3.05e-08	0	3.0344	2.45728	0.8918	-0.190194	-0.637078	0.827272	3.00875	3.12998	2.45728	1.14172	0.73219	0.736927	-0.214922	-0.535374	0.750296
Eip63E	1.29e-16	0.597311	0.931	0.761	1.04e-12	0	5.65388	4.74238	2.09921	-0.161217	-0.557352	0.718569	5.65809	5.63818	4.74238	3.50121	1.2038	2.13372	-0.158881	-0.261717	0.420599
Lac	3.57e-10	0.596124	0.671	0.527	2.88e-06	0	2.12017	1.57831	0.570985	-0.255573	-0.638231	0.893804	2.16704	1.94554	1.57831	0.697994	0.48987	0.714866	-0.188755	-0.557759	0.746514
E(spl)m3-HLH	3.79e-35	0.594139	1	0.998	3.06e-31	0	40.3262	32.4424	18.8931	-0.195501	-0.417641	0.613142	40.9028	38.1783	32.4424	22.9645	16.2929	24.6057	-0.150239	-0.292147	0.442385
CG32486	8.68e-18	0.592142	0.952	0.845	7e-14	0	6.90326	5.33247	2.50776	-0.227543	-0.529718	0.757261	6.79406	7.31014	5.33247	3.63814	1.78585	3.35594	-0.270538	-0.317739	0.588277
jim	4.99e-17	0.590964	0.948	0.808	4.03e-13	0	6.98282	5.7372	3.02431	-0.178383	-0.472859	0.651243	6.97632	7.00702	5.7372	4.26829	2.22984	2.51492	-0.181221	-0.256032	0.437254
PLCXD	3.04e-09	0.590285	0.571	0.446	2.45e-05	0	1.62843	0.977726	0.414364	-0.399588	-0.576196	0.975784	1.67491	1.45526	0.977726	0.780671	0.180421	0.694766	-0.328141	-0.201544	0.529686
pigs	9.43e-19	0.588759	0.234	0.035	7.61e-15	0	0.505643	0.0165175	0.0456944	-0.967334	0.638522	1.60586	0.577445	0.238124	0.0165175	0.0113214	0.0676469	0	-0.930635	-0.314582	1.24522
CG11658	7.11e-11	0.588692	0.684	0.521	5.73e-07	0	2.15103	1.14706	0.547976	-0.466741	-0.522276	0.989017	2.10624	2.31788	1.14706	0.798621	0.3879	1.14334	-0.505128	-0.303765	0.808892
Mob2	1.04e-13	0.587548	0.866	0.761	8.42e-10	0	3.8695	2.62299	1.75178	-0.322137	-0.332143	0.65428	4.00418	3.36773	2.62299	2.1444	1.50104	2.27562	-0.221139	-0.18246	0.403598
CG8306	1.98e-14	0.586127	0.861	0.733	1.6e-10	0	3.57026	2.4371	1.70885	-0.317388	-0.298819	0.616207	3.64615	3.28752	2.4371	1.93147	1.56667	1.50488	-0.25868	-0.207471	0.466151
GstT4	0.00443737	0.585471	0.502	0.475	1	0	2.47314	1.43597	1.03595	-0.419375	-0.278571	0.697946	2.55378	2.1727	1.43597	1.55897	0.701919	1.39159	-0.339085	0.0788981	0.417983
CG30440	2.99e-15	0.58302	0.329	0.113	2.41e-11	0	0.715882	0.135696	0.0516011	-0.81045	-0.619729	1.43018	0.722297	0.691981	0.135696	0.08717	0.0288849	0.0365878	-0.803903	-0.357607	1.16151
CG34401	5.52e-15	0.577095	0.823	0.697	4.45e-11	0	3.87042	2.89234	1.25662	-0.252707	-0.565534	0.818241	3.75566	4.29801	2.89234	1.97556	0.797469	1.42964	-0.327051	-0.316968	0.644019
yellow-d	9.57e-10	0.576573	0.273	0.113	7.72e-06	0	0.653918	0.210794	0.0354867	-0.677645	-0.831652	1.5093	0.711243	0.440333	0.210794	0.0454898	0.0290982	0.0710026	-0.521286	-0.784197	1.30548
GILT1	5.95e-17	0.57266	0.97	0.879	4.8e-13	0	6.98811	4.27843	3.62108	-0.387756	-0.153643	0.541399	6.93121	7.20013	4.27843	3.49604	3.70094	4.05703	-0.405785	-0.182869	0.588653
TpnC4	2.91e-12	0.571183	0.152	0.022	2.35e-08	0	0.460084	0.0295465	0	-0.93578	-1	1.93578	0.553987	0.110221	0.0295465	0	0	0.122152	-0.731935	-1	1.73193
CG8738	1.87e-10	0.570632	0.32	0.146	1.51e-06	0	0.760364	0.237292	0.0785755	-0.687924	-0.668865	1.35679	0.790318	0.648762	0.237292	0.0751606	0.0807565	0.123259	-0.634239	-0.683256	1.3175
alpha-Est9	1.98e-07	0.570402	0.368	0.245	0.00159839	0	0.806463	0.346381	0.162142	-0.570494	-0.531898	1.10239	0.895855	0.473409	0.346381	0.253831	0.103584	0.250649	-0.268326	-0.26719	0.535516
CG31324	1.05e-09	0.570288	0.861	0.757	8.46e-06	0	4.97088	4.18511	1.90465	-0.158075	-0.544897	0.702972	5.13767	4.34943	4.18511	3.06956	1.16068	2.84543	-0.0377818	-0.26655	0.304332
CG2201	5.41e-10	0.570026	0.312	0.146	4.36e-06	0	0.76294	0.142458	0.0668409	-0.813277	-0.530804	1.34408	0.756414	0.787254	0.142458	0.10897	0.039935	0.114025	-0.819044	-0.235075	1.05412
amd	2.87e-18	0.569108	0.165	0.009	2.31e-14	0	0.402438	0	0.0206908	-1	1	2	0.500675	0.0364288	0	0.0059776	0.0300875	0	-1	1	2
CG14207	2.44e-13	0.569097	0.892	0.777	1.97e-09	0	6.28543	3.95414	1.90431	-0.370903	-0.518402	0.889305	5.72961	8.35628	3.95414	2.36316	1.61126	2.98339	-0.526806	-0.402358	0.929165
CG42268	1.38e-24	0.568487	0.26	0.026	1.11e-20	0	0.484405	0.00925407	0.0304058	-0.980896	0.695647	1.67654	0.546327	0.253696	0.00925407	0	0.0498246	0	-0.963523	-1	1.96352
bun	4.64e-14	0.568033	0.957	0.921	3.74e-10	0	9.33676	6.78632	4.93211	-0.273161	-0.273228	0.546389	9.54201	8.57201	6.78632	5.7531	4.40777	5.65718	-0.208317	-0.15225	0.360567
CG6330	2.66e-14	0.564721	0.909	0.815	2.15e-10	0	4.88883	3.30236	2.40701	-0.32451	-0.271123	0.595633	5.08302	4.16531	3.30236	2.78355	2.16654	3.46728	-0.207177	-0.157102	0.364279
Pka-C3	2.18e-10	0.560798	0.229	0.075	1.76e-06	0	0.631889	0.186659	0.110583	-0.704602	-0.407565	1.11217	0.699433	0.380235	0.186659	0.0149259	0.171675	0.0335582	-0.509096	-0.920037	1.42913
msi	2.2e-19	0.560391	0.991	0.927	1.77e-15	0	11.3494	8.87516	5.41276	-0.218004	-0.390123	0.608127	11.4109	11.1201	8.87516	7.41004	4.13718	6.37852	-0.201883	-0.165081	0.366964
mld	4.54e-10	0.557997	0.558	0.413	3.66e-06	0	1.61649	0.866642	0.324407	-0.463875	-0.625673	1.08955	1.564	1.81207	0.866642	0.546034	0.182864	0.663895	-0.52174	-0.369942	0.891683
CG42674	7.49e-13	0.548631	0.753	0.565	6.04e-09	0	2.83495	2.38573	0.567652	-0.158459	-0.762063	0.920522	2.66777	3.45784	2.38573	1.01615	0.281216	0.55416	-0.310052	-0.574071	0.884123
CG17202	4.74e-09	0.547083	0.714	0.633	3.83e-05	0	2.44315	1.57618	1.06594	-0.354856	-0.323719	0.678575	2.53323	2.10752	1.57618	1.11824	1.03255	1.38677	-0.252113	-0.290542	0.542655
bab2	3.85e-09	0.541924	0.485	0.358	3.1e-05	0	1.12879	0.666543	0.274195	-0.409508	-0.588631	0.998139	1.15068	1.04723	0.666543	0.41063	0.18706	0.184054	-0.363515	-0.383941	0.747456
Eno	1.54e-11	0.541122	0.896	0.819	1.24e-07	0	4.71012	3.0603	3.21093	-0.350272	0.0469118	0.397183	5.05784	3.41462	3.0603	2.67744	3.55165	3.10721	-0.103765	-0.125106	0.228871
rho-4	2.61e-14	0.538684	0.909	0.768	2.11e-10	0	5.08472	4.08956	1.52174	-0.195714	-0.627897	0.823611	4.83451	6.01695	4.08956	2.05647	1.18023	2.12998	-0.320326	-0.497143	0.817468
CG3500	7.05e-08	0.537277	0.602	0.523	0.000568802	0	1.80991	0.969141	0.680853	-0.464536	-0.297467	0.762004	1.78557	1.9006	0.969141	0.735764	0.645784	0.695679	-0.490087	-0.240808	0.730895
Tat	2.48e-05	0.53657	0.45	0.373	0.199821	0	1.31525	0.537954	0.488239	-0.590988	-0.0924146	0.683402	1.29183	1.40253	0.537954	0.581443	0.428714	0.338832	-0.616439	0.0747956	0.691235
tou	6.81e-14	0.536254	0.887	0.744	5.49e-10	0	4.35093	3.42206	1.50351	-0.213488	-0.560641	0.774129	4.21132	4.87107	3.42206	2.15038	1.09038	1.81316	-0.297474	-0.371611	0.669084
Hsc70-3	2.75e-11	0.536111	0.87	0.826	2.22e-07	0	5.31533	3.55827	3.08221	-0.330564	-0.13379	0.464355	5.33789	5.23131	3.55827	3.51727	2.80436	2.47775	-0.319812	-0.0115246	0.331336
msn	1.04e-07	0.535987	0.589	0.494	0.00084241	0	1.54454	1.29692	0.493642	-0.16032	-0.619374	0.779694	1.65927	1.11709	1.29692	0.804556	0.295075	0.483649	0.138664	-0.379642	0.518306
CG10947	5.65e-13	0.53105	0.273	0.082	4.56e-09	0	0.645839	0.217613	0.0216934	-0.663055	-0.900312	1.56337	0.659776	0.593913	0.217613	0.0233793	0.0206167	0	-0.633595	-0.892564	1.52616
CG6701	2.66e-12	0.53043	0.87	0.729	2.15e-08	0	4.18495	3.4053	1.42504	-0.186298	-0.581523	0.767822	4.09459	4.52164	3.4053	1.88535	1.13106	1.84943	-0.246886	-0.446348	0.693235
nrv2	1.22e-10	0.529842	0.775	0.66	9.83e-07	0	2.60662	1.87669	1.00521	-0.28003	-0.464367	0.744397	2.67436	2.3542	1.87669	1.22495	0.864877	1.48512	-0.202836	-0.347278	0.550115
Smr	3.65e-24	0.529012	0.996	0.962	2.94e-20	0	15.2642	13.3598	6.66435	-0.124757	-0.501166	0.625923	15.1879	15.5482	13.3598	8.40271	5.55414	8.13825	-0.140749	-0.371048	0.511797
Arl6IP1	7.27e-13	0.528922	0.9	0.748	5.86e-09	0	3.81132	2.98764	1.51373	-0.216113	-0.493336	0.709449	3.87313	3.58101	2.98764	1.76932	1.35049	2.19563	-0.165699	-0.407786	0.573486
CG44476	3.72e-11	0.527569	0.848	0.731	3e-07	0	3.3456	2.04792	2.41471	-0.387876	0.151898	0.539774	3.54408	2.60609	2.04792	2.22679	2.53472	1.58107	-0.21418	0.0803282	0.294508
prage	1.38e-11	0.526336	0.814	0.676	1.11e-07	0	3.55407	3.01848	0.984252	-0.150699	-0.673925	0.824623	3.48543	3.80981	3.01848	1.55155	0.621941	1.61876	-0.20771	-0.485981	0.693691
numb	2.46e-06	0.524921	0.455	0.344	0.0198387	0	1.28342	0.56444	0.464142	-0.560207	-0.177695	0.737902	1.25613	1.38509	0.56444	0.466657	0.462535	0.284713	-0.592489	-0.173238	0.765728
Nrg	1.93e-12	0.523182	0.957	0.892	1.56e-08	0	6.29424	4.80856	3.40804	-0.236038	-0.291257	0.527295	6.53947	5.38058	4.80856	3.94953	3.06221	4.14228	-0.106311	-0.178646	0.284956
Syn	1.33e-09	0.521822	0.628	0.499	1.07e-05	0	1.68274	1.29262	0.555977	-0.231837	-0.569883	0.80172	1.79341	1.27041	1.29262	0.868649	0.356287	0.86591	0.0171813	-0.327993	0.345174
mlt	9.88e-13	0.521765	0.9	0.788	7.97e-09	0	4.96504	4.33317	2.07	-0.127263	-0.52229	0.649553	5.07311	4.5624	4.33317	2.43455	1.83718	2.65404	-0.0502425	-0.438159	0.488402
pes	1.52e-06	0.521156	0.567	0.49	0.0122577	0	1.56472	1.08098	0.645992	-0.309155	-0.402402	0.711557	1.62972	1.32254	1.08098	0.909525	0.477685	0.45134	-0.182646	-0.158611	0.341257
zyd	8.89e-07	0.52092	0.372	0.243	0.00717262	0	0.970389	0.457344	0.181027	-0.528701	-0.604178	1.13288	0.974765	0.954086	0.457344	0.268951	0.124874	0.254823	-0.520648	-0.411929	0.932577
Fer1HCH	2.19e-26	0.519397	1	0.978	1.77e-22	0	17.5335	12.7252	9.6311	-0.274232	-0.24315	0.517382	17.685	16.9691	12.7252	10.5654	9.03438	12.3741	-0.250093	-0.169726	0.419819
Pkc53E	1.76e-21	0.51497	0.225	0.022	1.42e-17	0	0.398425	0.0235512	0.00871657	-0.940889	-0.629888	1.57078	0.477173	0.105022	0.0235512	0.0223649	0	0.0560575	-0.77575	-0.0503717	0.826121
RhoL	6.95e-08	0.511956	0.762	0.689	0.000560788	0	3.53063	2.93073	1.28046	-0.169914	-0.563092	0.733006	3.5488	3.46291	2.93073	1.69412	1.01627	1.82213	-0.153682	-0.421946	0.575628
CG30195	8.31e-09	0.510736	0.831	0.77	6.7e-05	0	4.63258	2.88113	2.98922	-0.378072	0.0361595	0.414232	4.75268	4.18512	2.88113	2.54028	3.27594	2.72555	-0.311577	-0.118304	0.429881
Lsd-2	1.78e-06	0.500798	0.658	0.603	0.0143862	0	2.5007	1.43249	0.986366	-0.427165	-0.311432	0.738598	2.46647	2.62823	1.43249	1.10266	0.912091	1.64519	-0.454961	-0.230246	0.685208
uex	1.09e-10	0.499574	0.844	0.759	8.8e-07	0	3.73772	2.88276	1.9919	-0.228737	-0.309031	0.537769	3.80498	3.48712	2.88276	2.61261	1.59548	1.65829	-0.173312	-0.0937146	0.267026
Sidpn	4.74e-07	0.497245	0.216	0.091	0.00382661	0	0.719662	0.175352	0.00885886	-0.756341	-0.94948	1.70582	0.672534	0.895249	0.175352	0.02273	0	0.109323	-0.80413	-0.870375	1.67451
CG5758	1.63e-08	0.496448	0.745	0.629	0.000131364	0	2.61249	2.10932	0.923227	-0.1926	-0.562311	0.754911	2.56836	2.77692	2.10932	1.32823	0.664568	0.896903	-0.240408	-0.370304	0.610712
mam	3.34e-12	0.49551	0.857	0.724	2.7e-08	0	3.69944	2.67531	1.62979	-0.276833	-0.390802	0.667636	3.513	4.39408	2.67531	2.34362	1.1739	1.13178	-0.391156	-0.12398	0.515135
CG9003	7.35e-10	0.493091	0.788	0.689	5.93e-06	0	3.16456	2.72481	1.38107	-0.138961	-0.493151	0.632112	3.23088	2.91747	2.72481	1.88993	1.05608	1.36216	-0.0660361	-0.306401	0.372437
myo	3.85e-13	0.492285	0.913	0.784	3.11e-09	0	5.40843	4.47726	2.43443	-0.17217	-0.456268	0.628438	5.21639	6.12393	4.47726	3.82199	1.54825	1.78688	-0.268891	-0.146354	0.415245
RhoGAP71E	1.21e-14	0.485883	0.987	0.854	9.77e-11	0	9.99071	10.2143	3.98718	0.0218856	-0.609645	0.631531	9.90469	10.3112	10.2143	6.12811	2.61987	3.86511	-0.00940384	-0.400043	0.409447
glob1	2.83e-07	0.485313	0.273	0.133	0.00228638	0	0.770238	0.275081	0.124815	-0.642862	-0.546261	1.18912	0.760755	0.80557	0.275081	0.120561	0.127532	0.150781	-0.658526	-0.561727	1.22025
Sox14	9.51e-09	0.484539	0.706	0.569	7.67e-05	0	2.59116	1.95	0.642875	-0.247442	-0.670321	0.917763	2.41037	3.26477	1.95	1.14332	0.323266	0.931171	-0.402715	-0.413684	0.816399
CG4928	1.17e-05	0.482703	0.429	0.313	0.0943217	0	1.60764	0.632465	0.268364	-0.606587	-0.575685	1.18227	1.32932	2.64458	0.632465	0.316044	0.237913	0.300174	-0.760845	-0.500297	1.26114
CG42238	3.98e-09	0.481951	0.593	0.481	3.21e-05	0	1.44336	1.2174	0.540704	-0.15655	-0.555854	0.712404	1.52455	1.14086	1.2174	0.79163	0.380449	0.384453	0.0628753	-0.349739	0.412614
Chchd2	3.92e-14	0.481446	0.948	0.879	3.16e-10	0	5.82201	3.95001	3.8491	-0.321538	-0.0255472	0.347085	6.05714	4.94595	3.95001	3.59144	4.01365	4.09494	-0.201365	-0.0907763	0.292141
bip2	1.01e-11	0.480889	0.892	0.771	8.16e-08	0	4.2145	3.69799	1.99531	-0.122555	-0.460434	0.582989	4.26486	4.02687	3.69799	2.85376	1.44705	1.84434	-0.0816712	-0.228294	0.309965
Pect	3.33e-05	0.480578	0.364	0.265	0.268599	0	0.877224	0.275666	0.295045	-0.685752	0.0656786	0.75143	0.91179	0.748438	0.275666	0.354847	0.256851	0.452793	-0.631678	0.22314	0.854818
gish	6.36e-13	0.478925	0.948	0.815	5.13e-09	0	5.35246	4.59301	2.3497	-0.141888	-0.488418	0.630306	5.32204	5.4658	4.59301	3.2849	1.75243	2.73799	-0.159683	-0.284804	0.444487
Pli	2.32e-11	0.478228	0.805	0.737	1.87e-07	0	3.20521	2.57433	1.47503	-0.196827	-0.427026	0.623853	3.22492	3.13175	2.57433	1.83098	1.2477	1.46613	-0.177989	-0.288758	0.466747
jdp	6.01e-08	0.477687	0.545	0.408	0.00048437	0	1.54379	0.944012	0.419412	-0.388512	-0.555713	0.944225	1.49316	1.73246	0.944012	0.503769	0.365537	0.652497	-0.455103	-0.466353	0.921456
Fer2LCH	1.53e-27	0.475276	1	0.991	1.23e-23	0	26.1422	20.2497	14.3341	-0.225401	-0.292135	0.517536	26.3062	25.5311	20.2497	15.8922	13.339	19.7427	-0.206861	-0.21519	0.42205
CG17454	1.05e-07	0.473974	0.654	0.554	0.00084964	0	1.82924	1.50636	0.778329	-0.176508	-0.483305	0.659813	1.91466	1.51097	1.50636	1.31906	0.432987	0.730894	-0.00304898	-0.124338	0.127387
sano	1.74e-06	0.473772	0.407	0.287	0.0139953	0	0.915729	0.562353	0.2579	-0.385896	-0.541392	0.927288	0.958225	0.757399	0.562353	0.282418	0.242241	0.219315	-0.25752	-0.497793	0.755313
sesB	7.02e-20	0.471458	0.996	0.995	5.66e-16	0	22.1419	17.8864	13.2578	-0.192194	-0.258775	0.45097	22.3853	21.2351	17.8864	15.3859	11.8987	13.9813	-0.157699	-0.139795	0.297495
ea	2.08e-18	0.470876	0.16	0.007	1.68e-14	0	0.316596	0.00457407	0.0149566	-0.985552	0.694176	1.67973	0.397731	0.0143026	0.00457407	0.00650062	0.020357	0	-0.680193	0.296364	0.976557
Pax	2.5e-05	0.469878	0.589	0.528	0.20137	0	1.87089	1.27226	0.691807	-0.319972	-0.456237	0.776209	1.83952	1.98778	1.27226	0.800095	0.622649	0.770963	-0.359959	-0.371122	0.731081
E(spl)mbeta-HLH	4.32e-19	0.469656	1	0.998	3.48e-15	0	47.2576	35.3021	27.042	-0.252985	-0.233983	0.486968	47.1196	47.7717	35.3021	28.0246	26.4145	35.1877	-0.261025	-0.206149	0.467174
nrv1	2.56e-08	0.468403	0.81	0.742	0.000206298	0	3.23204	2.56507	1.42341	-0.206362	-0.445079	0.651441	3.38958	2.64508	2.56507	1.48479	1.38421	2.59364	-0.0302479	-0.421148	0.451396
CG9360	1.73e-09	0.467161	0.801	0.651	1.4e-05	0	3.06829	2.14763	1.11969	-0.300059	-0.478637	0.778696	3.02498	3.22968	2.14763	1.31587	0.994404	2.18821	-0.335035	-0.387292	0.722327
rols	1.59e-06	0.465914	0.303	0.181	0.0128061	0	0.665164	0.235838	0.129417	-0.645444	-0.451245	1.09669	0.686836	0.584418	0.235838	0.112816	0.14002	0.151861	-0.596457	-0.521638	1.11809
CenG1A	3.06e-05	0.465022	0.325	0.227	0.24643	0	0.711725	0.415227	0.112843	-0.416591	-0.728237	1.14483	0.76016	0.531266	0.415227	0.185322	0.0665544	0.178624	-0.218421	-0.553685	0.772106
CG32850	3.12e-08	0.464983	0.701	0.6	0.000251577	0	2.21433	1.3931	0.844913	-0.37087	-0.393503	0.764373	2.16464	2.3995	1.3931	0.941162	0.783443	1.29394	-0.419418	-0.324414	0.743832
mtgo	2.02e-11	0.464566	0.874	0.757	1.63e-07	0	4.52411	4.24814	1.99052	-0.061001	-0.531436	0.592437	4.44002	4.83743	4.24814	2.59887	1.602	1.29021	-0.121819	-0.388234	0.510053
Eip74EF	1.09e-06	0.464559	0.329	0.205	0.00882414	0	0.664417	0.385402	0.0822645	-0.419939	-0.786549	1.20649	0.731057	0.416131	0.385402	0.127685	0.0532563	0.248204	-0.0738437	-0.668696	0.74254
Vps24	4.54e-08	0.460417	0.758	0.704	0.000366195	0	2.55859	1.7396	1.29758	-0.320092	-0.254092	0.574185	2.66032	2.17956	1.7396	1.38152	1.24398	1.88723	-0.201854	-0.205841	0.407696
NK7.1	3.78e-07	0.458651	0.87	0.797	0.00304913	0	4.38734	3.85582	2.41016	-0.121148	-0.37493	0.496078	4.555	3.76268	3.85582	3.07351	1.98651	2.35697	0.0241574	-0.202891	0.227049
rudhira	1.53e-11	0.457484	0.965	0.861	1.24e-07	0	8.16846	7.81802	3.56261	-0.0429021	-0.544308	0.58721	8.15922	8.20289	7.81802	5.35033	2.42087	4.30481	-0.0469195	-0.315641	0.36256
raskol	4.49e-08	0.456036	0.792	0.715	0.000362157	0	3.26786	2.7857	1.42171	-0.147544	-0.489639	0.637183	3.23679	3.38362	2.7857	2.1076	0.983671	1.33399	-0.176709	-0.243423	0.420132
unc-13	6.25e-11	0.456036	0.905	0.775	5.04e-07	0	5.0519	4.66956	2.26114	-0.0756826	-0.515771	0.591454	5.0032	5.23335	4.66956	3.45681	1.49751	2.07194	-0.107729	-0.259715	0.367444
Dlic	2.5e-08	0.455395	0.749	0.662	0.000201608	0	2.49478	1.9717	1.10269	-0.20967	-0.44074	0.65041	2.53281	2.35306	1.9717	1.5801	0.797789	1.30168	-0.162071	-0.198607	0.360678
CG4797	5.48e-05	0.454546	0.519	0.457	0.44184	0	1.38946	0.894172	0.415211	-0.356459	-0.535648	0.892107	1.38051	1.42278	0.894172	0.448832	0.393738	0.653555	-0.371532	-0.498047	0.869579
CG32066	1.1e-06	0.45444	0.775	0.711	0.00888076	0	3.08041	2.66036	1.4445	-0.13636	-0.45703	0.59339	3.15185	2.81422	2.66036	2.08771	1.0337	1.54363	-0.0546707	-0.215252	0.269923
CG5151	9.05e-05	0.454123	0.446	0.38	0.72956	0	1.10971	0.609528	0.451274	-0.450731	-0.259633	0.710364	1.13929	0.99948	0.609528	0.593077	0.360711	0.423409	-0.390155	-0.0269886	0.417144
rut	3.02e-08	0.453726	0.29	0.144	0.000243836	0	0.606166	0.162922	0.142164	-0.731226	-0.12741	0.858636	0.611139	0.587639	0.162922	0.133955	0.147406	0.0208034	-0.722752	-0.177795	0.900547
I-2	1.25e-06	0.45254	0.597	0.552	0.0100743	0	1.51093	0.989728	0.716631	-0.344955	-0.275931	0.620886	1.59304	1.20502	0.989728	0.773615	0.680238	0.875638	-0.178666	-0.218356	0.397022
Vha16-1	3.84e-22	0.451516	0.996	0.989	3.1e-18	0	22.8955	20.0207	14.2596	-0.125558	-0.287758	0.413316	23.1096	22.0974	20.0207	19.2073	11.0997	11.8335	-0.0939792	-0.0406281	0.134607
Hsp67Bc	0.00157949	0.446586	0.156	0.086	1	0	0.543213	0.303022	0.117285	-0.442168	-0.612947	1.05512	0.623492	0.24411	0.303022	0.0762253	0.143509	0.100633	0.194413	-0.748449	0.942862
CG12290	4.73e-07	0.446037	0.693	0.58	0.00381872	0	2.55959	2.53118	0.631472	-0.011097	-0.750523	0.76162	2.49615	2.79593	2.53118	0.832736	0.502933	0.876695	-0.0946902	-0.671009	0.765699
CG10011	4.69e-07	0.444579	0.489	0.369	0.00378258	0	1.24166	0.895553	0.209722	-0.278748	-0.765818	1.04457	1.16789	1.51655	0.895553	0.409758	0.0819688	0.226197	-0.409479	-0.542453	0.951932
Klp98A	3.73e-06	0.443303	0.602	0.558	0.0300694	0	1.67856	1.34021	0.694109	-0.201572	-0.482089	0.683661	1.71737	1.53396	1.34021	1.00945	0.492714	0.645483	-0.126309	-0.246795	0.373105
CG12344	3.69e-13	0.442121	0.234	0.06	2.98e-09	0	0.468282	0.0399235	0.00522738	-0.914745	-0.869065	1.78381	0.4633	0.486843	0.0399235	0.0134124	0	0.033953	-0.917995	-0.664048	1.58204
CG33229	1.84e-10	0.441577	0.926	0.879	1.49e-06	0	6.87866	5.10034	3.58482	-0.258528	-0.297141	0.555669	6.63831	7.77417	5.10034	4.02855	3.30143	3.85618	-0.343938	-0.21014	0.554078
Gug	2.04e-09	0.441561	0.805	0.707	1.65e-05	0	3.16514	2.57666	1.3721	-0.185927	-0.46749	0.653417	3.15355	3.20833	2.57666	1.90967	1.02877	1.74093	-0.196884	-0.258856	0.455741
mav	3.37e-05	0.441499	0.545	0.479	0.27186	0	1.41222	1.05985	0.717674	-0.249515	-0.322852	0.572367	1.54488	0.917945	1.05985	0.930817	0.58155	0.810769	0.13389	-0.121745	0.255635
Ald1	1.36e-06	0.441282	0.905	0.914	0.010991	0	7.17706	5.95396	4.08361	-0.170419	-0.314134	0.484553	7.49	6.0111	5.95396	5.03029	3.47901	5.74058	-0.00950633	-0.155135	0.164641
pyd	6.37e-08	0.437575	0.818	0.729	0.000513972	0	3.38552	3.14866	1.79286	-0.0699629	-0.430595	0.500558	3.53031	2.84605	3.14866	2.66609	1.23517	1.65893	0.0961071	-0.153263	0.24937
Cdk4	1.07e-07	0.436961	0.42	0.278	0.000864384	0	0.785129	0.341275	0.438129	-0.565326	0.221062	0.786388	0.850584	0.541257	0.341275	0.496589	0.400793	0.177367	-0.369476	0.312761	0.682238
drpr	8.86e-08	0.434324	0.74	0.669	0.000714406	0	2.64036	2.35643	1.01852	-0.107536	-0.567771	0.675307	2.64798	2.61198	2.35643	1.32965	0.819813	1.26874	-0.0978381	-0.435737	0.533575
CG13506	2.75e-05	0.432775	0.628	0.622	0.221409	0	2.05751	1.61164	0.890265	-0.216703	-0.447603	0.664305	2.10466	1.88181	1.61164	1.08052	0.768757	1.16854	-0.14357	-0.329551	0.473122
sick	0.000576717	0.432344	0.42	0.36	1	0	1.07643	0.760435	0.248603	-0.293561	-0.673078	0.966639	1.05331	1.16259	0.760435	0.297647	0.217281	0.229395	-0.345914	-0.608583	0.954497
Cyp49a1	2.32e-20	0.431902	0.169	0.005	1.87e-16	0	0.28404	0.00228703	0	-0.991948	-1	1.99195	0.355902	0.0162969	0.00228703	0	0	0.0129611	-0.859664	-1	1.85966
Pgk	1.26e-09	0.430281	0.939	0.872	1.02e-05	0	4.85476	3.20851	3.06934	-0.3391	-0.0433745	0.382475	4.95839	4.46865	3.20851	2.78916	3.24828	3.83414	-0.281997	-0.130699	0.412696
spen	2.02e-13	0.427995	0.983	0.883	1.63e-09	0	10.4709	10.4491	4.68463	-0.00207693	-0.551673	0.55375	10.0955	11.8693	10.4491	7.10097	3.14142	3.63577	-0.119652	-0.320425	0.440077
wnd	8.18e-06	0.427968	0.468	0.38	0.0660018	0	1.06214	0.768945	0.249683	-0.276043	-0.675291	0.951334	1.08354	0.982417	0.768945	0.370473	0.17254	0.459929	-0.217293	-0.518205	0.735499
SCAP	6.83e-08	0.425951	0.654	0.53	0.000551242	0	1.82147	1.44259	0.498063	-0.208012	-0.654743	0.862755	1.77637	1.98952	1.44259	0.880693	0.253694	0.914971	-0.274906	-0.389504	0.66441
CG42402	1.49e-12	0.425532	0.16	0.026	1.21e-08	0	0.321347	0.0265459	0.0116023	-0.917392	-0.562935	1.48033	0.37766	0.111536	0.0265459	0.0112133	0.0118507	0	-0.761998	-0.577589	1.33959
alphaTub84B	7.82e-20	0.424928	0.996	1	6.31e-16	0	32.1371	23.1202	23.6375	-0.280576	0.0218858	0.302462	32.6253	30.3181	23.1202	21.5407	24.9766	22.7358	-0.237414	-0.068315	0.305729
CG6683	3.92e-05	0.424879	0.312	0.212	0.316293	0	0.584052	0.290961	0.195398	-0.501824	-0.328441	0.830264	0.658531	0.306558	0.290961	0.271409	0.146853	0.169999	-0.0508786	-0.0671995	0.118078
Wdr62	9.13e-09	0.424218	0.835	0.755	7.36e-05	0	3.53521	3.19731	1.70731	-0.0955821	-0.466016	0.561599	3.64145	3.1394	3.19731	2.32032	1.31581	2.15243	0.0181111	-0.27429	0.292401
Fkbp14	6.63e-10	0.422923	0.255	0.097	5.35e-06	0	0.468879	0.0679475	0.127661	-0.855085	0.46775	1.32284	0.514904	0.297402	0.0679475	0.0671545	0.166304	0.144748	-0.77153	-0.011671	0.783201
Atg8a	1.14e-17	0.422771	0.996	0.982	9.23e-14	0	18.3198	15.6648	10.721	-0.144925	-0.3156	0.460525	18.6414	17.1216	15.6648	14.1561	8.52716	13.5017	-0.0850844	-0.0963143	0.181399
PyK	4.54e-08	0.422118	0.788	0.722	0.000365914	0	2.79546	2.07967	1.86517	-0.256053	-0.103142	0.359195	2.95794	2.19008	2.07967	1.73523	1.94816	1.75774	-0.0504121	-0.165624	0.216036
Dsp1	4.75e-11	0.421319	0.935	0.817	3.83e-07	0	5.02652	4.78655	2.69815	-0.0477403	-0.436306	0.484046	5.11579	4.69391	4.78655	3.69397	2.06217	2.36599	0.019354	-0.22826	0.247614
CG10171	5.21e-06	0.421299	0.329	0.216	0.0420551	0	0.607035	0.224078	0.245005	-0.630865	0.0854156	0.71628	0.67839	0.341179	0.224078	0.27883	0.223403	0.268513	-0.343225	0.196364	0.539589
CG42566	8.56e-13	0.420917	0.996	1	6.91e-09	0	39.5554	30.3544	27.2207	-0.232611	-0.103238	0.335849	40.3081	36.751	30.3544	28.9978	26.0856	29.7959	-0.174052	-0.0446905	0.218743
CG17839	3.69e-10	0.420763	0.307	0.13	2.97e-06	0	0.619419	0.213513	0.11598	-0.655301	-0.456803	1.1121	0.617519	0.626496	0.213513	0.0529089	0.15626	0.123813	-0.659195	-0.752198	1.41139
robo2	8.11e-08	0.420713	0.9	0.773	0.000654273	0	5.80443	6.31688	2.55521	0.0811235	-0.595495	0.676618	5.75877	5.97455	6.31688	4.41288	1.3688	1.69132	0.0541924	-0.301415	0.355607
RapGAP1	3.19e-10	0.420461	0.9	0.808	2.57e-06	0	6.06176	5.5923	3.09762	-0.0774462	-0.446093	0.523539	5.92559	6.56911	5.5923	4.5241	2.18658	2.26349	-0.148698	-0.191013	0.339711
jigr1	3.39e-06	0.420263	0.831	0.762	0.0273142	0	4.03585	4.108	1.92906	0.0175642	-0.530413	0.547977	4.27396	3.1487	4.108	2.34051	1.66629	2.6424	0.233521	-0.430255	0.663776
ken	8.78e-06	0.419441	0.667	0.622	0.070842	0	2.22999	1.9003	1.02741	-0.147843	-0.459344	0.607188	2.2213	2.26237	1.9003	1.64906	0.630385	0.746122	-0.160041	-0.132209	0.29225
RhoGAP18B	0.000249261	0.416918	0.437	0.366	1	0	1.16479	0.923275	0.278747	-0.207343	-0.698089	0.905432	1.14241	1.24816	0.923275	0.442371	0.174248	0.268856	-0.260293	-0.520868	0.781161
Rab6	1.25e-06	0.41676	0.671	0.612	0.0100685	0	1.96166	1.43424	1.00787	-0.268865	-0.297276	0.566141	1.98491	1.87504	1.43424	0.848906	1.1094	0.933095	-0.235091	-0.408113	0.643204
trx	2.1e-08	0.415889	0.784	0.634	0.000169282	0	2.72585	2.36317	0.972985	-0.133052	-0.588271	0.721323	2.61435	3.14128	2.36317	1.612	0.564873	1.07841	-0.247706	-0.317864	0.56557
dpr17	1.19e-12	0.414885	0.442	0.177	9.62e-09	0	1.53695	1.32755	0.237887	-0.136244	-0.820807	0.957051	1.46631	1.80013	1.32755	0.343071	0.170711	0.583982	-0.262527	-0.741576	1.0041
Rab7	1.14e-09	0.413888	0.9	0.87	9.22e-06	0	5.05856	3.72965	2.97334	-0.262704	-0.202784	0.465488	5.12146	4.8242	3.72965	3.25392	2.79414	3.78518	-0.226886	-0.127554	0.354439
CG42259	0.00322535	0.413678	0.286	0.221	1	0	0.692815	0.394367	0.205421	-0.430776	-0.479112	0.909888	0.745016	0.498322	0.394367	0.332841	0.124043	0.244353	-0.20861	-0.156011	0.364621
Xbp1	1.03e-07	0.412702	0.883	0.81	0.000829245	0	3.8419	2.97984	2.46088	-0.224385	-0.174157	0.398542	3.96693	3.37607	2.97984	2.6099	2.3657	2.41455	-0.117365	-0.124146	0.241511
Ubi-p5E	3.12e-13	0.412043	0.974	0.94	2.52e-09	0	8.89477	7.40011	5.03368	-0.168037	-0.319783	0.48782	9.07501	8.22319	7.40011	5.49941	4.73624	6.99461	-0.100093	-0.256848	0.35694
gpp	5.45e-09	0.407931	0.797	0.706	4.4e-05	0	2.85475	2.37793	1.52183	-0.167026	-0.360017	0.527043	2.87828	2.76706	2.37793	1.88877	1.28749	1.36848	-0.140629	-0.205707	0.346336
sra	1.92e-05	0.40771	0.701	0.634	0.154651	0	2.33387	1.79797	1.13298	-0.229617	-0.36986	0.599476	2.3991	2.09083	1.79797	1.30113	1.02559	1.63234	-0.140067	-0.276337	0.416403
QC	8.43e-06	0.407611	0.498	0.408	0.0679915	0	1.23156	0.784784	0.428163	-0.362772	-0.454419	0.817191	1.21246	1.30272	0.784784	0.43128	0.426173	0.532389	-0.39758	-0.450447	0.848027
CG13917	8.4e-09	0.406688	0.883	0.779	6.78e-05	0	4.69581	4.4965	1.95292	-0.0424455	-0.56568	0.608125	4.54626	5.25302	4.4965	2.94569	1.31888	1.93525	-0.144017	-0.344892	0.488909
da	3.91e-09	0.406473	0.758	0.644	3.16e-05	0	2.28927	2.05185	1.08333	-0.103709	-0.472022	0.575731	2.30949	2.21396	2.05185	1.57058	0.772152	0.863741	-0.0732183	-0.234556	0.307775
Mrp4	0.0035635	0.402598	0.476	0.463	1	0	1.41476	1.09802	0.518306	-0.22388	-0.527964	0.751844	1.43798	1.32825	1.09802	0.711775	0.394746	0.71702	-0.173328	-0.351767	0.525095
G9a	0.000249302	0.401949	0.481	0.424	1	0	1.15734	0.831397	0.427964	-0.281634	-0.485247	0.766881	1.17341	1.09751	0.831397	0.59204	0.323176	0.451984	-0.242467	-0.287898	0.530364
CG5853	1.42e-10	0.400575	0.225	0.071	1.15e-06	0	0.429574	0.0685643	0.0743133	-0.84039	0.0773617	0.917752	0.442617	0.380978	0.0685643	0.042716	0.0944931	0	-0.820031	-0.376994	1.19702
cib	1.38e-11	0.399697	0.987	0.978	1.11e-07	0	14.0757	11.0303	7.91586	-0.216361	-0.282352	0.498713	13.9285	14.6242	11.0303	8.22155	7.72063	10.9714	-0.24575	-0.254638	0.500388
klar	1.48e-08	0.399477	0.887	0.795	0.00011928	0	4.43448	3.78931	2.1107	-0.145489	-0.442985	0.588475	4.32303	4.84975	3.78931	2.95139	1.57379	2.35388	-0.218659	-0.221127	0.439786
bowl	4.3e-06	0.398725	0.714	0.647	0.0346446	0	2.45033	2.37085	0.973991	-0.0324364	-0.589181	0.621617	2.42308	2.55185	2.37085	1.35008	0.733803	0.824176	-0.0709292	-0.430552	0.501482
Lk6	1.35e-16	0.398385	1	0.98	1.09e-12	0	18.2665	19.1424	8.53333	0.0457574	-0.554219	0.599977	18.2026	18.5046	19.1424	12.3728	6.0812	10.1877	0.0333215	-0.353644	0.386965
Dyrk3	1.48e-08	0.396447	0.745	0.625	0.000119344	0	2.30727	1.88554	1.1605	-0.182782	-0.384528	0.56731	2.28202	2.40132	1.88554	1.68831	0.82341	0.884847	-0.21479	-0.104604	0.319394
AnxB11	2.69e-08	0.396135	0.835	0.771	0.000216754	0	3.32849	2.32194	1.92168	-0.302404	-0.172382	0.474787	3.39488	3.08113	2.32194	1.78529	2.00878	2.70916	-0.2464	-0.231122	0.477522
Fili	1.03e-05	0.396037	0.55	0.457	0.0834164	0	1.52614	1.40143	0.333186	-0.0817193	-0.762253	0.843972	1.46803	1.74268	1.40143	0.570569	0.18158	0.444281	-0.195819	-0.592866	0.788685
Notum	1.97e-05	0.395738	0.294	0.177	0.1588	0	0.679908	0.486217	0.0389085	-0.284878	-0.919977	1.20486	0.686657	0.654763	0.486217	0.0731578	0.017035	0.153687	-0.257415	-0.849537	1.10695
Galphai	4.02e-08	0.395296	0.814	0.737	0.000324148	0	2.87648	2.26989	1.65362	-0.210879	-0.271501	0.48238	2.86275	2.92765	2.26989	1.93934	1.47114	1.2917	-0.22467	-0.145625	0.370294
Evi5	0.00228557	0.395172	0.351	0.3	1	0	0.846867	0.436742	0.222619	-0.484286	-0.490273	0.974559	0.824465	0.930335	0.436742	0.394548	0.112816	0.285483	-0.530555	-0.0966099	0.627165
beat-IIIc	0.000123868	0.393055	0.433	0.327	0.998993	0	1.14078	0.424371	0.873444	-0.627999	0.514141	1.14214	1.19552	0.93684	0.424371	0.839846	0.894902	0.577388	-0.547019	0.494704	1.04172
Trf4-1	0.00203426	0.392739	0.485	0.47	1	0	1.21027	0.98185	0.47206	-0.188733	-0.519214	0.707947	1.22854	1.1422	0.98185	0.795879	0.265251	0.352257	-0.140388	-0.189409	0.329797
Tet	2.47e-05	0.391913	0.636	0.587	0.198825	0	1.8102	1.68882	0.846692	-0.06705	-0.498649	0.565699	1.8482	1.66858	1.68882	1.22431	0.605526	0.565396	0.0119851	-0.275053	0.287038
fj	2.46e-12	0.390466	0.182	0.037	1.98e-08	0	0.338306	0.0225703	0.0335146	-0.933284	0.326553	1.25984	0.375413	0.200052	0.0225703	0.00650062	0.0507672	0.0365878	-0.887178	-0.711984	1.59916
COX8	8.87e-10	0.389487	0.974	0.936	7.15e-06	0	7.40932	5.57815	5.22348	-0.247145	-0.0635818	0.310726	7.50342	7.05874	5.57815	5.15569	5.26677	4.91125	-0.209753	-0.0757341	0.285487
Tre1	0.000347979	0.388746	0.602	0.554	1	0	1.75895	1.10901	0.710543	-0.369508	-0.359298	0.728805	1.71773	1.91255	1.10901	1.00286	0.523854	1.20146	-0.420142	-0.0957143	0.515856
Gapdh1	1.94e-10	0.388738	0.97	0.929	1.56e-06	0	7.32251	5.41655	5.47141	-0.260288	0.0100275	0.270316	7.60984	6.25197	5.41655	5.07179	5.72664	5.65294	-0.133625	-0.0636502	0.197276
CG8507	2.39e-08	0.388553	0.887	0.792	0.000192487	0	3.52084	2.5859	2.4161	-0.265547	-0.0656628	0.331209	3.67111	2.961	2.5859	2.46714	2.3835	2.58775	-0.12668	-0.045925	0.172605
Idgf1	0.00237784	0.387906	0.537	0.497	1	0	2.00182	1.9752	0.395816	-0.0132998	-0.799607	0.812907	1.93118	2.26503	1.9752	0.551565	0.296346	0.907777	-0.12796	-0.720755	0.848715
CG2991	0.000378198	0.387819	0.502	0.477	1	0	1.20753	0.800506	0.390555	-0.337071	-0.512114	0.849185	1.20681	1.21021	0.800506	0.477139	0.335258	0.72668	-0.33854	-0.403953	0.742493
Vti1b	4.04e-05	0.387584	0.593	0.55	0.326094	0	1.43529	0.972489	0.919098	-0.322446	-0.0549008	0.377346	1.55867	0.975598	0.972489	0.97088	0.886027	0.983244	-0.00318724	-0.00165404	0.00484128
Moe	2.8e-09	0.387453	0.918	0.872	2.26e-05	0	4.63399	3.43821	3.67262	-0.258046	0.0638285	0.321874	4.92875	3.53578	3.43821	3.45758	3.80996	3.43593	-0.0275954	0.0056032	0.0331986
Spec2	0.00117087	0.387342	0.286	0.208	1	0	0.700675	0.340448	0.130134	-0.514114	-0.617756	1.13187	0.689126	0.743705	0.340448	0.226667	0.0684836	0.237396	-0.542227	-0.334211	0.876438
DCP2	0.000207654	0.386399	0.732	0.678	1	0	2.50764	2.28036	1.42857	-0.0906379	-0.37353	0.464168	2.63919	2.01752	2.28036	2.0465	1.03394	1.43226	0.115262	-0.102555	0.217816
mnd	6.78e-13	0.385881	0.182	0.033	5.46e-09	0	0.319359	0.0602112	0.0496375	-0.811462	-0.175611	0.987073	0.3737	0.116893	0.0602112	0.0166176	0.0707258	0	-0.484905	-0.724012	1.20892
Pur-alpha	0.000140026	0.384874	0.554	0.523	1	0	1.35873	1.11292	0.663821	-0.180908	-0.403534	0.584442	1.47587	0.922267	1.11292	0.688896	0.647806	0.9302	0.171311	-0.381003	0.552314
Src42A	5.72e-05	0.383502	0.558	0.525	0.461082	0	1.3777	0.933934	0.833955	-0.322108	-0.107051	0.429159	1.44802	1.11572	0.933934	0.725559	0.903182	0.713517	-0.162935	-0.223115	0.38605
CG13893	0.00109011	0.38308	0.459	0.404	1	0	1.19993	0.943843	0.424643	-0.213421	-0.550092	0.763513	1.21622	1.13926	0.943843	0.478279	0.390388	0.519225	-0.171528	-0.493265	0.664793
stx	3.29e-05	0.382541	0.645	0.581	0.265557	0	1.91146	1.85386	0.644061	-0.0301372	-0.652583	0.68272	1.91463	1.89965	1.85386	0.979571	0.429786	0.853645	-0.0241083	-0.471604	0.495712
Ist1	4.59e-07	0.382396	0.745	0.665	0.00370166	0	2.24588	1.65595	1.26229	-0.262673	-0.237722	0.500396	2.32434	1.95356	1.65595	1.2836	1.24868	1.66096	-0.152344	-0.224854	0.377198
mol	3.62e-08	0.379859	0.234	0.099	0.000291595	0	0.407676	0.142507	0.0657689	-0.65044	-0.538487	1.18893	0.437936	0.294932	0.142507	0.0869934	0.0522138	0	-0.516813	-0.389551	0.906364
Rab1	2.58e-12	0.379756	0.978	0.914	2.08e-08	0	7.15771	5.51138	4.52977	-0.230008	-0.178106	0.408113	7.25293	6.80293	5.51138	5.36966	3.99337	5.69422	-0.189851	-0.025714	0.215565
CG32767	6.22e-07	0.377189	0.81	0.707	0.00501928	0	3.17247	3.34825	1.66155	0.0524976	-0.503755	0.556252	3.29493	2.71624	3.34825	2.50058	1.12571	1.42853	0.18876	-0.253169	0.441929
CG17646	0.00186948	0.376381	0.476	0.439	1	0	1.2556	0.807226	0.668177	-0.357101	-0.172255	0.529356	1.32411	1.00035	0.807226	1.02675	0.439175	0.863883	-0.193055	0.213801	0.406857
Zip71B	0.00068738	0.37515	0.186	0.106	1	0	0.554862	0.192283	0.129145	-0.653458	-0.328359	0.981817	0.542404	0.601279	0.192283	0.0683386	0.16798	0.0521434	-0.68021	-0.644593	1.3248
Doa	0.000123105	0.374238	0.641	0.607	0.992843	0	1.95949	2.09993	0.760622	0.0668805	-0.637787	0.704668	1.9907	1.8432	2.09993	0.924961	0.655667	0.60991	0.122258	-0.559528	0.681786
galectin	1.03e-06	0.374033	0.857	0.803	0.00832066	0	3.77478	2.67489	1.94035	-0.291381	-0.274605	0.565985	3.63541	4.29408	2.67489	2.00808	1.89709	2.57185	-0.377077	-0.249284	0.626361
CG4404	2.94e-08	0.373064	0.957	0.92	0.000236789	0	7.47233	6.28316	5.03936	-0.159143	-0.197957	0.3571	7.83566	6.11863	6.28316	5.34245	4.84579	6.28975	0.0261854	-0.149719	0.175904
CG3226	8.69e-06	0.372102	0.775	0.75	0.0700814	0	2.55322	1.86121	1.67029	-0.271032	-0.10258	0.373612	2.65365	2.17903	1.86121	1.73356	1.62988	1.82912	-0.145853	-0.0685859	0.214439
dl	0.00246637	0.371838	0.416	0.353	1	0	1.26444	0.899642	0.31589	-0.288503	-0.648872	0.937375	1.15007	1.69054	0.899642	0.368981	0.281983	0.276495	-0.467838	-0.589858	1.0577
CG3164	0.000112373	0.369682	0.524	0.464	0.906291	0	1.20594	1.00398	0.59117	-0.167472	-0.411174	0.578646	1.24327	1.06689	1.00398	0.786859	0.466192	0.338384	-0.0589613	-0.21626	0.275222
Sema2a	2.28e-06	0.368518	0.81	0.693	0.0184127	0	3.35439	3.38522	1.33031	0.0091071	-0.607025	0.616132	3.23362	3.80437	3.38522	2.05319	0.868634	1.19249	-0.110176	-0.393484	0.50366
CG5390	1.1e-08	0.368497	0.9	0.817	8.86e-05	0	4.1902	3.03346	2.80218	-0.276058	-0.076244	0.352303	4.20174	4.14719	3.03346	2.79322	2.8079	2.78323	-0.268551	-0.079197	0.347748
MYPT-75D	3.8e-06	0.367882	0.255	0.139	0.0306824	0	0.47447	0.17666	0.0934582	-0.62767	-0.470971	1.09864	0.497932	0.387055	0.17666	0.112512	0.0812892	0.124203	-0.54358	-0.363114	0.906693
ptc	3.93e-07	0.367464	0.909	0.786	0.0031677	0	6.78882	7.77801	2.32156	0.127179	-0.701523	0.828702	6.5011	7.8608	7.77801	4.04187	1.22287	2.42369	-0.0105315	-0.480347	0.490879
conu	0.00011882	0.367245	0.532	0.479	0.958284	0	1.22986	0.872364	0.512422	-0.290682	-0.412605	0.703287	1.24424	1.17631	0.872364	0.611268	0.449294	0.671124	-0.258391	-0.299297	0.557689
KrT95D	9.38e-07	0.364033	0.697	0.583	0.00756454	0	1.97989	1.63669	0.768991	-0.173342	-0.530155	0.703497	1.8932	2.30288	1.63669	1.30271	0.428129	0.829784	-0.289286	-0.204058	0.493345
NetB	1.35e-10	0.363353	0.19	0.049	1.09e-06	0	0.375033	0.0739328	0.0112436	-0.802863	-0.847921	1.65078	0.377226	0.36686	0.0739328	0	0.0184244	0	-0.798471	-1	1.79847
Gyg	2.82e-10	0.362678	0.97	0.947	2.28e-06	0	10.726	9.49108	5.93142	-0.115135	-0.375053	0.490188	10.4278	11.8372	9.49108	7.44374	4.96558	6.3633	-0.198197	-0.215712	0.413909
CG43324	0.00291276	0.36251	0.351	0.291	1	0	0.774566	0.558244	0.218571	-0.279281	-0.608467	0.887748	0.810018	0.64248	0.558244	0.324073	0.151192	0.355844	-0.13111	-0.419479	0.550589
Ggamma1	3.88e-11	0.361369	0.978	0.92	3.13e-07	0	6.65937	5.28282	4.73798	-0.206708	-0.103136	0.309844	6.91711	5.69909	5.28282	4.82242	4.68405	5.42404	-0.0730409	-0.087152	0.160193
Ccdc85	1.5e-06	0.360969	0.779	0.695	0.0120999	0	2.56755	2.49332	1.28892	-0.0289101	-0.48305	0.511961	2.64064	2.29525	2.49332	2.20264	0.705368	1.41618	0.0794426	-0.116583	0.196025
spo	2.17e-08	0.360556	0.165	0.049	0.000174774	0	0.316768	0.0621649	0	-0.803752	-1	1.80375	0.344935	0.211823	0.0621649	0	0	0.0129611	-0.706524	-1	1.70652
Coop	0.00624707	0.360208	0.515	0.508	1	0	1.49626	0.939719	0.806739	-0.371954	-0.141509	0.513463	1.46191	1.62424	0.939719	0.594712	0.942152	0.669102	-0.421441	-0.367139	0.788579
mirr	4.55e-08	0.360187	0.948	0.835	0.000366977	0	7.07491	8.29226	3.70692	0.146806	-0.552967	0.699773	7.27636	6.32438	8.29226	5.08368	2.82763	3.15164	0.237316	-0.386937	0.624253
hdly	5.36e-09	0.359744	0.965	0.923	4.32e-05	0	7.65682	6.06275	4.17977	-0.20819	-0.310581	0.518771	7.38664	8.66348	6.06275	4.17709	4.18149	5.27853	-0.300195	-0.311024	0.611219
CG12065	0.000179917	0.359197	0.792	0.735	1	0	3.87468	2.82693	1.59939	-0.27041	-0.434231	0.704641	3.58798	4.9429	2.82693	1.65054	1.56672	2.55405	-0.428082	-0.416136	0.844219
RhoGAP93B	0.000257158	0.358878	0.528	0.475	1	0	1.23783	1.1309	0.546258	-0.0863864	-0.516971	0.603357	1.25964	1.15656	1.1309	0.89688	0.322331	0.279746	-0.0221874	-0.206933	0.22912
Dyrk2	0.000455231	0.3588	0.429	0.36	1	0	0.951818	0.812025	0.336984	-0.146869	-0.585008	0.731877	0.989433	0.811672	0.812025	0.400094	0.296678	0.336642	0.000434841	-0.507288	0.507723
CG46385	0.000905494	0.35866	0.58	0.536	1	0	1.73724	1.60371	0.979051	-0.0768661	-0.389508	0.466374	1.82352	1.41579	1.60371	1.24405	0.809805	0.7822	0.117175	-0.224263	0.341439
Rip11	0.000156129	0.358416	0.632	0.601	1	0	1.87582	1.48693	0.748362	-0.207319	-0.496706	0.704026	1.826	2.06146	1.48693	0.936236	0.628376	1.04715	-0.278699	-0.370357	0.649056
Pdp1	0.000220349	0.358136	0.762	0.739	1	0	3.20044	2.5896	2.42003	-0.190862	-0.0654821	0.256345	3.44954	2.27235	2.5896	2.31517	2.48699	2.47612	0.122508	-0.105973	0.228481
CG15891	1.38e-05	0.357407	0.706	0.654	0.111397	0	2.21321	1.85309	1.1162	-0.162717	-0.397655	0.560373	2.29328	1.91491	1.85309	1.31834	0.987099	1.71359	-0.0322845	-0.288573	0.320857
CDase	2.78e-05	0.356023	0.61	0.539	0.224363	0	1.51964	1.34655	0.60189	-0.113901	-0.553014	0.666915	1.54057	1.44165	1.34655	0.859736	0.437215	0.789764	-0.065966	-0.361528	0.427494
PhKgamma	0.00035711	0.354503	0.455	0.386	1	0	0.949029	0.794173	0.426461	-0.163173	-0.463013	0.626186	1.02437	0.668306	0.794173	0.512883	0.371267	0.453061	0.158488	-0.354193	0.51268
Lpin	0.00597091	0.354386	0.411	0.38	1	0	0.98301	0.511244	0.532818	-0.47992	0.0404917	0.520412	1.01302	0.871209	0.511244	0.797968	0.363479	0.588619	-0.413179	0.359318	0.772497
Snap24	0.00357797	0.353782	0.377	0.335	1	0	0.819187	0.521795	0.349086	-0.363033	-0.33099	0.694023	0.830107	0.778504	0.521795	0.338156	0.356067	0.22376	-0.329746	-0.351937	0.681683
Mlc-c	5.2e-09	0.352681	0.978	0.951	4.2e-05	0	7.84007	5.5169	6.1405	-0.296319	0.101554	0.397873	8.14656	6.69815	5.5169	5.70449	6.41896	7.02674	-0.176354	0.0328831	0.209237
E(Pc)	9.34e-05	0.351655	0.649	0.629	0.753367	0	1.99211	1.64591	0.945329	-0.173786	-0.42565	0.599436	1.96938	2.07682	1.64591	1.3879	0.662681	1.03146	-0.207485	-0.156761	0.364246
Chmp1	5.19e-07	0.35068	0.931	0.865	0.00418861	0	5.61231	4.46183	3.24478	-0.204992	-0.27277	0.477762	5.49243	6.05895	4.46183	3.91498	2.81675	3.84956	-0.263596	-0.122561	0.386158
spict	0.000482569	0.350053	0.545	0.512	1	0	1.36322	0.947068	0.601995	-0.30527	-0.364358	0.669629	1.35847	1.38092	0.947068	0.59138	0.608775	0.82787	-0.314176	-0.375567	0.689743
CG13124	0.000393246	0.349101	0.398	0.327	1	0	0.820422	0.705616	0.23524	-0.139935	-0.666618	0.806553	0.856885	0.684568	0.705616	0.397242	0.131776	0.300549	0.0298296	-0.437028	0.466857
GATAd	0.00181285	0.34856	0.476	0.437	1	0	1.13359	0.987112	0.408529	-0.129213	-0.586137	0.71535	1.14335	1.09719	0.987112	0.51822	0.338474	0.414017	-0.10033	-0.475014	0.575344
tapas	4.23e-05	0.348516	0.567	0.494	0.341199	0	1.25855	1.12333	0.578559	-0.107446	-0.484959	0.592405	1.33875	0.959747	1.12333	0.815778	0.427058	0.739147	0.145621	-0.273784	0.419405
CDC50	0.00180172	0.348482	0.416	0.375	1	0	0.81806	0.638134	0.386335	-0.219943	-0.394585	0.614528	0.905526	0.492181	0.638134	0.379706	0.390569	0.454716	0.228718	-0.404974	0.633692
Inx3	0.000156845	0.34831	0.745	0.713	1	0	2.66095	2.1825	1.33705	-0.179805	-0.387375	0.56718	2.62521	2.79409	2.1825	1.61617	1.15879	1.64691	-0.21889	-0.259484	0.478374
lace	0.00841477	0.347381	0.333	0.296	1	0	0.686757	0.366843	0.353769	-0.465833	-0.0356375	0.50147	0.743639	0.474823	0.366843	0.463788	0.283505	0.346506	-0.227411	0.20903	0.436441
cdi	1.33e-07	0.346378	0.983	0.918	0.00106941	0	10.1082	9.57153	4.87188	-0.0530971	-0.491003	0.5441	9.73463	11.5003	9.57153	7.00179	3.5116	6.07401	-0.167712	-0.268478	0.436189
CG9747	0.00124646	0.346371	0.528	0.477	1	0	1.42781	1.28039	0.61879	-0.103254	-0.516716	0.61997	1.52443	1.06784	1.28039	0.82067	0.489859	1.09896	0.166004	-0.359045	0.525049
CG12163	7.97e-06	0.345927	0.853	0.824	0.0642633	0	3.85836	3.63483	2.3314	-0.0579346	-0.358593	0.416528	3.92019	3.62799	3.63483	2.56095	2.1848	2.08145	0.00187963	-0.29544	0.29732
NFAT	0.000114452	0.345657	0.71	0.667	0.923058	0	2.58877	2.6552	1.16714	0.0250185	-0.560431	0.58545	2.56727	2.66886	2.6552	1.99348	0.639396	0.99333	-0.00511945	-0.249215	0.254334
Atg17	7.11e-05	0.345476	0.706	0.66	0.573306	0	2.41786	2.22921	1.10846	-0.0780218	-0.502755	0.580777	2.41044	2.4455	2.22921	1.84493	0.638118	1.34352	-0.0884445	-0.172386	0.26083
Btk29A	1.19e-06	0.345451	0.909	0.801	0.00956278	0	5.15424	4.85897	2.43659	-0.0572871	-0.498538	0.555825	5.01154	5.68589	4.85897	3.50574	1.75377	2.9956	-0.145434	-0.278502	0.423936
CG14220	0.00176965	0.345353	0.494	0.461	1	0	1.19507	0.748917	0.75257	-0.373326	0.00485414	0.37818	1.21597	1.11717	0.748917	0.704654	0.783171	0.500261	-0.329628	-0.0591016	0.38873
Paf-AHalpha	4.27e-06	0.344093	0.758	0.697	0.034399	0	2.60213	1.98931	1.24077	-0.235507	-0.37628	0.611787	2.49776	2.991	1.98931	1.24241	1.23973	1.57018	-0.334901	-0.375458	0.710359
CG12895	0.000181782	0.343844	0.558	0.521	1	0	1.29229	1.00577	0.846808	-0.221717	-0.158046	0.379763	1.3904	0.926726	1.00577	0.778968	0.890135	0.710659	0.0785868	-0.225498	0.304085
CDK2AP1	0.000320133	0.343227	0.511	0.466	1	0	1.12078	0.877593	0.581269	-0.21698	-0.337655	0.554635	1.17157	0.931528	0.877593	0.725068	0.489431	0.532362	-0.0578998	-0.173799	0.231699
CG9992	0.000223028	0.342032	0.537	0.492	1	0	1.20522	0.843118	0.733084	-0.300445	-0.130508	0.430953	1.24192	1.06847	0.843118	0.779556	0.703404	0.526822	-0.21091	-0.0753888	0.286298
Drice	0.00368284	0.341548	0.372	0.329	1	0	0.785976	0.494436	0.324206	-0.370927	-0.344291	0.715218	0.819242	0.662033	0.494436	0.376432	0.290851	0.405812	-0.253155	-0.238664	0.491819
kermit	0.00155415	0.341441	0.225	0.155	1	0	0.458714	0.185806	0.0941411	-0.594943	-0.493336	1.08828	0.463621	0.440435	0.185806	0.125284	0.0742516	0.0460701	-0.578131	-0.325726	0.903858
how	0.000537407	0.339968	0.662	0.625	1	0	2.05356	1.66431	1.02448	-0.189548	-0.384446	0.573993	2.01744	2.18816	1.66431	1.17256	0.929901	1.08271	-0.239399	-0.29547	0.534869
scb	1.37e-07	0.339901	0.195	0.073	0.00110259	0	0.340925	0.155479	0.0219127	-0.543948	-0.859064	1.40301	0.380431	0.193736	0.155479	0.0562233	0	0.043328	-0.197467	-0.638388	0.835854
Rrp47	4.25e-05	0.338771	0.675	0.623	0.342893	0	1.96807	1.46596	1.05843	-0.255127	-0.277995	0.533122	1.94637	2.04894	1.46596	1.25865	0.930563	1.1689	-0.284525	-0.141417	0.425942
Zyx	4.38e-06	0.337817	0.719	0.625	0.0353371	0	1.92537	1.53284	1.05136	-0.203872	-0.314109	0.517981	1.93833	1.87708	1.53284	1.03577	1.06132	1.14056	-0.18339	-0.324278	0.507669
crb	1.04e-05	0.33735	0.771	0.66	0.0837038	0	2.62208	2.96377	1.12724	0.11529	-0.61966	0.73495	2.65913	2.48402	2.96377	1.7806	0.709971	1.09612	0.161873	-0.399211	0.561084
Spn42Dd	0.00155434	0.336486	0.537	0.519	1	0	1.3119	1.02212	0.655006	-0.220883	-0.359171	0.580054	1.38646	1.03411	1.02212	0.754745	0.591307	1.00852	-0.0115904	-0.261591	0.273181
UQCR-6.4	3.93e-06	0.336031	0.805	0.808	0.0317061	0	3.66307	3.01004	2.47328	-0.178275	-0.178324	0.356599	3.73167	3.4075	3.01004	2.54816	2.42546	2.40976	-0.116642	-0.153447	0.270089
tkv	6.28e-08	0.335932	0.931	0.782	0.000506688	0	5.20619	5.767	2.02383	0.0972452	-0.649067	0.746312	5.047	5.79929	5.767	3.06172	1.36098	2.40484	-0.00556763	-0.469096	0.474664
kek5	0.00203993	0.335321	0.537	0.517	1	0	1.4114	1.05682	0.699867	-0.251225	-0.337764	0.588988	1.37703	1.53947	1.05682	0.935012	0.549691	0.5347	-0.313513	-0.115262	0.428775
CG4213	5.09e-05	0.333895	0.203	0.106	0.410653	0	0.491573	0.161719	0.030328	-0.671018	-0.812464	1.48348	0.440427	0.682133	0.161719	0.0459405	0.020357	0	-0.762922	-0.715923	1.47885
Wbp2	3.17e-06	0.333296	0.805	0.748	0.0255789	0	2.82897	2.40614	1.76753	-0.149462	-0.265408	0.41487	2.90105	2.56041	2.40614	2.00066	1.61865	1.88714	-0.0602508	-0.16852	0.22877
rl	1.3e-06	0.332352	0.84	0.777	0.0104923	0	3.34531	3.0257	1.83787	-0.0955418	-0.39258	0.488122	3.37699	3.2273	3.0257	2.49294	1.41951	2.25095	-0.0624689	-0.176078	0.238547
Zip102B	7.67e-06	0.332116	0.706	0.642	0.061848	0	2.04834	1.47921	1.17036	-0.277849	-0.208794	0.486643	2.04934	2.04463	1.47921	1.10331	1.21319	1.42246	-0.276539	-0.254124	0.530663
CG9220	1.74e-08	0.331958	0.203	0.071	0.000139935	0	0.373078	0.128624	0.00620693	-0.655234	-0.951744	1.60698	0.375176	0.365258	0.128624	0.00987955	0.0038614	0.028153	-0.647853	-0.923191	1.57104
CG2310	1.27e-06	0.330223	0.779	0.726	0.0102215	0	2.68351	2.25551	1.59247	-0.159495	-0.293962	0.453457	2.7256	2.52673	2.25551	1.6427	1.5604	1.80491	-0.10734	-0.271696	0.379036
Smn	0.00387228	0.330103	0.329	0.272	1	0	0.699641	0.536429	0.146242	-0.233279	-0.72738	0.960659	0.709901	0.661416	0.536429	0.180926	0.12409	0.269147	-0.188969	-0.662722	0.851691
CG7523	6.61e-06	0.330031	0.84	0.795	0.0533151	0	3.45835	2.66036	2.12274	-0.230744	-0.202085	0.432829	3.46547	3.43181	2.66036	2.49977	1.88194	2.64072	-0.224795	-0.0603622	0.285157
Tsp66E	0.00259932	0.329466	0.385	0.32	1	0	1.04677	1.06827	0.132886	0.020126	-0.875606	0.895732	0.99641	1.23442	1.06827	0.191981	0.0951456	0.209508	-0.134595	-0.820289	0.954884
pcs	3.18e-06	0.329193	0.775	0.686	0.0256408	0	2.31611	1.95511	1.48908	-0.155863	-0.238368	0.394232	2.37577	2.09383	1.95511	1.80505	1.28727	1.34221	-0.0662518	-0.0767514	0.143003
Sod3	0.00111967	0.329146	0.273	0.183	1	0	0.64416	0.384945	0.266302	-0.402408	-0.308206	0.710614	0.662055	0.577486	0.384945	0.116413	0.36203	0.168933	-0.333413	-0.697585	1.031
Syx7	5.51e-05	0.329071	0.714	0.673	0.444035	0	2.07802	1.64066	1.30122	-0.210471	-0.206892	0.417363	2.13775	1.85549	1.64066	1.41496	1.22858	1.39998	-0.115782	-0.137568	0.253349
Rab19	0.000521203	0.328997	0.39	0.325	1	0	0.760604	0.403642	0.371524	-0.469314	-0.0795707	0.548885	0.797464	0.623271	0.403642	0.447558	0.322964	0.475825	-0.352382	0.098124	0.450506
Imp	4.91e-06	0.328849	0.978	0.91	0.0395937	0	9.12965	9.16215	5.61011	0.00354774	-0.387686	0.391234	9.07713	9.32531	9.16215	8.2054	3.95262	4.51913	-0.0174963	-0.104425	0.121921
CG10543	6.47e-05	0.328311	0.727	0.678	0.521943	0	2.0879	1.90857	1.27363	-0.0858903	-0.332679	0.418569	2.13853	1.8993	1.90857	1.40015	1.19283	0.963391	0.0048611	-0.266391	0.271252
CG8671	1.51e-05	0.328041	0.753	0.673	0.121805	0	2.14559	1.94957	1.17085	-0.0913574	-0.399434	0.490791	2.19555	1.95944	1.94957	1.48152	0.972435	1.2856	-0.00503727	-0.24008	0.245117
Gprk2	4.21e-06	0.328031	0.835	0.728	0.0339163	0	3.45866	3.60408	1.35274	0.0403485	-0.624665	0.665014	3.29954	4.0515	3.60408	1.98744	0.947379	1.37911	-0.110433	-0.448558	0.558992
Set1	5.61e-05	0.327025	0.563	0.497	0.452761	0	1.32433	1.21976	0.522837	-0.0789602	-0.571362	0.650322	1.30617	1.39201	1.21976	0.958694	0.244474	0.425773	-0.123738	-0.214032	0.33777
tj	4.59e-07	0.326667	0.983	0.907	0.00370122	0	10.3457	10.9963	4.72768	0.0591687	-0.570066	0.629235	9.95258	11.8102	10.9963	6.5652	3.55414	5.15888	-0.0689178	-0.402963	0.471881
CG17834	0.00524839	0.325897	0.455	0.404	1	0	1.56667	1.24615	0.396585	-0.204584	-0.681752	0.886336	1.39402	2.20992	1.24615	0.488021	0.338189	0.503405	-0.43611	-0.608378	1.04449
Cht2	0.000812189	0.325743	0.485	0.431	1	0	1.05689	0.749492	0.44778	-0.290854	-0.402555	0.69341	1.09658	0.909045	0.749492	0.43195	0.45789	0.816236	-0.175517	-0.423676	0.599193
NUCB1	2.04e-05	0.325689	0.853	0.817	0.164243	0	3.30578	2.36638	2.56091	-0.284169	0.0759634	0.360132	3.40955	2.91916	2.36638	2.70207	2.47076	2.47093	-0.189362	0.124236	0.313598
Fdx1	0.000711744	0.325593	0.519	0.463	1	0	1.24386	1.13693	0.573571	-0.0859646	-0.495509	0.581473	1.31996	0.960325	1.13693	0.744629	0.464325	0.799229	0.155335	-0.345053	0.500389
p120ctn	6.83e-06	0.325244	0.758	0.678	0.0550896	0	2.30942	2.00872	1.24363	-0.130204	-0.380885	0.511089	2.33882	2.19988	2.00872	1.63029	0.996689	1.5257	-0.0868938	-0.188396	0.27529
Xrp1	5.16e-07	0.324819	1	0.945	0.00416371	0	14.1832	14.3826	6.98897	0.0138645	-0.514066	0.527931	14.0934	14.5175	14.3826	10.2619	4.89873	10.6757	-0.00929782	-0.286507	0.295805
CG11791	3.13e-05	0.324683	0.831	0.759	0.252148	0	3.08771	2.44865	1.66655	-0.206968	-0.319399	0.526367	3.0565	3.20398	2.44865	1.98544	1.46289	2.36297	-0.235747	-0.189168	0.424915
CG12159	1.23e-05	0.324552	0.719	0.669	0.0989745	0	1.97204	1.36299	1.33157	-0.30884	-0.0230524	0.331893	2.00797	1.83815	1.36299	1.33136	1.33171	1.34401	-0.258498	-0.0232088	0.281707
CG4101	0.0065965	0.323833	0.377	0.342	1	0	0.767467	0.490722	0.380142	-0.360596	-0.225341	0.585937	0.795566	0.662777	0.490722	0.458755	0.329935	0.301899	-0.259597	-0.0651427	0.32474
Vps29	0.000204856	0.323606	0.571	0.539	1	0	1.26647	0.923715	0.795483	-0.27064	-0.138821	0.409462	1.33847	0.998242	0.923715	0.894569	0.732202	0.830727	-0.074658	-0.0315525	0.10621
ics	4.86e-06	0.32344	0.81	0.773	0.0392076	0	2.9138	2.0286	2.07782	-0.303794	0.0236872	0.327481	2.93392	2.83881	2.0286	1.86944	2.2109	2.05913	-0.285405	-0.0784574	0.363862
Egfr	0.00166505	0.323206	0.515	0.473	1	0	1.35559	1.20328	0.59934	-0.112357	-0.50191	0.614267	1.31841	1.4941	1.20328	0.669013	0.554844	0.32883	-0.194645	-0.444008	0.638653
RhoGEF2	0.000118208	0.32283	0.623	0.565	0.953351	0	1.587	1.4842	0.743596	-0.064776	-0.498993	0.563769	1.59332	1.56348	1.4842	1.25304	0.41824	0.672497	-0.0507037	-0.155752	0.206456
CG10863	4.91e-05	0.322411	0.277	0.17	0.395849	0	0.492069	0.171998	0.277559	-0.650459	0.380317	1.03078	0.527091	0.361583	0.171998	0.219454	0.314668	0.120662	-0.524319	0.216244	0.740562
CG7378	0.00819527	0.322002	0.342	0.298	1	0	0.691957	0.419026	0.344322	-0.394434	-0.17828	0.572714	0.752822	0.465189	0.419026	0.374351	0.325143	0.442775	-0.0992348	-0.106615	0.20585
CG7115	0.00139004	0.321628	0.351	0.296	1	0	0.670888	0.634571	0.112123	-0.054133	-0.823309	0.877442	0.696282	0.576275	0.634571	0.240637	0.030047	0.194844	0.0918666	-0.620789	0.712655
ogre	0.000457387	0.320936	0.688	0.64	1	0	2.80711	1.96478	1.44001	-0.300069	-0.267091	0.56716	2.54967	3.76628	1.96478	1.58092	1.35002	1.23437	-0.478322	-0.195374	0.673696
Hers	0.00421535	0.320546	0.455	0.435	1	0	1.00888	0.870358	0.502414	-0.137302	-0.42275	0.560052	1.0697	0.782281	0.870358	0.603097	0.438113	0.495993	0.101196	-0.30707	0.408266
Rgl	0.0026217	0.319996	0.165	0.099	1	0	0.351873	0.106662	0.0919595	-0.696873	-0.137843	0.834716	0.387255	0.220047	0.106662	0.123187	0.0720158	0.0911295	-0.515276	0.134146	0.649422
trn	0.000110346	0.319173	0.515	0.408	0.889944	0	1.76048	1.28248	0.438304	-0.271518	-0.658238	0.929755	1.49753	2.74022	1.28248	0.553425	0.364781	0.527468	-0.531978	-0.568474	1.10045
Tpi	0.000266523	0.317653	0.848	0.804	1	0	3.80969	2.79504	2.54257	-0.266335	-0.0903256	0.356661	3.83714	3.70744	2.79504	2.53621	2.54664	3.17398	-0.2461	-0.0926026	0.338703
CG17684	2.1e-08	0.316742	0.117	0.022	0.000169655	0	0.273927	0.0119158	0.0176287	-0.9565	0.324068	1.28057	0.289068	0.217513	0.0119158	0.0266758	0.0118507	0	-0.945218	0.55331	1.49853
CG11069	4.78e-16	0.316136	0.143	0.007	3.86e-12	0	0.207866	0.00409098	0.0249782	-0.980319	0.836218	1.81654	0.259818	0.0143026	0.00409098	0	0.0409307	0	-0.71397	-1	1.71397
CG4733	0.000181052	0.315528	0.234	0.139	1	0	0.475514	0.138768	0.178721	-0.708173	0.223551	0.931724	0.475679	0.474901	0.138768	0.151016	0.196415	0.111061	-0.707796	0.0811036	0.7889
Met	0.00494209	0.315365	0.511	0.499	1	0	1.16999	1.21768	0.600152	0.0391682	-0.507137	0.546305	1.26725	0.807611	1.21768	0.78231	0.483816	0.545711	0.336765	-0.357543	0.694308
Zdhhc8	0.000155181	0.314823	0.805	0.75	1	0	3.30152	3.02889	1.49855	-0.0825773	-0.505249	0.587826	3.21011	3.64206	3.02889	2.13132	1.09442	2.15308	-0.16836	-0.296335	0.464695
CG4199	0.00378767	0.314195	0.515	0.495	1	0	1.512	1.14045	0.513156	-0.245732	-0.550042	0.795775	1.37979	2.0046	1.14045	0.833529	0.308548	0.615786	-0.431082	-0.269126	0.700208
IscU	0.000389697	0.312396	0.861	0.826	1	0	4.27248	3.97433	2.40323	-0.0697838	-0.395313	0.465097	4.32753	4.06739	3.97433	3.12589	1.94169	3.27355	-0.0228779	-0.213479	0.236357
Arf102F	0.00900452	0.311235	0.584	0.6	1	0	1.64153	1.13518	1.12403	-0.308466	-0.00981664	0.318283	1.68815	1.46784	1.13518	1.16478	1.09801	1.12273	-0.226636	0.0254171	0.252053
2022-12-01	0.00540007	0.311162	0.203	0.139	1	0	0.442571	0.160207	0.197651	-0.638008	0.189447	0.827455	0.474835	0.322361	0.160207	0.175442	0.211836	0.143384	-0.50302	0.0868352	0.589855
Ntf-2	1.9e-05	0.310526	0.892	0.835	0.153415	0	3.88175	2.88224	3.03706	-0.25749	0.0509784	0.308468	3.97884	3.52002	2.88224	2.72726	3.23492	2.90805	-0.181186	-0.053771	0.234957
cnc	3.43e-05	0.310432	0.944	0.814	0.276253	0	5.77273	5.60064	2.38446	-0.0298107	-0.574253	0.604064	5.31721	7.46991	5.60064	3.50935	1.66603	2.62195	-0.25024	-0.373401	0.623641
CG3091	0.00568418	0.309836	0.411	0.38	1	0	0.83862	0.537912	0.420822	-0.358575	-0.217676	0.57625	0.875545	0.701044	0.537912	0.475861	0.38567	0.529599	-0.232699	-0.115355	0.348053
l(3)80Fj	1.61e-06	0.309624	0.857	0.77	0.0129667	0	3.64118	3.4975	2.01823	-0.0394599	-0.422951	0.462411	3.56336	3.93113	3.4975	2.73948	1.55759	1.74006	-0.110307	-0.216732	0.327039
CG30423	3.29e-06	0.308688	0.874	0.83	0.0265465	0	4.15483	3.24305	2.91112	-0.21945	-0.102352	0.321802	4.10036	4.35775	3.24305	2.99916	2.85489	2.54935	-0.255798	-0.0752027	0.331001
Pis	0.00877142	0.308671	0.528	0.554	1	0	1.38405	1.00365	0.802152	-0.274845	-0.200765	0.47561	1.39277	1.35154	1.00365	0.971679	0.693883	0.798599	-0.257404	-0.0318546	0.289259
RNASEK	3.79e-09	0.308346	0.996	0.974	3.06e-05	0	10.0624	8.30619	7.01657	-0.174532	-0.15526	0.329792	10.0784	10.0027	8.30619	6.45313	7.37642	7.82601	-0.169606	-0.223094	0.3927
lola	1.22e-05	0.30812	0.957	0.867	0.0980181	0	6.2598	6.49927	3.32547	0.0368461	-0.488331	0.525177	6.16045	6.62994	6.49927	4.54456	2.5469	3.37771	-0.0197086	-0.300758	0.320467
VhaAC39-1	6.52e-05	0.307741	0.827	0.803	0.525906	0	2.97087	2.22163	2.2333	-0.252196	0.00522335	0.25742	3.19699	2.12843	2.22163	1.95772	2.40929	3.13612	0.0419513	-0.11879	0.160741
tws	0.000314438	0.307242	0.688	0.631	1	0	2.18161	1.98927	1.188	-0.0881646	-0.402797	0.490962	2.1586	2.26737	1.98927	1.69424	0.864682	1.03897	-0.122653	-0.14831	0.270962
crol	2.06e-06	0.306943	0.939	0.876	0.0166103	0	6.48847	6.60608	3.36093	0.017802	-0.491236	0.509038	6.39711	6.82887	6.60608	4.29697	2.76313	4.02739	-0.0326258	-0.349543	0.382169
AP-1gamma	0.000922697	0.306186	0.61	0.574	1	0	1.4657	1.5347	0.843732	0.0449598	-0.45023	0.49519	1.56405	1.09928	1.5347	1.24186	0.589465	0.673669	0.283718	-0.190812	0.474531
meso18E	0.00213501	0.305583	0.584	0.578	1	0	1.58153	1.43221	0.820471	-0.0944129	-0.427129	0.521542	1.60598	1.49042	1.43221	1.13634	0.618737	0.847739	-0.0390583	-0.20658	0.245638
kuz	1.35e-10	0.30556	0.987	0.943	1.09e-06	0	12.3205	13.1301	5.52296	0.0616565	-0.579366	0.641023	11.7926	14.2874	13.1301	8.01665	3.93035	6.88631	-0.0810046	-0.389445	0.47045
Rok	0.000159333	0.305302	0.541	0.473	1	0	1.2014	1.12467	0.483363	-0.0638636	-0.570219	0.634083	1.2054	1.18649	1.12467	0.872372	0.234921	0.508448	-0.0520994	-0.224334	0.276433
tara	0.000464573	0.305242	0.325	0.234	1	0	0.585524	0.488629	0.228571	-0.165484	-0.532219	0.697703	0.635922	0.39775	0.488629	0.25135	0.214024	0.167417	0.185987	-0.485602	0.671589
CG40228	3.85e-05	0.305029	0.853	0.879	0.310359	0	4.54927	4.11909	2.91631	-0.0945602	-0.292001	0.386561	4.67464	4.08215	4.11909	3.14061	2.77306	3.63502	0.00896848	-0.237548	0.246517
Pcyt1	0.00080222	0.304828	0.502	0.453	1	0	1.16963	0.792792	0.584303	-0.322187	-0.262981	0.585168	1.17038	1.16687	0.792792	0.632882	0.553278	0.772661	-0.32058	-0.201705	0.522285
CG41128	3.5e-06	0.30419	0.879	0.832	0.0282041	0	4.08394	3.52235	3.08368	-0.137511	-0.124539	0.26205	4.2235	3.56397	3.52235	3.04378	3.10917	2.792	-0.0116765	-0.135867	0.147544
CG5281	4.14e-08	0.302621	0.182	0.06	0.000333821	0	0.288092	0.122927	0.0153133	-0.573307	-0.875427	1.44873	0.319566	0.170824	0.122927	0.0120092	0.0174235	0.0181268	-0.280388	-0.902306	1.18269
CG6707	0.000147448	0.302578	0.753	0.709	1	0	2.38818	1.83738	1.48683	-0.230633	-0.19079	0.421423	2.45279	2.14744	1.83738	1.89531	1.22595	2.10813	-0.144383	0.0305643	0.174947
CG9164	0.000277653	0.301837	0.242	0.155	1	0	0.3902	0.221542	0.137291	-0.432233	-0.380295	0.812529	0.442491	0.195374	0.221542	0.229899	0.0781463	0.125866	0.118118	0.0363486	0.154466
Cat	5.67e-05	0.301746	0.792	0.728	0.456946	0	2.43593	1.82319	1.92256	-0.251542	0.051686	0.303228	2.59757	1.83367	1.82319	1.86342	1.96033	2.1295	-0.00571617	0.0215909	0.0273071
mys	4.29e-05	0.30119	0.697	0.633	0.345865	0	1.8824	1.80179	1.07861	-0.0428211	-0.401369	0.44419	1.94249	1.65851	1.80179	1.25355	0.966884	1.07419	0.0795247	-0.304279	0.383803
Pdha	0.000996282	0.300886	0.502	0.477	1	0	1.1186	0.72825	0.759986	-0.348965	0.0417594	0.390725	1.14062	1.03658	0.72825	0.791523	0.739845	0.536245	-0.29745	0.0799384	0.377389
nmo	1.01e-07	0.300814	0.991	0.973	0.000813228	0	14.0465	14.0696	7.78518	0.00164581	-0.446667	0.448313	13.9865	14.2699	14.0696	9.42677	6.73677	10.4957	-0.0140365	-0.329991	0.344027
goe	0.000142917	0.300745	0.723	0.64	1	0	2.92884	2.75133	0.766445	-0.0606077	-0.721428	0.782035	2.62844	4.04809	2.75133	1.25475	0.454584	1.47481	-0.320338	-0.543947	0.864286
Rab4	3.44e-06	0.300497	0.909	0.863	0.0277035	0	4.2352	3.19962	2.62452	-0.244517	-0.179741	0.424258	4.16256	4.50582	3.19962	3.12348	2.30585	3.45594	-0.289892	-0.0237974	0.31369
Gmap	8.11e-08	0.298892	0.991	0.963	0.000653935	0	13.7846	13.2177	7.31804	-0.0411232	-0.446346	0.487469	13.1581	16.1186	13.2177	9.81218	5.72514	8.34921	-0.179973	-0.257649	0.437622
Flo2	9.71e-05	0.297827	0.58	0.523	0.783042	0	1.32647	1.1624	0.720616	-0.123685	-0.380064	0.503749	1.39853	1.05797	1.1624	0.959472	0.56807	0.944	0.0898416	-0.174579	0.264421
Tango5	0.00128087	0.297298	0.697	0.686	1	0	2.23704	1.87068	1.3667	-0.163773	-0.269408	0.433181	2.24084	2.2229	1.87068	1.66742	1.17465	1.38295	-0.158452	-0.108653	0.267105
fs(1)h	3.94e-07	0.2963	0.97	0.912	0.00317368	0	8.3574	9.07558	4.52707	0.0791332	-0.501181	0.580314	8.20668	8.91896	9.07558	5.65004	3.80988	4.18397	0.0172578	-0.377446	0.394704
CG10026	0.00576651	0.295975	0.16	0.102	1	0	0.318387	0.134993	0.0617368	-0.576011	-0.542665	1.11868	0.355017	0.181913	0.134993	0.057861	0.0642121	0.0802661	-0.257929	-0.571376	0.829305
Hsp83	7.19e-05	0.295362	1	0.991	0.579825	0	27.7067	23.4044	18.8966	-0.155281	-0.192602	0.347882	27.6237	28.0157	23.4044	18.3838	19.2241	23.4276	-0.164599	-0.214512	0.379111
Lis-1	6.65e-05	0.295065	0.797	0.742	0.536112	0	2.85474	2.21505	1.76635	-0.224082	-0.20257	0.426651	2.76967	3.17173	2.21505	1.91321	1.67255	1.74039	-0.301627	-0.136268	0.437895
Klc	0.00608331	0.294737	0.511	0.516	1	0	1.22493	1.06187	0.525168	-0.13312	-0.50543	0.63855	1.24755	1.14066	1.06187	0.682376	0.424766	0.815863	-0.0690765	-0.357382	0.426458
Alp12	7.26e-05	0.294375	0.156	0.071	0.585295	0	0.268659	0.0287096	0.147084	-0.893137	0.804808	1.69795	0.315598	0.0937735	0.0287096	0.0876844	0.185019	0	-0.693841	0.67258	1.36642
pk	0.000689781	0.294058	0.654	0.625	1	0	1.89969	1.55538	0.969565	-0.181241	-0.376639	0.557881	1.84513	2.10294	1.55538	1.07784	0.900411	1.09641	-0.260375	-0.307023	0.567398
Arf79F	1.19e-09	0.293753	0.991	0.962	9.61e-06	0	9.62277	7.53711	7.39224	-0.216743	-0.019221	0.235964	9.71485	9.27971	7.53711	7.2192	7.50275	7.83902	-0.187786	-0.0421791	0.229965
exd	0.000201703	0.293022	0.714	0.698	1	0	2.10161	1.80625	1.7612	-0.140541	-0.0249371	0.165479	2.27929	1.43961	1.80625	1.79708	1.73829	1.43059	0.20298	-0.00507648	0.208056
CG13551	5.63e-09	0.292167	1	0.984	4.54e-05	0	12.396	10.5658	9.26097	-0.147647	-0.123493	0.27114	12.5589	11.7892	10.5658	9.09865	9.36464	9.70039	-0.103778	-0.138856	0.242634
Rsf1	1.94e-06	0.29109	0.887	0.879	0.0156136	0	4.46144	3.59531	3.03948	-0.194137	-0.1546	0.348736	4.5121	4.27267	3.59531	2.92796	3.11069	3.7569	-0.158533	-0.185616	0.344149
Rpt6	7.32e-05	0.289455	0.801	0.75	0.590414	0	2.64641	1.84084	2.09729	-0.304402	0.122276	0.426679	2.7238	2.35806	1.84084	1.79083	2.29301	2.13244	-0.219342	-0.0271678	0.246509
pico	3.72e-06	0.288129	0.874	0.803	0.0300298	0	4.01812	4.00783	2.25175	-0.00256294	-0.438161	0.440724	3.9487	4.27677	4.00783	2.9821	1.78531	2.13511	-0.0628846	-0.25593	0.318814
drk	0.0022587	0.287935	0.684	0.669	1	0	2.18542	2.1391	1.28072	-0.0211956	-0.401278	0.422474	2.22179	2.0499	2.1391	1.49971	1.14087	1.18003	0.0417004	-0.298904	0.340604
bru2	0.0089281	0.287343	0.455	0.422	1	0	1.0775	0.809732	0.395843	-0.248509	-0.511143	0.759652	1.04955	1.18165	0.809732	0.576727	0.280321	0.679903	-0.314744	-0.287756	0.6025
IKKbeta	7.86e-05	0.287324	0.87	0.803	0.633814	0	4.29062	4.0147	2.13262	-0.0643083	-0.468797	0.533106	4.1784	4.70876	4.0147	2.9347	1.62036	3.08147	-0.147397	-0.26901	0.416407
CG15098	2.15e-12	0.286817	1	1	1.73e-08	0	39.3933	35.5298	25.2204	-0.0980747	-0.290161	0.388236	39.4968	39.0076	35.5298	29.8829	22.2427	35.2526	-0.0891558	-0.158933	0.248089
swm	0.000444322	0.286649	0.541	0.499	1	0	1.14725	1.10653	0.507996	-0.0355011	-0.540909	0.57641	1.14546	1.15393	1.10653	0.818091	0.309952	0.378901	-0.041085	-0.260667	0.301752
Sirt1	0.00173612	0.286234	0.58	0.543	1	0	1.42929	1.27862	0.905283	-0.105414	-0.291986	0.3974	1.48308	1.22889	1.27862	1.129	0.762402	0.738546	0.0388964	-0.117016	0.155912
BI-1	1.94e-05	0.286221	0.874	0.824	0.156424	0	3.71068	2.69825	2.46612	-0.272844	-0.0860289	0.358873	3.62033	4.04733	2.69825	2.19799	2.63736	2.80493	-0.333327	-0.1854	0.518727
fal	0.00468895	0.285884	0.312	0.263	1	0	0.559768	0.347362	0.230817	-0.379453	-0.335515	0.714968	0.583856	0.470021	0.347362	0.273026	0.20386	0.240162	-0.260965	-0.214001	0.474966
CG17493	0.00237643	0.285633	0.684	0.687	1	0	1.94873	1.60405	1.31222	-0.176877	-0.18193	0.358807	2.03484	1.62791	1.60405	1.38978	1.26269	1.53637	-0.0146566	-0.133576	0.148233
UBL3	0.00214386	0.285376	0.641	0.623	1	0	1.64737	1.2394	1.19225	-0.247649	-0.0380405	0.285689	1.74471	1.28471	1.2394	1.35576	1.08783	1.3664	-0.0352702	0.085828	0.121098
ND-B22	1.09e-06	0.284946	0.87	0.824	0.00881386	0	3.47743	2.72885	2.70351	-0.21527	-0.00928347	0.224553	3.61893	2.95023	2.72885	2.62489	2.75372	2.96943	-0.0750404	-0.0380943	0.113135
CG11151	0.00161613	0.28486	0.831	0.793	1	0	3.46019	3.26523	1.99467	-0.0563439	-0.389117	0.445461	3.44243	3.52635	3.26523	2.42116	1.7223	2.24706	-0.0740493	-0.258503	0.332552
Rab10	0.00353273	0.284066	0.619	0.6	1	0	1.58523	1.27652	0.911569	-0.194739	-0.285896	0.480635	1.63246	1.40926	1.27652	1.19268	0.732034	1.27913	-0.0941921	-0.0656779	0.15987
dlg1	1.24e-06	0.283764	0.944	0.89	0.00997145	0	6.24873	5.7873	4.2544	-0.0738434	-0.264873	0.338716	6.3167	5.99547	5.7873	5.54576	3.42967	4.46323	-0.0347219	-0.041736	0.0764579
Vps4	0.000872775	0.283196	0.697	0.676	1	0	1.91555	1.4653	1.21609	-0.23505	-0.170074	0.405123	1.97381	1.69845	1.4653	1.34735	1.13225	1.67838	-0.137274	-0.0804904	0.217765
daw	5.49e-07	0.282827	0.095	0.018	0.00442615	0	0.199112	0.0270413	0.0397548	-0.864191	0.319799	1.18399	0.247527	0.0187286	0.0270413	0.0584622	0.0278073	0	0.307409	0.537457	0.844866
Pits	5.09e-05	0.281966	0.935	0.879	0.410169	0	6.55935	6.516	3.28734	-0.00660856	-0.495497	0.502106	6.33207	7.40615	6.516	4.71265	2.37706	4.24722	-0.12019	-0.276758	0.396948
CG11753	0.00222868	0.28172	0.675	0.68	1	0	2.30708	1.94246	1.3274	-0.158043	-0.31664	0.474683	2.34865	2.1522	1.94246	1.49288	1.22172	1.98236	-0.0974525	-0.23145	0.328903
yrt	0.00198227	0.281346	0.563	0.53	1	0	1.15656	1.10768	0.624948	-0.0422636	-0.435803	0.478067	1.24789	0.816259	1.10768	0.849797	0.481347	0.831886	0.263089	-0.232811	0.495901
zfh1	0.000207305	0.279749	0.823	0.706	1	0	3.51693	4.02169	1.76649	0.125509	-0.56076	0.686269	3.47207	3.68408	4.02169	2.86851	1.06268	1.43949	0.0839472	-0.286741	0.370689
nxf2	0.00671771	0.279054	0.221	0.161	1	0	0.384924	0.226646	0.130775	-0.411191	-0.422999	0.83419	0.434245	0.20116	0.226646	0.131549	0.130281	0.18719	0.11245	-0.419585	0.532035
CG4476	0.00503882	0.279004	0.558	0.53	1	0	1.59098	0.96801	1.20046	-0.391566	0.193632	0.585198	1.65847	1.33954	0.96801	1.28686	1.14528	1.47865	-0.277356	0.247773	0.525129
CG43736	0.000404137	0.278524	0.753	0.695	1	0	2.37645	2.40228	1.39086	0.010756	-0.421026	0.431782	2.45465	2.08507	2.40228	1.98071	1.01415	1.58107	0.132046	-0.175489	0.307535
CG14435	1e-05	0.277871	0.19	0.086	0.080946	0	0.342295	0.0976391	0.0762264	-0.714751	-0.219305	0.934056	0.347128	0.324288	0.0976391	0.0609571	0.0859783	0.0738086	-0.698912	-0.37569	1.0746
Ref1	3e-05	0.276951	0.831	0.812	0.241595	0	3.09987	2.66482	2.15225	-0.140347	-0.192345	0.332692	3.11441	3.04573	2.66482	2.03785	2.22531	1.99014	-0.125064	-0.235274	0.360339
pyr	0.00120653	0.275144	0.727	0.704	1	0	2.49353	2.79753	1.40416	0.108667	-0.498071	0.606738	2.5539	2.2686	2.79753	1.69495	1.21844	1.2137	0.18907	-0.394126	0.583196
CG34159	0.00195027	0.274735	0.723	0.693	1	0	2.16669	1.69343	1.42544	-0.218422	-0.158257	0.376679	2.18811	2.08688	1.69343	1.47331	1.39486	1.65595	-0.188532	-0.129984	0.318515
CG14478	5.31e-05	0.273718	0.788	0.744	0.428471	0	3.03124	2.51355	1.61586	-0.170784	-0.357142	0.527926	2.8927	3.54741	2.51355	2.28748	1.18692	2.04088	-0.291439	-0.0899416	0.381381
HIP-R	0.00216108	0.273691	0.675	0.66	1	0	1.88721	1.52546	1.33829	-0.191685	-0.122698	0.314383	1.98777	1.51254	1.52546	1.51823	1.22337	1.5995	0.00847004	-0.00473979	0.0132098
sina	0.000779046	0.273244	0.762	0.706	1	0	2.50194	2.37055	1.34084	-0.0525158	-0.434376	0.486891	2.49561	2.52552	2.37055	1.87379	1.00047	1.70079	-0.061361	-0.209555	0.270916
ND-B14	0.00155549	0.273149	0.723	0.682	1	0	2.21884	1.78397	1.6511	-0.195991	-0.0744793	0.27047	2.31129	1.87443	1.78397	1.61886	1.67169	1.74891	-0.0482574	-0.0925532	0.140811
bel	4.72e-06	0.272525	0.922	0.905	0.0380353	0	5.63625	5.31751	4.00248	-0.0565512	-0.247301	0.303853	5.65919	5.55076	5.31751	4.84504	3.46438	3.43054	-0.042021	-0.0888522	0.130873
crp	0.000764365	0.272366	0.771	0.722	1	0	2.96469	2.88634	1.76096	-0.0264292	-0.389897	0.416326	2.93932	3.05922	2.88634	2.71439	1.15206	1.61966	-0.0565126	-0.0595748	0.116087
Rab11	2.08e-06	0.27112	0.935	0.868	0.0167819	0	4.62532	3.7992	3.26754	-0.178608	-0.139938	0.318546	4.62979	4.60866	3.7992	3.57128	3.07356	3.61087	-0.17564	-0.0599901	0.23563
CG4455	0.00246346	0.269917	0.476	0.442	1	0	0.972901	0.603509	0.719241	-0.379681	0.160908	0.540589	1.0401	0.722541	0.603509	0.740884	0.705419	0.779236	-0.16474	0.18542	0.35016
Df31	3.73e-12	0.268693	1	0.998	3.01e-08	0	21.0099	18.8111	18.0654	-0.104655	-0.0396382	0.144293	21.8342	17.9385	18.8111	18.5267	17.7709	16.2462	0.0463857	-0.0151192	0.0615049
shrb	0.000851589	0.268644	0.801	0.793	1	0	3.59541	3.04956	1.98993	-0.151817	-0.347471	0.499288	3.45145	4.13176	3.04956	2.13248	1.89889	2.5321	-0.261923	-0.300727	0.562649
MED26	0.000889448	0.268567	0.801	0.715	1	0	2.84963	2.97665	1.52941	0.0426729	-0.486198	0.528871	2.8053	3.01478	2.97665	2.34733	1.00704	1.38202	-0.0126476	-0.21142	0.224067
CG33120	3.44e-06	0.268404	0.182	0.075	0.027773	0	0.346305	0.125231	0	-0.638378	-1	1.63838	0.320588	0.442121	0.125231	0	0	0.0204989	-0.716749	-1	1.71675
CG7222	0.000185757	0.268168	0.697	0.645	1	0	1.84443	1.41375	1.11218	-0.233504	-0.213313	0.446817	1.87192	1.742	1.41375	1.19637	1.05841	1.629	-0.188433	-0.153759	0.342193
EMC3	0.00608665	0.268148	0.532	0.537	1	0	1.22305	0.913224	0.718923	-0.253321	-0.212764	0.466084	1.24619	1.13683	0.913224	0.761097	0.691988	0.891854	-0.19669	-0.166582	0.363273
CAH3	0.00273642	0.267032	0.667	0.644	1	0	1.92154	1.69949	1.02156	-0.11556	-0.398901	0.514461	1.8883	2.04539	1.69949	1.22938	0.888837	1.19539	-0.169115	-0.276619	0.445734
KdelR	0.000987263	0.266662	0.732	0.718	1	0	2.47909	2.00891	1.77332	-0.189656	-0.117276	0.306933	2.48257	2.46613	2.00891	1.83861	1.73162	1.58226	-0.185399	-0.0847747	0.270174
CG12991	4.43e-05	0.266541	0.143	0.057	0.357417	0	0.34485	0.0905872	0.0318797	-0.737315	-0.648077	1.38539	0.315416	0.454516	0.0905872	0.0147295	0.0428328	0	-0.800695	-0.837399	1.63809
Rad23	0.000284116	0.266499	0.766	0.726	1	0	2.50584	1.91619	1.62421	-0.235311	-0.152378	0.387689	2.51615	2.46744	1.91619	1.79533	1.51492	2.16893	-0.223409	-0.0630732	0.286482
Eip78C	1.07e-05	0.265343	0.147	0.057	0.0865264	0	0.288327	0.0655155	0.0406261	-0.772773	-0.3799	1.15267	0.28628	0.295953	0.0655155	0.0389306	0.041709	0	-0.778629	-0.40578	1.18441
par-1	7.24e-05	0.265097	0.857	0.79	0.583931	0	3.98362	4.05143	2.12953	0.0167383	-0.474376	0.491114	3.84223	4.51041	4.05143	3.07973	1.52268	2.02548	-0.10176	-0.23984	0.3416
Tpr2	0.00862588	0.264836	0.641	0.649	1	0	1.81266	1.27504	1.42457	-0.296592	0.104961	0.401553	1.86612	1.6135	1.27504	1.22715	1.55065	1.37269	-0.209765	-0.0375613	0.247326
SREBP	0.00116782	0.264807	0.727	0.718	1	0	2.42646	2.07399	1.56974	-0.145259	-0.243129	0.388388	2.42114	2.44627	2.07399	1.76098	1.44761	1.61044	-0.152183	-0.150924	0.303107
CG12004	0.00135816	0.264805	0.675	0.675	1	0	1.87843	1.61653	1.15412	-0.139428	-0.286048	0.425476	1.87354	1.89669	1.61653	1.20054	1.12448	1.13849	-0.147709	-0.257337	0.405047
skd	0.000452852	0.264764	0.74	0.698	1	0	2.37458	2.10415	1.41216	-0.113885	-0.32887	0.442755	2.3008	2.64947	2.10415	1.89134	1.10613	1.20863	-0.205822	-0.10114	0.306961
GstZ1	0.00472545	0.264758	0.294	0.234	1	0	0.501435	0.227904	0.271566	-0.545497	0.16078	0.706278	0.537773	0.366047	0.227904	0.335589	0.230677	0.336367	-0.377393	0.320885	0.698278
Ih	0.000290017	0.26464	0.169	0.086	1	0	0.342476	0.136086	0.055111	-0.602642	-0.595026	1.19767	0.345242	0.332172	0.136086	0.0611352	0.0512637	0.0857789	-0.590316	-0.550759	1.14107
Larp4B	0.00558417	0.263852	0.593	0.589	1	0	1.73036	1.67	0.597826	-0.0348853	-0.64202	0.676905	1.64081	2.06403	1.67	0.909875	0.398535	0.977049	-0.190904	-0.455164	0.646068
CG2924	0.00137961	0.263703	0.736	0.689	1	0	2.56647	2.26413	1.23648	-0.117804	-0.453883	0.571687	2.41169	3.14313	2.26413	1.62457	0.98862	1.45325	-0.279658	-0.282472	0.56213
cype	1.17e-06	0.262088	0.97	0.952	0.00946983	0	8.08058	6.63935	6.18852	-0.178356	-0.0679029	0.246259	8.08275	8.07246	6.63935	6.18623	6.18998	6.28956	-0.17753	-0.0682476	0.245778
ena	0.00113268	0.261809	0.788	0.707	1	0	3.3117	3.69268	1.75798	0.103172	-0.523929	0.627101	3.22773	3.62457	3.69268	2.35905	1.37411	1.24857	0.0184446	-0.361156	0.379601
CG15739	5.07e-05	0.261655	0.182	0.086	0.408529	0	0.399917	0.114346	0.053194	-0.714076	-0.534798	1.24887	0.353509	0.572823	0.114346	0.00915969	0.0813167	0.0335524	-0.800382	-0.919895	1.72028
His4r	6.35e-16	0.261512	1	1	5.13e-12	0	44.5731	37.0438	36.5496	-0.168921	-0.0133399	0.182261	46.0632	39.0212	37.0438	37.2033	36.1321	43.1339	-0.0506762	0.00428986	0.0549661
Dad1	0.000985807	0.260161	0.74	0.739	1	0	2.42158	1.99145	1.90834	-0.177625	-0.0417347	0.21936	2.52607	2.03228	1.99145	1.92005	1.90085	1.87581	-0.0200927	-0.035852	0.0559447
Pp2A-29B	0.000294951	0.260156	0.831	0.808	1	0	3.24725	2.61187	2.16047	-0.195668	-0.172824	0.368492	3.24872	3.24176	2.61187	2.11254	2.19108	2.7438	-0.194305	-0.191175	0.38548
Liprin-gamma	8.4e-08	0.259909	0.13	0.031	0.00067711	0	0.238534	0.0361153	0.0416019	-0.848594	0.131883	0.980477	0.260676	0.156034	0.0361153	0.0204943	0.0550824	0.0422561	-0.768542	-0.432531	1.20107
Pdcd4	6.39e-05	0.257995	0.991	0.985	0.515104	0	13.9447	12.8813	10.6274	-0.0762585	-0.174977	0.251236	14.1295	13.2561	12.8813	13.5664	8.75031	10.442	-0.0282769	0.0505011	0.078778
Nipped-B	2.15e-05	0.25761	0.918	0.835	0.173454	0	5.36874	5.24231	3.03857	-0.02355	-0.420375	0.443925	5.17491	6.09094	5.24231	4.12969	2.34173	3.22232	-0.139327	-0.212239	0.351566
Rgk1	0.000270373	0.257236	0.117	0.048	1	0	0.292205	0.0683756	0.00962761	-0.766002	-0.859195	1.6252	0.280083	0.337371	0.0683756	0.0247024	0	0.0324823	-0.797328	-0.638724	1.43605
pxb	0.00108751	0.256846	0.234	0.155	1	0	0.445311	0.267431	0.103885	-0.399451	-0.611544	1.011	0.428163	0.509201	0.267431	0.0919322	0.111519	0.0523802	-0.474803	-0.65624	1.13104
Ubr1	0.00044119	0.256521	0.667	0.611	1	0	1.66603	1.58627	1.05187	-0.0478778	-0.336887	0.384765	1.71512	1.48315	1.58627	1.33482	0.871172	1.00679	0.0650092	-0.158517	0.223526
CG6356	0.00821124	0.256188	0.139	0.084	1	0	0.255065	0.123034	0.0733032	-0.517638	-0.404202	0.92184	0.301774	0.0810356	0.123034	0.0889792	0.0632917	0.0679526	0.341355	-0.27679	0.618145
Mapmodulin	0.00121889	0.256001	0.931	0.894	1	0	5.31157	4.74783	4.13058	-0.106135	-0.130007	0.236142	5.46239	4.74966	4.74783	4.54947	3.86305	4.1417	-0.000384882	-0.0417787	0.0421636
gbb	0.00117081	0.254746	0.758	0.748	1	0	2.45829	2.13326	1.73282	-0.132215	-0.187716	0.319931	2.56361	2.06588	2.13326	1.82568	1.67351	2.15365	0.0315887	-0.144185	0.175774
CG8223	0.00512316	0.254405	0.723	0.72	1	0	2.23828	1.90247	1.55515	-0.150031	-0.182563	0.332595	2.31551	1.95055	1.90247	1.69548	1.46552	1.8785	-0.0246479	-0.108798	0.133446
ftz-f1	4.9e-05	0.254003	0.909	0.839	0.394864	0	4.88401	4.886	2.5759	0.00040637	-0.4728	0.473206	4.70022	5.56877	4.886	3.75455	1.82315	3.01139	-0.122608	-0.231569	0.354177
CG1146	0.00469994	0.253833	0.896	0.859	1	0	7.45116	8.1051	3.60366	0.0806819	-0.555384	0.636066	7.14342	8.59775	8.1051	5.6931	2.26922	4.31979	-0.0572999	-0.29759	0.35489
UQCR-14	0.000104477	0.25379	0.939	0.92	0.842609	0	5.71844	4.59161	4.73079	-0.197052	0.0294209	0.226473	5.82723	5.31311	4.59161	4.3	5.00592	4.60683	-0.135796	-0.0635087	0.199305
Nrt	2.08e-06	0.253422	0.97	0.861	0.0168037	0	10.7683	13.688	3.92517	0.213302	-0.71324	0.926542	10.1297	13.1479	13.688	6.8961	2.02776	4.26023	0.0394588	-0.496194	0.535652
Usp7	0.000892985	0.2528	0.684	0.644	1	0	1.80713	1.83446	1.1464	0.014898	-0.375076	0.389974	1.8804	1.53418	1.83446	1.47106	0.939058	1.117	0.163693	-0.198101	0.361794
Rpt1	0.000538779	0.252498	0.758	0.72	1	0	2.28581	1.82947	1.88203	-0.199638	0.0279242	0.227562	2.44067	1.7088	1.82947	1.90353	1.86829	2.10929	0.0659592	0.0389068	0.104866
CG10877	0.000320377	0.252494	0.13	0.059	1	0	0.230818	0.0522184	0.0765203	-0.773767	0.317587	1.09135	0.263524	0.10896	0.0522184	0.0419848	0.0985765	0.0175457	-0.520755	-0.195977	0.716732
Act5C	2.48e-08	0.249555	1	1	0.000199623	0	58.4568	50.2833	39.9897	-0.139822	-0.204713	0.344535	57.2879	62.8123	50.2833	39.7949	40.1141	50.2591	-0.199467	-0.208587	0.408054
Trp1	0.000243118	0.249442	0.87	0.812	1	0	4.04878	3.29182	2.84423	-0.186959	-0.135969	0.322929	3.91836	4.53469	3.29182	3.13258	2.66008	2.58487	-0.27408	-0.0483738	0.322454
Fis1	0.000229595	0.249112	0.931	0.888	1	0	5.23474	4.55802	3.39921	-0.129273	-0.254236	0.383509	5.17775	5.44705	4.55802	4.07802	2.96568	4.30985	-0.163212	-0.105309	0.268521
Rab18	0.00895753	0.24907	0.597	0.585	1	0	1.40789	1.26115	1.03313	-0.104227	-0.1808	0.285026	1.50126	1.06	1.26115	1.04565	1.02514	0.988148	0.159501	-0.170874	0.330375
Ostgamma	0.000952004	0.248884	0.68	0.647	1	0	1.72137	1.3357	1.42054	-0.224053	0.0597299	0.283783	1.80368	1.41472	1.3357	1.31614	1.48722	1.25509	-0.0558591	-0.0146387	0.0704978
CG3295	0.00958609	0.248452	0.476	0.468	1	0	0.90857	0.837729	0.474417	-0.0779696	-0.433687	0.511657	0.974523	0.662842	0.837729	0.652741	0.360529	0.701047	0.208763	-0.220821	0.429585
CG42554	0.00907396	0.248	0.515	0.497	1	0	1.16717	0.880503	0.662623	-0.245607	-0.24745	0.493058	1.15817	1.2007	0.880503	0.704237	0.636046	0.766881	-0.266675	-0.200188	0.466864
Dlip2	0.00950264	0.246925	0.242	0.186	1	0	0.420167	0.203394	0.144988	-0.515921	-0.287158	0.803079	0.447089	0.319864	0.203394	0.1824	0.121094	0.326722	-0.364123	-0.103217	0.46734
cathD	1.93e-05	0.24652	0.987	0.958	0.155975	0	8.52591	8.15272	5.38403	-0.043772	-0.339603	0.383375	8.60188	8.24289	8.15272	5.38546	5.38312	7.72424	-0.0109394	-0.339428	0.350367
Cdc42	5.18e-05	0.245847	0.935	0.887	0.417846	0	5.08307	4.2107	3.30432	-0.171622	-0.215257	0.386879	4.97778	5.47534	4.2107	3.14161	3.40823	4.26414	-0.23097	-0.253898	0.484868
ACC	0.00515627	0.245335	0.152	0.09	1	0	0.359336	0.104324	0.0615237	-0.709675	-0.410266	1.11994	0.333923	0.454021	0.104324	0.0594962	0.0628185	0.0867205	-0.770221	-0.4297	1.19992
Rpn9	0.000908389	0.245109	0.805	0.773	1	0	2.66068	1.97467	2.00604	-0.257833	0.0156382	0.273471	2.69132	2.54651	1.97467	1.96997	2.02907	2.30751	-0.22456	-0.00237962	0.22694
Jra	0.00103956	0.242146	0.701	0.654	1	0	2.0804	1.80611	1.1312	-0.131843	-0.373684	0.505527	2.03662	2.24348	1.80611	1.21224	1.07944	1.55783	-0.194952	-0.328812	0.523764
ND-B16.6	0.000949494	0.241798	0.905	0.879	1	0	4.14086	3.09306	3.18233	-0.253038	0.0280517	0.28109	4.07251	4.39549	3.09306	3.13747	3.21098	3.18302	-0.29631	0.0141548	0.310464
Pp1-87B	3.22e-06	0.240873	0.926	0.89	0.0259569	0	5.34057	4.38014	4.78122	-0.179837	0.0838878	0.263725	5.58805	4.4185	4.38014	4.37504	5.04063	4.62788	-0.00868223	-0.00116348	0.00984571
CG13603	0.00639805	0.240867	0.675	0.671	1	0	2.08514	1.72965	1.24783	-0.170484	-0.278566	0.44905	2.10088	2.02646	1.72965	1.28191	1.22606	1.89924	-0.146465	-0.258861	0.405326
CG10949	0.00222327	0.240545	0.208	0.135	1	0	0.366122	0.213514	0.137791	-0.416823	-0.354654	0.771476	0.379486	0.316332	0.213514	0.123527	0.1469	0.054408	-0.325031	-0.421458	0.746489
VhaSFD	0.000979154	0.238395	0.814	0.793	1	0	2.87821	2.33953	2.27153	-0.187159	-0.0290637	0.216222	2.90644	2.77301	2.33953	2.13349	2.35969	2.06354	-0.156323	-0.0880688	0.244392
mRpS5	0.00101044	0.237508	0.658	0.636	1	0	1.83849	1.65497	1.30347	-0.0998201	-0.21239	0.31221	1.85513	1.77648	1.65497	1.60329	1.11199	1.02103	-0.0684001	-0.0312265	0.0996265
Cyt-b5	0.000599829	0.237292	0.866	0.848	1	0	4.09122	3.66263	2.77212	-0.104758	-0.243133	0.347891	4.13243	3.93767	3.66263	3.05212	2.5933	3.54635	-0.0698488	-0.166686	0.236535
CkIalpha	0.0011628	0.236521	0.874	0.856	1	0	3.96736	3.5275	2.83951	-0.11087	-0.195035	0.305905	4.09158	3.50452	3.5275	3.23241	2.58858	3.74657	0.00651403	-0.0836523	0.0901664
Stim	0.000810996	0.236241	0.81	0.759	1	0	2.85769	2.23165	2.01804	-0.21907	-0.0957205	0.314791	2.83582	2.93918	2.23165	2.05409	1.99501	2.33967	-0.240723	-0.0795645	0.320287
Sdc	0.000101269	0.235069	0.931	0.859	0.816733	0	6.23335	6.04761	3.06648	-0.029798	-0.492944	0.522742	5.76746	7.96917	6.04761	4.28944	2.28543	3.68909	-0.241124	-0.290722	0.531846
Rheb	0.00111536	0.234772	0.74	0.713	1	0	2.22092	1.81385	1.53296	-0.183291	-0.154858	0.338149	2.25871	2.08013	1.81385	1.69384	1.43021	1.94627	-0.128012	-0.0661623	0.194174
CG8034	0.000752597	0.233977	0.952	0.888	1	0	9.19129	9.64313	4.21495	0.0468567	-0.562907	0.609763	8.46467	11.8985	9.64313	7.00702	2.43178	4.87129	-0.189552	-0.273367	0.462919
CG17264	0.00973457	0.23358	0.545	0.506	1	0	1.42192	1.20952	0.831171	-0.149374	-0.312808	0.462182	1.39232	1.53217	1.20952	1.08654	0.668077	0.811045	-0.210585	-0.101673	0.312258
CG8974	0.00363105	0.233183	0.788	0.793	1	0	2.91708	2.33554	2.1442	-0.199357	-0.0819244	0.281281	2.9399	2.83207	2.33554	2.02797	2.21843	2.48286	-0.175324	-0.131691	0.307015
Rab14	0.00548996	0.232345	0.688	0.671	1	0	1.96347	1.62586	1.08716	-0.171947	-0.331334	0.503281	1.93983	2.05156	1.62586	1.49421	0.827191	1.73245	-0.207503	-0.0809726	0.288475
CG15012	0.000303539	0.23116	0.926	0.859	1	0	4.55916	3.89656	3.5772	-0.145333	-0.0819591	0.227292	4.6008	4.40399	3.89656	3.7483	3.46793	3.53906	-0.11522	-0.0380494	0.153269
CG3652	0.00483155	0.231019	0.554	0.547	1	0	1.32783	0.979453	0.797969	-0.262366	-0.185291	0.447657	1.27438	1.52699	0.979453	0.962806	0.692695	0.776421	-0.358573	-0.0169968	0.37557
betaTub56D	0.000133187	0.230112	1	0.998	1	0	23.5805	18.4926	22.2921	-0.215766	0.17044	0.386206	24.2141	21.22	18.4926	17.5893	25.2955	20.2665	-0.128528	-0.0488452	0.177373
CG42390	0.000324621	0.229298	0.143	0.066	1	0	0.356801	0.0878841	0.0306696	-0.753689	-0.651022	1.40471	0.296959	0.579763	0.0878841	0.0224025	0.0359494	0	-0.848414	-0.74509	1.5935
CG5554	2.63e-05	0.228272	0.883	0.839	0.211964	0	4.09666	3.80463	2.78339	-0.0712843	-0.268421	0.339706	4.07481	4.17807	3.80463	2.8692	2.72858	3.01929	-0.0893804	-0.245865	0.335245
krimp	0.00640994	0.227682	0.152	0.091	1	0	0.289556	0.224431	0.0821035	-0.224916	-0.63417	0.859085	0.336229	0.115664	0.224431	0.0894894	0.0773865	0.119111	0.484634	-0.60126	1.08589
kon	2.75e-08	0.2265	0.134	0.031	0.000221926	0	0.213813	0.0317502	0.0219492	-0.851505	-0.30869	1.16019	0.217998	0.198222	0.0317502	0.0181672	0.0243646	0	-0.839825	-0.427807	1.26763
jvl	0.00214908	0.225661	0.615	0.587	1	0	1.76106	1.77783	0.658901	0.00943312	-0.629379	0.638812	1.64501	2.19344	1.77783	0.986524	0.449662	0.9233	-0.189479	-0.445095	0.634574
ND-MLRQ	0.000138347	0.225647	0.974	0.971	1	0	7.91732	6.36032	6.4968	-0.196658	0.0210076	0.217666	7.96267	7.74834	6.36032	6.33567	6.5997	6.8744	-0.179139	-0.00387521	0.183014
CG42542	0.00189754	0.224544	0.922	0.888	1	0	5.7114	5.03967	3.29747	-0.117613	-0.345697	0.46331	5.44991	6.68566	5.03967	3.67183	3.05838	4.59738	-0.246198	-0.271415	0.517613
viaf	0.00749445	0.223752	0.584	0.572	1	0	1.38083	1.08774	0.845176	-0.212259	-0.222999	0.435257	1.38698	1.35795	1.08774	0.925889	0.793627	1.15107	-0.198985	-0.148796	0.347781
Vps28	0.00677023	0.223022	0.706	0.718	1	0	2.28818	1.88653	1.36648	-0.175532	-0.275664	0.451196	2.23546	2.48462	1.88653	1.36562	1.36704	1.90273	-0.240716	-0.276123	0.51684
nudE	0.00554869	0.222949	0.675	0.66	1	0	1.90307	1.73702	1.21738	-0.0872517	-0.299157	0.386409	1.92619	1.81692	1.73702	1.6197	0.960435	1.4576	-0.0439747	-0.0675425	0.111517
tsu	0.00578372	0.222479	0.684	0.656	1	0	1.76644	1.50828	1.45919	-0.146148	-0.0325505	0.178698	1.87663	1.3559	1.50828	1.41842	1.48522	1.46676	0.101032	-0.0595777	0.16061
CG17896	0.00437449	0.221735	0.684	0.686	1	0	1.86829	1.59621	1.37125	-0.145629	-0.140937	0.286566	1.99259	1.40518	1.59621	1.28345	1.42732	1.97069	0.119677	-0.19594	0.315617
crc	0.0078885	0.220891	0.823	0.753	1	0	2.8867	3.22911	1.86311	0.106038	-0.423029	0.529067	2.95336	2.63836	3.22911	2.75587	1.29293	1.75449	0.182948	-0.146554	0.329502
His3.3B	4.15e-09	0.220132	1	0.998	3.35e-05	0	34.0526	30.4201	26.1232	-0.106675	-0.141252	0.247927	34.2462	33.3316	30.4201	26.7613	25.7156	30.6289	-0.08735	-0.120274	0.207624
CHOp24	5.04e-06	0.219213	0.922	0.852	0.0406771	0	4.14698	3.25361	3.32556	-0.215426	0.0216343	0.237061	4.16996	4.06135	3.25361	3.00533	3.53008	3.62016	-0.198884	-0.0763108	0.275195
Ca-beta	7.49e-09	0.21895	0.108	0.016	6.04e-05	0	0.169538	0.00921862	0.00476382	-0.945625	-0.48324	1.42886	0.184502	0.113785	0.00921862	0.012223	0	0	-0.918982	0.245794	1.16478
emb	0.00352594	0.218819	0.736	0.678	1	0	2.10296	2.0086	1.32639	-0.0448664	-0.339648	0.384515	2.07741	2.19814	2.0086	1.9317	0.939795	1.26592	-0.086226	-0.0382855	0.124511
tsr	5.62e-07	0.217368	0.996	1	0.00452964	0	21.6341	17.1274	17.4293	-0.208316	0.0173237	0.22564	21.4331	22.3828	17.1274	16.3964	18.0889	19.5487	-0.2348	-0.0426756	0.277475
laza	0.000553958	0.217238	0.68	0.576	1	0	2.57468	2.87832	0.455836	0.105491	-0.841631	0.947122	2.25315	3.77267	2.87832	0.706046	0.296037	1.22322	-0.23706	-0.754702	0.991762
Rpt2	0.00859792	0.217116	0.697	0.706	1	0	2.22317	1.73547	1.70547	-0.219373	-0.0172835	0.236656	2.22143	2.22965	1.73547	1.61688	1.76205	1.68626	-0.221642	-0.0683329	0.289975
nrm	2.43e-08	0.215689	0.069	0.004	0.000195855	0	0.129072	0.00358544	0.00253357	-0.972221	-0.293371	1.26559	0.163715	0	0.00358544	0.00650062	0	0	1	0.448446	1.44845
EMC4	0.00405579	0.215327	0.701	0.707	1	0	1.97046	1.60056	1.3451	-0.187724	-0.159602	0.347326	1.95709	2.02025	1.60056	1.33458	1.35183	1.54865	-0.207743	-0.166179	0.373922
Yeti	0.00082895	0.2143	0.909	0.852	1	0	4.39096	3.92307	3.26667	-0.106558	-0.167318	0.273876	4.40638	4.33351	3.92307	3.46158	3.14219	3.52985	-0.0947127	-0.117635	0.212348
Vha14-1	0.000236236	0.214177	0.879	0.879	1	0	4.23481	3.50178	3.1824	-0.173095	-0.0912041	0.2643	4.21581	4.3056	3.50178	3.20305	3.16922	3.59132	-0.186691	-0.0853083	0.271999
Bsg	0.00109289	0.213835	0.887	0.859	1	0	4.53834	4.12239	3.31102	-0.0916533	-0.19682	0.288474	4.53595	4.54724	4.12239	3.98016	2.88367	3.55995	-0.0934302	-0.0345014	0.127932
maf-S	0.0032663	0.212887	0.814	0.826	1	0	3.30772	2.92843	2.51421	-0.114667	-0.141449	0.256116	3.38808	3.00832	2.92843	2.72705	2.37828	2.9089	-0.0265564	-0.0687669	0.0953233
CG43066	0.000196149	0.210978	0.095	0.033	1	0	0.188948	0.0417326	0.00219529	-0.779132	-0.947396	1.72653	0.196039	0.162531	0.0417326	0.00563266	0	0	-0.743233	-0.86503	1.60826
ATPsynF	0.00017958	0.210048	0.996	0.973	1	0	9.35185	7.86247	8.14668	-0.159261	0.0348873	0.194148	9.52259	8.71572	7.86247	7.44905	8.59223	8.05192	-0.0978981	-0.052581	0.150479
sgg	0.00191558	0.208565	0.732	0.702	1	0	2.38952	2.56652	1.49274	0.0689649	-0.418382	0.487346	2.36934	2.4647	2.56652	1.89223	1.2376	1.23099	0.0396745	-0.262725	0.3024
TM9SF2	0.00862789	0.208372	0.636	0.636	1	0	1.69057	1.47249	1.27904	-0.128997	-0.131375	0.260373	1.73009	1.54334	1.47249	1.29238	1.27052	1.21914	-0.0459045	-0.122318	0.168222
blow	0.000514383	0.208126	0.117	0.051	1	0	0.184263	0.0748773	0.0460344	-0.593639	-0.385202	0.978841	0.215689	0.0671754	0.0748773	0.0193852	0.0630541	0.0157627	0.10286	-0.741107	0.843967
bai	0.00175183	0.208083	0.848	0.835	1	0	3.19548	2.8487	2.64757	-0.108523	-0.0706047	0.179128	3.3444	2.64064	2.8487	2.47034	2.76075	2.88764	0.0730348	-0.132817	0.205852
CG9338	0.0039042	0.20803	0.074	0.029	1	0	0.163178	0.0198548	0.0482288	-0.878325	0.588321	1.46665	0.195737	0.0418713	0.0198548	0.0128021	0.0708543	0.033953	-0.525813	-0.355215	0.881029
CG6700	0.00437313	0.207698	0.861	0.755	1	0	3.82839	3.98221	2.07422	0.0386286	-0.479128	0.517757	3.57444	4.77454	3.98221	3.19127	1.36082	1.7382	-0.165947	-0.198619	0.364566
CG43886	0.00247216	0.206849	0.97	0.967	1	0	12.4311	12.272	7.99346	-0.012805	-0.348641	0.361446	12.1111	13.6236	12.272	10.0171	6.70106	9.4583	-0.0992111	-0.183743	0.282954
ClpP	0.00213927	0.205449	0.688	0.682	1	0	1.85807	1.36574	1.52438	-0.264969	0.104074	0.369043	1.92209	1.61954	1.36574	1.33269	1.64681	1.79904	-0.156713	-0.024198	0.180911
sun	0.000211344	0.204708	0.944	0.945	1	0	6.87015	5.78445	6.00804	-0.158032	0.0372159	0.195248	6.96872	6.50292	5.78445	6.19783	5.88683	5.62284	-0.110485	0.0666982	0.177183
alph	0.00673722	0.204064	0.654	0.614	1	0	1.72162	1.54	1.11769	-0.105491	-0.274226	0.379717	1.72256	1.71811	1.54	1.40151	0.936434	1.29941	-0.103666	-0.0899305	0.193596
wdb	0.0046899	0.203736	0.844	0.768	1	0	3.52282	3.89783	2.18358	0.0962105	-0.439796	0.536007	3.45867	3.76181	3.89783	3.24432	1.50613	1.81486	0.0348957	-0.16766	0.202555
ATP8B	9.17e-09	0.202576	0.113	0.018	7.4e-05	0	0.151138	0.0145471	0.0609923	-0.90375	0.761493	1.66524	0.184792	0.02575	0.0145471	0	0.0999454	0	-0.435065	-1	1.43507
ND-AGGG	0.00849987	0.202046	0.797	0.757	1	0	2.65481	2.22499	2.44446	-0.161902	0.0897843	0.251686	2.79273	2.14091	2.22499	2.65658	2.30899	2.24264	0.0377869	0.162461	0.200248
CG3277	6.21e-09	0.201032	0.091	0.009	5.01e-05	0	0.143423	0.00851513	0.00253357	-0.940629	-0.702462	1.64309	0.173123	0.0327679	0.00851513	0.00650062	0	0.067906	-0.740138	-0.236581	0.976719
Hrb27C	6.31e-05	0.200831	0.974	0.969	0.508959	0	14.2226	16.1426	10.2413	0.118941	-0.365576	0.484516	14.2303	14.194	16.1426	15.2846	7.02035	7.97989	0.120712	-0.0531542	0.173866
Syb	0.00105951	0.200823	0.922	0.883	1	0	4.66649	4.12841	3.66272	-0.115309	-0.1128	0.228109	4.67967	4.61742	4.12841	3.82474	3.55925	3.73142	-0.105906	-0.0735558	0.179461
CG32369	0.0088931	0.199696	0.719	0.678	1	0	2.28659	2.23093	1.30615	-0.0243442	-0.414524	0.438869	2.20617	2.58624	2.23093	1.89836	0.927939	1.4505	-0.137385	-0.149072	0.286457
COX5A	0.000595917	0.19931	0.939	0.929	1	0	5.51566	4.31791	4.75041	-0.217155	0.0910447	0.308199	5.60776	5.17252	4.31791	4.60562	4.84287	5.28782	-0.165221	0.0624705	0.227692
Spn42Da	0.00807205	0.198831	0.16	0.101	1	0	0.308486	0.11648	0.138903	-0.622415	0.161429	0.783844	0.306892	0.314426	0.11648	0.0739053	0.180414	0.0733881	-0.629547	-0.36551	0.995058
CG3036	0.000618574	0.198511	0.078	0.026	1	0	0.171013	0.00644344	0.0459096	-0.962322	0.859649	1.82197	0.184501	0.120759	0.00644344	0.0185293	0.0633962	0	-0.946642	0.652257	1.5989
psq	0.0025681	0.196933	0.853	0.786	1	0	3.42968	3.75441	2.28772	0.0864953	-0.390658	0.477153	3.44949	3.35584	3.75441	3.04123	1.80649	2.16747	0.106161	-0.189959	0.29612
Slc45-1	0.00276853	0.195614	0.797	0.737	1	0	4.16939	4.24756	2.06115	0.0184022	-0.514745	0.533148	3.83503	5.41517	4.24756	3.27701	1.28463	2.27568	-0.215619	-0.228495	0.444114
inv	3.19e-10	0.194412	0.078	0.002	2.58e-06	0	0.114869	0.00372684	0	-0.967556	-1	1.96756	0.1457	0	0.00372684	0	0	0	1	-1	2
CG10082	0.00123507	0.194149	0.965	0.896	1	0	7.3422	8.7044	3.68941	0.156496	-0.576144	0.732639	7.18603	7.92405	8.7044	5.68958	2.412	5.1992	0.08965	-0.346356	0.436006
RFeSP	0.00265557	0.192268	0.896	0.856	1	0	4.02952	3.30106	3.84854	-0.18078	0.142256	0.323035	4.16773	3.51457	3.30106	3.45617	4.09913	3.31415	-0.06075	0.0448786	0.105629
2022-09-02	0.00103987	0.191059	0.879	0.828	1	0	3.56404	3.13744	3.08441	-0.119697	-0.0169004	0.136597	3.75649	2.84701	3.13744	3.10861	3.06896	3.55885	0.0925698	-0.00918726	0.101757
AdipoR	0.00396381	0.189067	0.675	0.665	1	0	1.73797	1.54601	1.20319	-0.110449	-0.221748	0.332197	1.75203	1.68559	1.54601	1.23278	1.18429	1.41256	-0.0828087	-0.202609	0.285418
CG11857	0.00292646	0.187649	0.671	0.633	1	0	1.60626	1.08869	1.28189	-0.322223	0.150718	0.472941	1.63067	1.51532	1.08869	1.04412	1.43375	1.62997	-0.281546	-0.0409348	0.322481
CG7630	0.000382249	0.18725	0.97	0.967	1	0	8.12868	7.03732	6.89543	-0.13426	-0.0201627	0.154423	8.18369	7.92373	7.03732	6.92962	6.87359	6.92596	-0.111868	-0.0153036	0.127172
CG40045	0.00409966	0.186973	0.939	0.916	1	0	5.23428	4.65865	4.37609	-0.109973	-0.0606525	0.170626	5.34813	4.81012	4.65865	4.31433	4.41554	4.66597	-0.0314894	-0.0739102	0.1054
COX7C	0.00229628	0.185552	0.957	0.936	1	0	6.0476	5.39685	5.3902	-0.107605	-0.00123185	0.108837	6.22739	5.37773	5.39685	5.24689	5.48173	5.20319	0.00354325	-0.027787	0.0313302
COX4	0.0011301	0.184964	0.952	0.931	1	0	6.52483	5.57841	6.00697	-0.145048	0.0713428	0.216391	6.65767	6.02989	5.57841	5.6947	6.2064	5.33807	-0.0748732	0.0204203	0.0952935
Akap200	4.04e-05	0.184777	1	0.996	0.326005	0	36.03	39.1914	23.258	0.0806653	-0.406554	0.487219	35.1578	39.2797	39.1914	32.0657	17.6329	25.0725	-0.00224743	-0.181819	0.184066
Zw	0.000608866	0.182905	0.095	0.037	1	0	0.168819	0.0289703	0.0167781	-0.828394	-0.420853	1.24925	0.178661	0.132147	0.0289703	0.0108863	0.0205409	0.039372	-0.780773	-0.624226	1.405
CG1673	0.00195345	0.181645	0.095	0.04	1	0	0.187421	0.0898169	0.0702313	-0.520774	-0.218062	0.738836	0.221797	0.0593425	0.0898169	0.0666949	0.0724898	0.0787417	0.339294	-0.257436	0.59673
Sgt	0.00997762	0.180521	0.74	0.724	1	0	2.08999	1.66213	2.08944	-0.20472	0.204511	0.409231	2.22715	1.57896	1.66213	1.87895	2.22387	1.8838	0.0500364	0.115397	0.165433
ATPsynG	0.00100445	0.179285	0.987	0.967	1	0	8.52793	6.95113	7.58732	-0.184898	0.0838483	0.268746	8.54223	8.47466	6.95113	7.05791	7.92542	7.34976	-0.179774	0.015129	0.194903
levy	0.000184123	0.178125	0.965	0.947	1	0	6.34206	5.17719	5.71838	-0.183673	0.0946406	0.278314	6.49118	5.78645	5.17719	5.13148	6.09321	6.12484	-0.105291	-0.00882882	0.11412
COX6B	0.00112646	0.177037	0.978	0.952	1	0	7.82329	6.85346	7.26739	-0.123967	0.0569574	0.180924	7.97847	7.24511	6.85346	6.81552	7.55599	6.31273	-0.0540569	-0.00553641	0.0595934
cg	0.00992338	0.175232	0.788	0.717	1	0	2.19932	2.32848	1.65855	0.0554676	-0.287709	0.343177	2.27186	1.92905	2.32848	2.28886	1.25601	1.56404	0.17154	-0.0170151	0.188555
Gagr	0.000142751	0.17215	0.061	0.013	1	0	0.137418	0	0	-1	NA	NA	0.142071	0.120079	0	0	0	0	-1	NA	NA
Zasp66	1.25e-05	0.170099	0.048	0.004	0.100812	0	0.109025	0	0.0327881	-1	1	2	0.138287	0	0	0	0.0537283	0	NA	NA	NA
Spn31A	8.6e-05	0.169688	0.091	0.027	0.693367	0	0.163141	0.0212198	0.0433475	-0.86993	0.510473	1.3804	0.171747	0.131077	0.0212198	0	0.0710316	0.0220714	-0.838112	-1	1.83811
CG44153	0.000453502	0.169634	0.052	0.011	1	0	0.116886	0.0119036	0.0182304	-0.898161	0.347048	1.24521	0.140362	0.0294203	0.0119036	0	0.0298733	0	-0.595396	-1	1.5954
CAP	0.000489737	0.169622	0.104	0.042	1	0	0.163787	0.0410587	0.04614	-0.749316	0.110129	0.859445	0.174619	0.123429	0.0410587	0.037588	0.0516018	0	-0.667349	-0.0845305	0.75188
CG9717	0.000640757	0.168232	0.065	0.018	1	0	0.1432	0.0143015	0	-0.900129	-1	1.90013	0.146017	0.132705	0.0143015	0	0	0	-0.892231	-1	1.89223
egr	0.000137003	0.167552	0.082	0.024	1	0	0.14757	0.00961416	0.0170617	-0.93485	0.436505	1.37136	0.158564	0.106609	0.00961416	0.0276774	0.0102819	0.0526796	-0.909819	0.652635	1.56245
shf	0.00882134	0.166992	0.913	0.874	1	0	5.10435	5.0295	3.03429	-0.0146634	-0.396701	0.411364	4.95976	5.64304	5.0295	3.67639	2.62421	4.61574	-0.108725	-0.269034	0.377759
CG6770	0.00302976	0.164028	1	1	1	0	61.2843	57.6178	45.5113	-0.0598275	-0.210118	0.269945	60.9021	62.7082	57.6178	52.759	40.8825	59.5483	-0.0811756	-0.0843292	0.165505
Sar1	0.0045587	0.163048	0.874	0.85	1	0	3.77886	3.18545	2.77385	-0.157033	-0.129214	0.286246	3.69309	4.09842	3.18545	3.16675	2.52292	3.44265	-0.222759	-0.00587132	0.228631
Lerp	4.07e-07	0.162856	0.065	0.005	0.00328554	0	0.0981786	0.00939553	0.00368525	-0.904302	-0.607766	1.51207	0.12453	0	0.00939553	0	0.00603885	0	1	-1	2
Hel25E	0.00778456	0.162311	0.857	0.846	1	0	3.64802	3.02117	3.2935	-0.171833	0.0826862	0.254519	3.68309	3.51736	3.02117	2.99694	3.4829	3.07473	-0.141067	-0.00802014	0.149087
CG32170	0.00105001	0.162296	0.078	0.027	1	0	0.129904	0.0254539	0.0490546	-0.804055	0.48111	1.28517	0.155828	0.033316	0.0254539	0.0357203	0.0575707	0.0155086	-0.235985	0.287409	0.523394
GNBP-like3	3.86e-05	0.161707	0.078	0.018	0.311649	0	0.141439	0.0133186	0.00394659	-0.905835	-0.703677	1.60951	0.145632	0.125819	0.0133186	0.0101261	0	0.0207581	-0.894145	-0.239699	1.13384
Oda	0.000939314	0.161124	1	1	1	0	20.7571	20.9233	15.7415	0.00794509	-0.247658	0.255603	20.8099	20.5602	20.9233	16.8591	15.0277	18.164	0.0173558	-0.194241	0.211597
Cyp18a1	0.00968276	0.155874	0.087	0.042	1	0	0.195415	0.0477929	0.0458395	-0.755429	-0.0408714	0.796301	0.186595	0.228279	0.0477929	0.00562279	0.0715241	0.034873	-0.790638	-0.882351	1.67299
beat-IIb	5.97e-05	0.155209	0.061	0.011	0.481803	0	0.106916	0	0.0177942	-1	1	2	0.131843	0.014043	0	0	0.0291586	0.0440847	-1	NA	NA
CG3819	1.72e-05	0.154047	0.069	0.013	0.138875	0	0.104646	0.0213671	0.00183059	-0.795814	-0.914327	1.71014	0.126942	0.0215715	0.0213671	0.0046969	0	0.0129611	-0.00947642	-0.780181	0.789657
CG32017	0.00405518	0.153484	0.065	0.024	1	0	0.14048	0.0345944	0.0182304	-0.753742	-0.473025	1.22677	0.151992	0.0975878	0.0345944	0	0.0298733	0.0337007	-0.645505	-1	1.64551
mts	0.00829888	0.152288	0.978	0.971	1	0	9.85334	9.12236	7.49074	-0.0741855	-0.17886	0.253045	9.89692	9.69095	9.12236	7.99631	7.16785	10.165	-0.0586724	-0.123439	0.182112
qsm	0.000172529	0.150628	0.1	0.035	1	0	0.126824	0.0311735	0.0775406	-0.754199	0.597971	1.35217	0.158147	0.0101211	0.0311735	0.0407586	0.101032	0.0208034	0.675329	0.235167	0.910496
yellow-k	6.81e-06	0.150111	0.069	0.011	0.0549192	0	0.121496	0	0.00236355	-1	1	2	0.124475	0.110397	0	0.00606438	0	0	-1	1	2
PGRP-LF	0.00274033	0.149481	0.061	0.02	1	0	0.128352	0.0209062	0.00630407	-0.837119	-0.698459	1.53558	0.133317	0.109855	0.0209062	0.0161749	0	0	-0.809693	-0.22631	1.036
Duox	0.00778557	0.148259	0.113	0.06	1	0	0.183887	0.044524	0.0625898	-0.757874	0.288638	1.04651	0.188328	0.167341	0.044524	0.0823567	0.0499656	0.0830197	-0.733933	0.459376	1.19331
CG13012	3.71e-06	0.147716	0.052	0.004	0.02989	0	0.0948012	0	0	-1	NA	NA	0.116695	0.0132281	0	0	0	0.033953	-1	NA	NA
14-3-3epsilon	0.00288514	0.145281	0.996	0.987	1	0	15.632	14.1395	13.9006	-0.0954797	-0.0168929	0.112373	15.7944	15.0272	14.1395	14.7007	13.3896	14.2987	-0.0590724	0.0381773	0.0972497
CG18605	0.000380298	0.145153	0.074	0.022	1	0	0.121943	0.0246496	0.00219182	-0.79786	-0.911081	1.70894	0.128264	0.0983932	0.0246496	0.00562375	0	0	-0.749478	-0.771852	1.52133
mt:ND3	0.00509341	0.144528	0.922	0.934	1	0	6.14639	6.22762	4.78661	0.013043	-0.23139	0.244434	6.28913	5.61457	6.22762	4.06961	5.24453	5.96648	0.0984403	-0.346523	0.444963
Dhit	0.00470762	0.143832	0.078	0.033	1	0	0.135534	0.0160018	0.055301	-0.881935	0.710641	1.59258	0.158329	0.0506043	0.0160018	0.0101702	0.084124	0.0914548	-0.683785	-0.364435	1.04822
Gbeta5	0.000803756	0.143673	0.074	0.024	1	0	0.120714	0.0369307	0.00549786	-0.694063	-0.851131	1.54519	0.134185	0.0705219	0.0369307	0.0141063	0	0.0220561	-0.476323	-0.618032	1.09436
Rbp9	0.000111528	0.143627	0.069	0.016	0.89947	0	0.105128	0.0182492	0.00542504	-0.826409	-0.702725	1.52913	0.124433	0.0331986	0.0182492	0.0139195	0	0.0313283	-0.450301	-0.237256	0.687556
CG32982	0.00134551	0.142091	0.065	0.02	1	0	0.130723	0.0419786	0.0283915	-0.678873	-0.323667	1.00254	0.141614	0.0901433	0.0419786	0.0294741	0.0277002	0	-0.534313	-0.297879	0.832192
clumsy	0.00110327	0.139447	0.078	0.027	1	0	0.125811	0.0527939	0	-0.580371	-1	1.58037	0.13335	0.097721	0.0527939	0	0	0	-0.459748	-1	1.45975
CG32115	0.0022776	0.13906	0.074	0.027	1	0	0.1186	0.0408523	0.00175305	-0.655547	-0.957088	1.61263	0.13194	0.0688991	0.0408523	0.00449796	0	0.0295679	-0.407071	-0.889897	1.29697
DIP-lambda	9.38e-05	0.13253	0.035	0.002	0.756672	0	0.0847282	0	0	-1	NA	NA	0.0997758	0.0286636	0	0	0	0	-1	NA	NA
AstC-R2	0.00782267	0.132226	0.043	0.013	1	0	0.10175	0	0.0354144	-1	1	2	0.120946	0.0302306	0	0	0.058032	0.0350325	-1	NA	NA
CG17321	1.05e-06	0.131135	0.056	0.004	0.00842973	0	0.0833256	0.00295329	0	-0.964557	-1	1.96456	0.0992346	0.0240516	0.00295329	0	0	0	-0.877211	-1	1.87721
CG1674	0.000563685	0.128883	0.022	0	1	0	0.073673	0	0	-1	NA	NA	0.0934467	0	0	0	0	0	NA	NA	NA
N	0.00486274	0.123451	1	0.962	1	0	9.49043	10.4256	6.54295	0.0897037	-0.372418	0.462122	9.33325	10.076	10.4256	7.5359	5.90879	7.7372	0.0335334	-0.277177	0.31071
aqz	0.00928905	0.123351	1	1	1	0	57.539	64.5273	42.2952	0.108301	-0.344538	0.452839	57.8197	56.4932	64.5273	56.2419	33.3881	50.5053	0.124508	-0.128402	0.25291
CG42346	0.00979008	0.120531	0.074	0.033	1	0	0.128398	0.0530773	0.0210122	-0.58662	-0.60412	1.19074	0.129918	0.122739	0.0530773	0.00548497	0.0309288	0	-0.567558	-0.896661	1.46422
eff	0.00513396	0.120423	0.983	0.989	1	0	11.4159	10.3589	10.1227	-0.092588	-0.0227989	0.115387	11.4933	11.1275	10.3589	10.2652	10.0318	11.0411	-0.0690745	-0.00904638	0.0781209
hbs	7.46e-06	0.118721	0.043	0.002	0.060147	0	0.0687396	0	0.00366117	-1	1	2	0.0871892	0	0	0.0093938	0	0	NA	1	NA
Gs1	0.000468639	0.116981	0.074	0.022	1	0	0.103492	0.02589	0.035057	-0.749837	0.261489	1.01133	0.123202	0.0300579	0.02589	0.00749311	0.0526609	0.057625	-0.138663	-0.710579	0.849243
comm3	7.89e-06	0.114972	0.043	0.002	0.0636068	0	0.0740645	0	0	-1	NA	NA	0.0864028	0.0280945	0	0	0	0	-1	NA	NA
nemy	6.49e-05	0.11381	0.056	0.009	0.523545	0	0.0828045	0.00827043	0.0259835	-0.900121	0.681704	1.58183	0.0982364	0.0253084	0.00827043	0	0.042578	0	-0.673214	-1	1.67321
dysc	0.00479699	0.112242	0.03	0.005	1	0	0.0755019	0	0.00417913	-1	1	2	0.0866698	0.0338925	0	0	0.00684815	0	-1	NA	NA
14-3-3zeta	0.00264186	0.112167	1	1	1	0	25.2215	23.5175	23.4909	-0.0675616	-0.00113226	0.0686939	25.4714	24.2905	23.5175	24.276	22.9895	22.9738	-0.0318215	0.0312448	0.0630663
CG5381	0.00314465	0.111972	0.069	0.026	1	0	0.112244	0.0385145	0.0112089	-0.656867	-0.70897	1.36584	0.112659	0.110696	0.0385145	0	0.0183675	0	-0.652068	-1	1.65207
Shaw	2.31e-05	0.110768	0.065	0.011	0.186436	0	0.0975879	0.00518107	0	-0.946909	-1	1.94691	0.10397	0.0738103	0.00518107	0	0	0.0638823	-0.929806	-1	1.92981
PCNA2	0.000942667	0.10833	0.056	0.015	1	0	0.0893454	0.0170959	0.00313997	-0.808654	-0.816332	1.62499	0.0941492	0.0714474	0.0170959	0.00805651	0	0	-0.76072	-0.528746	1.28947
CG17075	0.000758163	0.102745	0.061	0.016	1	0	0.0810455	0.0448682	0.00259867	-0.446383	-0.942082	1.38847	0.0947529	0.0299744	0.0448682	0.00666763	0	0	0.331945	-0.851395	1.18334
CG12105	0.00156645	0.102097	0.035	0.005	1	0	0.0627407	0.0172111	0	-0.725679	-1	1.72568	0.0795802	0	0.0172111	0	0	0	1	-1	2
abd-A	2.78e-05	0.101633	0.039	0.002	0.223821	0	0.0626301	0	0	-1	NA	NA	0.0794399	0	0	0	0	0.0313283	NA	NA	NA
Agpat2	0.00245103	0.100391	0.052	0.015	1	0	0.0755352	0.0364881	0.0150142	-0.516939	-0.588519	1.10546	0.0925205	0.0122514	0.0364881	0.0147295	0.015196	0	0.664234	-0.596319	1.26055
CG32599	0.000512101	0.100067	0.039	0.005	1	0	0.0706248	0.00643577	0	-0.908874	-1	1.90887	0.0789623	0.0395608	0.00643577	0	0	0	-0.837319	-1	1.83732
CG30203	0.00296664	0.0990488	0.048	0.013	1	0	0.0832223	0.0221142	0	-0.734275	-1	1.73428	0.0894514	0.0600135	0.0221142	0	0	0.0150194	-0.631513	-1	1.63151
sbm	3.93e-05	0.0987626	0.043	0.004	0.317071	0	0.0584819	0	0.00870661	-1	1	2	0.0741783	0	0	0.0223393	0	0	NA	1	NA
CG3703	0.00498512	0.097302	0.061	0.022	1	0	0.0935804	0.0276436	0	-0.7046	-1	1.7046	0.0918853	0.0998957	0.0276436	0	0	0	-0.723275	-1	1.72328
fbp	0.00378901	0.0971092	0.056	0.018	1	0	0.0739309	0.036763	0.0148379	-0.502739	-0.59639	1.09913	0.0901997	0.0133166	0.036763	0.038071	0	0	0.637772	0.0343567	0.672129
ICA69	0.000131922	0.0958286	0.039	0.004	1	0	0.0553366	0	0.00396314	-1	1	2	0.0701889	0	0	0	0.00649422	0	NA	NA	NA
CG5697	0.00264364	0.0946463	0.052	0.015	1	0	0.109343	0.0163	0.0172087	-0.850927	0.052806	0.903733	0.0984062	0.150089	0.0163	0	0.0281992	0	-0.891398	-1	1.8914
Mmp2	0.000510071	0.090802	0.048	0.009	1	0	0.0603277	0	0.0192188	-1	1	2	0.0735803	0.0109513	0	0.010469	0.0248068	0	-1	1	2
sona	0.00108221	0.0902029	0.069	0.022	1	0	0.111379	0.0181771	0.0953205	-0.8368	0.809306	1.64611	0.117793	0.0874818	0.0181771	0.00655274	0.152013	0	-0.792219	-0.639505	1.43172
Sk1	9.09e-05	0.0901056	0.035	0.002	0.733416	0	0.0560308	0	0	-1	NA	NA	0.0665014	0.0170191	0	0	0	0	-1	NA	NA
ple	0.000563685	0.0842103	0.022	0	1	0	0.0473883	0	0	-1	NA	NA	0.0601073	0	0	0	0	0	NA	NA	NA
CG42697	0.0088315	0.0777511	0.052	0.018	1	0	0.0714727	0.0315756	0.0198302	-0.558215	-0.371977	0.930192	0.0792059	0.0426605	0.0315756	0.00606438	0.0286218	0	-0.25984	-0.807941	1.06778
GstE8	0.00884195	0.0763123	0.039	0.011	1	0	0.0576018	0.0255764	0	-0.555979	-1	1.55598	0.0664041	0.0248063	0.0255764	0	0	0	0.0301129	-1	1.03011
ds	0.00411798	0.0749894	0.039	0.009	1	0	0.061936	0.0188524	0	-0.695616	-1	1.69562	0.0657622	0.0476805	0.0188524	0	0	0	-0.604611	-1	1.60461
CG13526	0.00737055	0.0747644	0.043	0.013	1	0	0.0738724	0.0159998	0.0081104	-0.783413	-0.493093	1.27651	0.0717123	0.0819204	0.0159998	0	0.0132901	0	-0.804691	-1	1.80469
Tusp	0.00479511	0.0717018	0.026	0.004	1	0	0.0456872	0.00518107	0.0137522	-0.886597	0.623256	1.50985	0.0579495	0	0.00518107	0	0.0225352	0	1	-1	2
rst	0.00907251	0.07151	0.039	0.011	1	0	0.0506456	0.00657733	0.00443191	-0.87013	-0.326184	1.19631	0.0642388	0	0.00657733	0.0113713	0	0.0467256	1	0.421587	1.42159
iotaTry	0.00110634	0.0682373	0.026	0.002	1	0	0.0392039	0.00364147	0	-0.907114	-1	1.90711	0.0497261	0	0.00364147	0	0	0	1	-1	2
SK	0.00494656	0.0680682	0.026	0.004	1	0	0.0553288	0	0	-1	NA	NA	0.0593519	0.0403394	0	0	0	0.0310424	-1	NA	NA
CG17350	0.00385633	0.0653463	0.022	0.002	1	0	0.0420942	0	0	-1	NA	NA	0.0484985	0.0182331	0	0	0	0	-1	NA	NA
CG10089	0.00915054	0.064187	0.039	0.011	1	0	0.0820635	0.0061161	0.0138582	-0.925471	0.558666	1.48414	0.0685254	0.132504	0.0061161	0.00513439	0.0194297	0	-0.953842	-0.160512	1.11435
Kul	0.004677	0.0640294	0.026	0.004	1	0	0.0374604	0.00332579	0.00256924	-0.911219	-0.227479	1.1387	0.0475148	0	0.00332579	0.00659213	0	0	1	0.495491	1.49549
CG9184	0.00385633	0.0615975	0.022	0.002	1	0	0.0353367	0.0034007	0	-0.903763	-1	1.90376	0.0448211	0	0.0034007	0	0	0	1	-1	2
haf	0.00114873	0.061095	0.026	0.002	1	0	0.0477517	0	0	-1	NA	NA	0.0485515	0.0447718	0	0	0	0	-1	NA	NA
CG6126	0.00903371	0.060772	0.039	0.011	1	0	0.0586372	0.0113135	0	-0.80706	-1	1.80706	0.0574504	0.063059	0.0113135	0	0	0.0148879	-0.820589	-1	1.82059
CG8519	0.0050996	0.0578778	0.03	0.005	1	0	0.0425689	0.0133963	0.00417913	-0.685303	-0.688039	1.37334	0.0539944	0	0.0133963	0	0.00684815	0.0340015	1	-1	2
CG12971	0.000563685	0.0533244	0.022	0	1	0	0.0296856	0	0	-1	NA	NA	0.0376532	0	0	0	0	0	NA	NA	NA
Cpr67B	0.00765048	0.0529097	0.013	0	1	0	0.0294506	0	0	-1	NA	NA	0.037355	0	0	0	0	0	NA	NA	NA
CG14855	0.00490509	0.0528665	0.03	0.005	1	0	0.0420305	0.00288982	0	-0.931245	-1	1.93124	0.0428991	0.0387942	0.00288982	0	0	0	-0.925509	-1	1.92551
CG15406	0.000563685	0.0520319	0.022	0	1	0	0.0289531	0	0	-1	NA	NA	0.0367241	0	0	0	0	0	NA	NA	NA
Spat	0.00388469	0.051978	0.022	0.002	1	0	0.035665	0	0	-1	NA	NA	0.0392893	0.0221614	0	0	0	0	-1	NA	NA
CG32373	0.00205494	0.0463759	0.017	0	1	0	0.025755	0	0	-1	NA	NA	0.0326676	0	0	0	0	0	NA	NA	NA
CG31345	0.00765048	0.0383169	0.013	0	1	0	0.0212198	0	0	-1	NA	NA	0.0269151	0	0	0	0	0	NA	NA	NA
Esp	0.00765048	0.0345037	0.013	0	1	0	0.0190827	0	0	-1	NA	NA	0.0242044	0	0	0	0	0	NA	NA	NA
CG31659	0.00765048	0.0300999	0.013	0	1	0	0.0166216	0	0	-1	NA	NA	0.0210828	0	0	0	0	0	NA	NA	NA
CG12493	0.00765048	0.0266675	0.013	0	1	0	0.0147086	0	0	-1	NA	NA	0.0186564	0	0	0	0	0	NA	NA	NA
CG17928	0.00765048	0.025542	0.013	0	1	0	0.0140823	0	0	-1	NA	NA	0.017862	0	0	0	0	0	NA	NA	NA
Ccs	0.0060244	0.0149978	0.082	0.17	1	0	0.138894	0.220924	0.131096	0.371304	-0.4066	0.777904	0.161271	0.0555211	0.220924	0.168209	0.107394	0.112086	0.748686	-0.238612	0.987298
CG41520	4.42e-16	1.21959	0.919	0.527	3.57e-12	5	3.94571	2.09134	0.508793	-0.469971	-0.756714	1.22669	3.46812	5.72512	2.09134	0.822924	0.308171	0.613431	-0.634708	-0.606508	1.24122
Cyp6a8	3.35e-12	1.12698	0.468	0.142	2.71e-08	5	0.534215	0.561314	0.0316363	0.0482777	-0.943639	0.991917	0.216764	1.71697	0.561314	0.0811721	0	0.139436	-0.67308	-0.855389	1.52847
MtnA	3.36e-13	1.0939	0.935	0.589	2.71e-09	5	12.7047	3.62182	0.945609	-0.714923	-0.738913	1.45384	12.6892	12.7623	3.62182	1.01321	0.902433	1.09342	-0.71621	-0.720247	1.43646
CG4928	5.53e-12	1.09226	0.677	0.318	4.46e-08	5	1.60764	0.632465	0.268364	-0.606587	-0.575685	1.18227	1.32932	2.64458	0.632465	0.316044	0.237913	0.300174	-0.760845	-0.500297	1.26114
stv	4.07e-15	1.0279	1	0.895	3.29e-11	5	17.8899	11.5478	3.74081	-0.354506	-0.676059	1.03056	16.8458	21.7797	11.5478	5.79308	2.43012	5.00713	-0.469791	-0.49834	0.968131
Npc2a	1.21e-09	0.988131	0.839	0.62	9.75e-06	5	4.11947	1.68098	0.691227	-0.591943	-0.588795	1.18074	3.86651	5.06195	1.68098	0.676299	0.700761	1.26831	-0.667919	-0.597676	1.26559
hh	5.87e-17	0.976998	1	0.771	4.73e-13	5	18.2768	10.9467	1.66402	-0.401062	-0.847989	1.24905	17.8702	19.792	10.9467	2.2216	1.30792	3.51915	-0.446912	-0.797053	1.24396
Rbp6	5.22e-14	0.968994	0.968	0.74	4.21e-10	5	6.13849	4.58796	1.27193	-0.252591	-0.722767	0.975358	5.66752	7.89325	4.58796	2.06148	0.767685	1.24715	-0.418748	-0.550676	0.969424
SKIP	3.98e-16	0.963948	1	0.705	3.21e-12	5	9.15611	4.5555	0.72655	-0.502463	-0.840511	1.34297	9.05139	9.54627	4.5555	1.06454	0.510692	0.759874	-0.522798	-0.766318	1.28912
CG14207	2.27e-09	0.955009	0.968	0.797	1.83e-05	5	6.28543	3.95414	1.90431	-0.370903	-0.518402	0.889305	5.72961	8.35628	3.95414	2.36316	1.61126	2.98339	-0.526806	-0.402358	0.929165
E(spl)m7-HLH	3.91e-07	0.909488	0.629	0.348	0.00315702	5	3.09841	0.742143	0.966355	-0.760476	0.232019	0.992495	2.95169	3.64506	0.742143	0.48591	1.27319	0.447884	-0.796398	-0.345261	1.14166
trn	3.05e-08	0.895044	0.71	0.416	0.000245719	5	1.76048	1.28248	0.438304	-0.271518	-0.658238	0.929755	1.49753	2.74022	1.28248	0.553425	0.364781	0.527468	-0.531978	-0.568474	1.10045
Sam-S	7.78e-14	0.880406	0.984	0.888	6.28e-10	5	12.9224	3.60989	5.0209	-0.720648	0.281026	1.00167	12.6611	13.8958	3.60989	3.4655	6.01425	4.81867	-0.740216	-0.0399985	0.780215
jbug	7.15e-09	0.845842	0.758	0.369	5.77e-05	5	7.2067	0.794698	0.236029	-0.889728	-0.702995	1.59272	7.60162	5.73531	0.794698	0.0873774	0.330967	0.172784	-0.861438	-0.89005	1.75149
Hexo2	1.17e-12	0.811277	1	0.916	9.4e-09	5	14.539	11.2377	4.28654	-0.227067	-0.618557	0.845624	13.7353	17.5333	11.2377	5.81264	3.31188	7.22372	-0.359068	-0.482755	0.841823
CG34417	3.48e-11	0.793967	0.823	0.398	2.8e-07	5	2.76451	0.760606	0.425228	-0.724867	-0.440936	1.1658	2.7354	2.87296	0.760606	0.310092	0.498761	0.26532	-0.735254	-0.59231	1.32756
laza	6.05e-10	0.782749	0.903	0.581	4.88e-06	5	2.57468	2.87832	0.455836	0.105491	-0.841631	0.947122	2.25315	3.77267	2.87832	0.706046	0.296037	1.22322	-0.23706	-0.754702	0.991762
Hf	2.54e-11	0.764175	0.839	0.388	2.05e-07	5	3.42397	0.887343	0.161344	-0.740844	-0.818172	1.55902	3.50176	3.13416	0.887343	0.11233	0.192647	0.212601	-0.71688	-0.873408	1.59029
Gadd45	4.17e-08	0.759897	0.968	0.866	0.000336167	5	7.36759	10.0534	4.46273	0.267154	-0.556096	0.82325	5.99639	12.4764	10.0534	6.01575	3.47089	8.25603	-0.194207	-0.40162	0.595826
goe	1.59e-07	0.758536	0.871	0.647	0.00127949	5	2.92884	2.75133	0.766445	-0.0606077	-0.721428	0.782035	2.62844	4.04809	2.75133	1.25475	0.454584	1.47481	-0.320338	-0.543947	0.864286
CG17124	2.03e-08	0.752412	0.952	0.703	0.000164007	5	5.23027	3.34438	0.962514	-0.360573	-0.7122	1.07277	5.10852	5.68392	3.34438	1.17643	0.825894	1.31777	-0.411607	-0.648236	1.05984
mgl	1.97e-11	0.750383	0.952	0.739	1.59e-07	5	3.81621	4.49878	1.39829	0.151724	-0.689185	0.84091	3.36252	5.50656	4.49878	1.89883	1.07862	1.63484	-0.183014	-0.577924	0.760938
Idgf2	4.34e-07	0.7443	0.565	0.309	0.00349827	5	1.63897	0.496376	0.210287	-0.697142	-0.576355	1.2735	1.57904	1.86226	0.496376	0.132689	0.259846	0.0933146	-0.733455	-0.732685	1.46614
Npc2f	2.45e-09	0.74023	0.952	0.679	1.98e-05	5	7.03836	4.14931	0.632342	-0.410472	-0.847603	1.25808	7.10141	6.80345	4.14931	0.750573	0.556834	0.927913	-0.390117	-0.819109	1.20923
Idgf3	3.93e-07	0.733889	0.694	0.418	0.00317251	5	2.03967	0.865846	0.247323	-0.575496	-0.714357	1.28985	1.95816	2.34335	0.865846	0.278007	0.227726	0.596437	-0.630509	-0.678919	1.30943
Sox14	6.8e-07	0.717777	0.823	0.591	0.00548386	5	2.59116	1.95	0.642875	-0.247442	-0.670321	0.917763	2.41037	3.26477	1.95	1.14332	0.323266	0.931171	-0.402715	-0.413684	0.816399
puc	8.09e-09	0.717355	0.935	0.733	6.52e-05	5	5.40446	4.06049	1.29992	-0.248679	-0.679862	0.928541	5.22722	6.06482	4.06049	1.95983	0.878461	1.41353	-0.330485	-0.517342	0.847827
CG42674	4.26e-09	0.716465	0.887	0.598	3.44e-05	5	2.83495	2.38573	0.567652	-0.158459	-0.762063	0.920522	2.66777	3.45784	2.38573	1.01615	0.281216	0.55416	-0.310052	-0.574071	0.884123
CG17834	2.22e-05	0.716433	0.629	0.401	0.17871	5	1.56667	1.24615	0.396585	-0.204584	-0.681752	0.886336	1.39402	2.20992	1.24615	0.488021	0.338189	0.503405	-0.43611	-0.608378	1.04449
ogre	2.18e-06	0.715094	0.806	0.641	0.017571	5	2.80711	1.96478	1.44001	-0.300069	-0.267091	0.56716	2.54967	3.76628	1.96478	1.58092	1.35002	1.23437	-0.478322	-0.195374	0.673696
dnc	5.85e-10	0.705982	0.968	0.802	4.72e-06	5	4.5688	4.82656	1.93176	0.0534056	-0.599764	0.65317	4.08846	6.35844	4.82656	2.67737	1.45557	2.85496	-0.240921	-0.445284	0.686204
cnc	1.11e-10	0.704816	0.984	0.841	8.94e-07	5	5.77273	5.60064	2.38446	-0.0298107	-0.574253	0.604064	5.31721	7.46991	5.60064	3.50935	1.66603	2.62195	-0.25024	-0.373401	0.623641
CG17121	1.14e-08	0.703336	0.806	0.489	9.21e-05	5	1.90019	2.0733	0.603456	0.0834942	-0.708939	0.792433	1.64781	2.84053	2.0733	0.928796	0.395676	0.865935	-0.2701	-0.55202	0.822121
rho-4	6.1e-09	0.692087	0.968	0.796	4.92e-05	5	5.08472	4.08956	1.52174	-0.195714	-0.627897	0.823611	4.83451	6.01695	4.08956	2.05647	1.18023	2.12998	-0.320326	-0.497143	0.817468
CG10019	2.62e-09	0.68944	0.903	0.599	2.11e-05	5	2.94989	1.9979	0.640486	-0.322721	-0.67942	1.00214	2.81979	3.43465	1.9979	1.05533	0.375545	1.01954	-0.41831	-0.471781	0.890091
CG12065	9.15e-08	0.684371	0.855	0.743	0.000737733	5	3.87468	2.82693	1.59939	-0.27041	-0.434231	0.704641	3.58798	4.9429	2.82693	1.65054	1.56672	2.55405	-0.428082	-0.416136	0.844219
scyl	1.6e-10	0.677787	1	0.947	1.29e-06	5	11.7343	11.8895	7.21125	0.0130583	-0.393478	0.406537	10.6135	15.91	11.8895	9.67841	5.63559	7.57365	-0.2527	-0.185971	0.438672
Mmp1	9.36e-09	0.676902	0.661	0.304	7.55e-05	5	2.41819	0.554373	0.0972196	-0.770749	-0.824631	1.59538	2.48185	2.18102	0.554373	0.079722	0.108395	0.131767	-0.745819	-0.856194	1.60201
CG8034	2.52e-09	0.673921	0.984	0.901	2.03e-05	5	9.19129	9.64313	4.21495	0.0468567	-0.562907	0.609763	8.46467	11.8985	9.64313	7.00702	2.43178	4.87129	-0.189552	-0.273367	0.462919
fz	3.76e-09	0.66788	0.887	0.595	3.03e-05	5	3.78792	1.62053	0.518948	-0.572184	-0.679766	1.25195	3.84891	3.56067	1.62053	0.678741	0.416896	0.469328	-0.544881	-0.581161	1.12604
CG30151	2.64e-07	0.658566	0.903	0.744	0.00212856	5	5.9406	3.25447	1.35333	-0.452165	-0.584164	1.03633	5.92216	6.0093	3.25447	1.83609	1.04501	2.18442	-0.458428	-0.435825	0.894253
CG6398	6.11e-08	0.651293	0.887	0.679	0.000492714	5	2.12383	4.85229	2.39264	0.562303	-0.506905	1.06921	1.3455	5.02376	4.85229	2.91749	2.05744	3.3818	-0.0341321	-0.398739	0.432871
mam	4.75e-08	0.651289	0.935	0.749	0.000383083	5	3.69944	2.67531	1.62979	-0.276833	-0.390802	0.667636	3.513	4.39408	2.67531	2.34362	1.1739	1.13178	-0.391156	-0.12398	0.515135
mbl	2.92e-13	0.647129	1	0.94	2.35e-09	5	14.6062	10.901	5.8402	-0.25367	-0.464253	0.717924	14.2397	15.9719	10.901	7.73487	4.63016	5.70158	-0.317484	-0.290447	0.607931
Jheh1	1e-07	0.645592	0.548	0.25	0.000807577	5	1.01121	0.554451	0.348836	-0.451697	-0.370845	0.822542	0.853123	1.60023	0.554451	0.385016	0.325729	1.01359	-0.653517	-0.305591	0.959108
Swip-1	8.75e-09	0.645523	0.968	0.73	7.06e-05	5	4.89256	3.20365	1.16643	-0.345199	-0.635906	0.981105	4.81652	5.17588	3.20365	1.38545	1.02656	1.69546	-0.381042	-0.567541	0.948584
CG17278	1.86e-12	0.643749	0.758	0.295	1.5e-08	5	1.63294	0.329814	0.175903	-0.798025	-0.46666	1.26469	1.62922	1.64682	0.329814	0.219656	0.14796	0.240963	-0.799726	-0.334	1.13373
mdy	1.2e-06	0.641976	0.452	0.204	0.00964414	5	0.69932	0.243654	0.164225	-0.651584	-0.325991	0.977575	0.592274	1.09815	0.243654	0.145513	0.176176	0.312339	-0.778123	-0.40279	1.18091
dl	3.21e-05	0.637066	0.565	0.355	0.258752	5	1.26444	0.899642	0.31589	-0.288503	-0.648872	0.937375	1.15007	1.69054	0.899642	0.368981	0.281983	0.276495	-0.467838	-0.589858	1.0577
Inos	4.4e-06	0.636411	0.855	0.605	0.0354506	5	5.08611	2.76303	0.804736	-0.456749	-0.708749	1.1655	5.16272	4.80067	2.76303	1.00716	0.675456	0.906476	-0.424449	-0.635487	1.05994
Wnt4	6.86e-10	0.635075	1	0.965	5.54e-06	5	43.9843	23.709	7.58425	-0.460967	-0.680111	1.14108	45.4455	38.5402	23.709	10.6023	5.65677	10.9575	-0.384825	-0.552816	0.937641
Svil	9.85e-08	0.633845	0.919	0.705	0.00079408	5	3.91179	2.76468	1.20115	-0.293244	-0.565537	0.858781	3.78311	4.39122	2.76468	2.09489	0.630358	1.44844	-0.370407	-0.242266	0.612673
Sdc	1.89e-11	0.629057	0.984	0.872	1.52e-07	5	6.23335	6.04761	3.06648	-0.029798	-0.492944	0.522742	5.76746	7.96917	6.04761	4.28944	2.28543	3.68909	-0.241124	-0.290722	0.531846
Pde11	2.58e-09	0.625314	0.823	0.492	2.08e-05	5	2.37892	1.0051	0.717841	-0.577496	-0.285803	0.8633	2.33958	2.5255	1.0051	0.766075	0.687036	0.514809	-0.602018	-0.237814	0.839832
Timp	3.81e-10	0.62516	1	0.999	3.07e-06	5	55.1601	62.2062	31.7741	0.11327	-0.489213	0.602484	49.7728	75.2322	62.2062	42.1338	25.1578	52.1015	-0.173144	-0.322675	0.495819
GstD3	4.13e-05	0.620229	0.532	0.295	0.333453	5	1.11311	0.629939	0.442173	-0.434075	-0.29807	0.732145	0.988569	1.57715	0.629939	0.40018	0.468992	0.5079	-0.600583	-0.364732	0.965315
aay	1.42e-05	0.609959	0.597	0.337	0.114165	5	1.41557	0.673087	0.723379	-0.524513	0.0695247	0.594037	1.28231	1.91208	0.673087	0.720337	0.725323	0.841525	-0.647981	0.0655945	0.713576
CG4199	2.46e-08	0.609062	0.806	0.475	0.000198294	5	1.512	1.14045	0.513156	-0.245732	-0.550042	0.795775	1.37979	2.0046	1.14045	0.833529	0.308548	0.615786	-0.431082	-0.269126	0.700208
AANAT1	9e-06	0.607805	0.694	0.44	0.0725493	5	0.873422	1.49225	0.675052	0.414693	-0.547627	0.96232	0.590436	1.92777	1.49225	1.02	0.454748	1.09979	-0.225921	-0.316465	0.542387
NimA	1.44e-06	0.60283	0.452	0.205	0.0116253	5	0.466897	0.826729	0.163766	0.435248	-0.801911	1.23716	0.307329	1.06142	0.826729	0.181419	0.152492	0	-0.221108	-0.780559	1.00167
Slc45-1	3.42e-05	0.600887	0.887	0.743	0.275998	5	4.16939	4.24756	2.06115	0.0184022	-0.514745	0.533148	3.83503	5.41517	4.24756	3.27701	1.28463	2.27568	-0.215619	-0.228495	0.444114
chrb	9.17e-08	0.597865	0.952	0.789	0.000739559	5	4.22966	4.56348	2.61419	0.0731487	-0.427148	0.500297	3.81279	5.78287	4.56348	3.54607	2.01905	2.45806	-0.210863	-0.222945	0.433808
ths	9.16e-06	0.595994	0.839	0.633	0.0739106	5	3.93892	1.66324	0.779853	-0.577742	-0.531124	1.10887	4.02034	3.63558	1.66324	0.988812	0.646401	0.870442	-0.542511	-0.405491	0.948002
CG34401	1.93e-06	0.593615	0.903	0.719	0.0155685	5	3.87042	2.89234	1.25662	-0.252707	-0.565534	0.818241	3.75566	4.29801	2.89234	1.97556	0.797469	1.42964	-0.327051	-0.316968	0.644019
spz	1.64e-08	0.591412	0.339	0.103	0.00013259	5	0.440644	0.233091	0.0525314	-0.471021	-0.774632	1.24565	0.347438	0.787913	0.233091	0.0441173	0.0579051	0	-0.704166	-0.810729	1.5149
Buffy	1.24e-06	0.590999	0.516	0.239	0.00998555	5	1.30436	0.351164	0.0425099	-0.730777	-0.878946	1.60972	1.29686	1.33231	0.351164	0.0317614	0.0493745	0.188691	-0.736425	-0.909554	1.64598
tou	3.4e-07	0.583416	0.984	0.77	0.0027394	5	4.35093	3.42206	1.50351	-0.213488	-0.560641	0.774129	4.21132	4.87107	3.42206	2.15038	1.09038	1.81316	-0.297474	-0.371611	0.669084
myo	1.06e-08	0.58025	0.984	0.809	8.52e-05	5	5.40843	4.47726	2.43443	-0.17217	-0.456268	0.628438	5.21639	6.12393	4.47726	3.82199	1.54825	1.78688	-0.268891	-0.146354	0.415245
Ten-a	1.25e-06	0.576992	0.903	0.622	0.0101196	5	4.85431	2.81507	0.961171	-0.420088	-0.658562	1.07865	4.90718	4.65731	2.81507	1.20313	0.806644	1.50107	-0.39556	-0.572611	0.968171
Nrt	5.26e-06	0.574808	1	0.884	0.0424609	5	10.7683	13.688	3.92517	0.213302	-0.71324	0.926542	10.1297	13.1479	13.688	6.8961	2.02776	4.26023	0.0394588	-0.496194	0.535652
CG10011	8e-06	0.567208	0.629	0.385	0.0645178	5	1.24166	0.895553	0.209722	-0.278748	-0.765818	1.04457	1.16789	1.51655	0.895553	0.409758	0.0819688	0.226197	-0.409479	-0.542453	0.951932
CG40485	4.48e-05	0.565546	0.435	0.219	0.361443	5	1.1693	0.560824	0.2069	-0.520376	-0.631079	1.15146	1.11732	1.36298	0.560824	0.13957	0.2499	0.238246	-0.588532	-0.751134	1.33967
Sidpn	1.13e-06	0.565422	0.323	0.112	0.0091186	5	0.719662	0.175352	0.00885886	-0.756341	-0.94948	1.70582	0.672534	0.895249	0.175352	0.02273	0	0.109323	-0.80413	-0.870375	1.67451
kibra	2.72e-06	0.563315	0.935	0.765	0.0219718	5	4.45256	5.05323	2.69329	0.118868	-0.467017	0.585884	4.07082	5.87485	5.05323	4.77698	1.36253	2.04577	-0.139854	-0.0546684	0.194522
nvd	2.08e-05	0.561936	0.774	0.561	0.167359	5	1.75232	1.7227	0.973526	-0.0169068	-0.434882	0.451789	1.54712	2.51685	1.7227	1.38418	0.71126	1.17902	-0.315536	-0.196503	0.512039
Fdh	1.1e-05	0.560817	0.887	0.811	0.0886486	5	4.29852	4.05872	2.11568	-0.0557849	-0.478733	0.534518	3.94722	5.60736	4.05872	2.40718	1.92951	3.96107	-0.276179	-0.406912	0.683091
GstE1	1.76e-05	0.55565	0.903	0.627	0.141796	5	2.23317	3.70654	1.44722	0.397507	-0.609551	1.00706	1.79876	3.85167	3.70654	2.1246	1.0146	2.51397	-0.0376794	-0.426798	0.464478
mld	5.47e-06	0.554878	0.694	0.436	0.0441472	5	1.61649	0.866642	0.324407	-0.463875	-0.625673	1.08955	1.564	1.81207	0.866642	0.546034	0.182864	0.663895	-0.52174	-0.369942	0.891683
spen	1.75e-09	0.553955	0.984	0.906	1.41e-05	5	10.4709	10.4491	4.68463	-0.00207693	-0.551673	0.55375	10.0955	11.8693	10.4491	7.10097	3.14142	3.63577	-0.119652	-0.320425	0.440077
Myo31DF	9.66e-07	0.548015	0.742	0.455	0.0077906	5	1.27888	1.14506	0.464367	-0.10464	-0.59446	0.6991	1.15779	1.73004	1.14506	0.614829	0.368274	0.486705	-0.33813	-0.463059	0.801189
CG33229	1.11e-07	0.547981	0.968	0.887	0.000897608	5	6.87866	5.10034	3.58482	-0.258528	-0.297141	0.555669	6.63831	7.77417	5.10034	4.02855	3.30143	3.85618	-0.343938	-0.21014	0.554078
CG7702	1.5e-05	0.543685	0.742	0.5	0.121018	5	1.65351	1.15694	0.695592	-0.300312	-0.398767	0.699079	1.53305	2.10234	1.15694	0.919649	0.552497	0.99069	-0.449688	-0.205104	0.654792
fend	3.84e-06	0.542441	0.968	0.799	0.0309809	5	5.54748	3.5685	1.81463	-0.356735	-0.491486	0.84822	5.53778	5.58359	3.5685	2.65256	1.27949	2.16489	-0.360895	-0.256674	0.617569
egh	3.16e-06	0.541676	0.742	0.451	0.0255037	5	1.28921	0.906605	0.642085	-0.296777	-0.29177	0.588547	1.16556	1.74994	0.906605	0.86651	0.498755	0.709002	-0.481921	-0.0442258	0.526147
ptc	1.03e-05	0.539858	0.968	0.81	0.0833487	5	6.78882	7.77801	2.32156	0.127179	-0.701523	0.828702	6.5011	7.8608	7.77801	4.04187	1.22287	2.42369	-0.0105315	-0.480347	0.490879
wb	9.12e-05	0.535067	0.774	0.585	0.735141	5	1.39949	2.91211	1.44368	0.519425	-0.504249	1.02367	0.993157	2.91339	2.91211	2.31652	0.886237	1.60046	-0.000440087	-0.204521	0.204961
5-HT2A	1.97e-05	0.533627	0.871	0.605	0.158923	5	4.61193	2.80012	0.456515	-0.392853	-0.836966	1.22982	4.7539	4.08298	2.80012	0.52761	0.41111	0.885433	-0.314197	-0.811576	1.12577
CG11658	8.03e-07	0.533144	0.823	0.547	0.00647832	5	2.15103	1.14706	0.547976	-0.466741	-0.522276	0.989017	2.10624	2.31788	1.14706	0.798621	0.3879	1.14334	-0.505128	-0.303765	0.808892
CG32486	1.28e-07	0.5326	0.968	0.869	0.0010312	5	6.90326	5.33247	2.50776	-0.227543	-0.529718	0.757261	6.79406	7.31014	5.33247	3.63814	1.78585	3.35594	-0.270538	-0.317739	0.588277
Rel	0.00276879	0.531151	0.484	0.349	1	5	0.700779	1.08823	0.305457	0.35604	-0.71931	1.07535	0.53995	1.3	1.08823	0.41736	0.233989	0.361657	-0.162897	-0.61648	0.779377
CG6700	2.34e-05	0.529004	0.919	0.775	0.189121	5	3.82839	3.98221	2.07422	0.0386286	-0.479128	0.517757	3.57444	4.77454	3.98221	3.19127	1.36082	1.7382	-0.165947	-0.198619	0.364566
Gmap	2.7e-09	0.527302	1	0.969	2.18e-05	5	13.7846	13.2177	7.31804	-0.0411232	-0.446346	0.487469	13.1581	16.1186	13.2177	9.81218	5.72514	8.34921	-0.179973	-0.257649	0.437622
trx	5.58e-06	0.52542	0.887	0.661	0.044994	5	2.72585	2.36317	0.972985	-0.133052	-0.588271	0.721323	2.61435	3.14128	2.36317	1.612	0.564873	1.07841	-0.247706	-0.317864	0.56557
pirk	0.000364681	0.525368	0.484	0.292	1	5	0.937708	0.957581	0.311667	0.0207533	-0.674527	0.69528	0.815469	1.39314	0.957581	0.385959	0.26422	0.459063	-0.312648	-0.596944	0.909592
tx	0.000156063	0.524752	0.419	0.228	1	5	0.62247	0.494417	0.167168	-0.205717	-0.661889	0.867606	0.525332	0.984387	0.494417	0.27428	0.0987606	0.249201	-0.497741	-0.445246	0.942988
bnb	0.00715364	0.523687	0.548	0.377	1	5	1.65741	3.25215	0.834302	0.490365	-0.743462	1.23383	1.32594	2.8924	3.25215	1.37056	0.491816	1.44721	0.110619	-0.578568	0.689186
larp	2.66e-05	0.518779	0.887	0.711	0.214284	5	2.94375	2.93389	1.65382	-0.00334812	-0.436306	0.439654	2.74469	3.68538	2.93389	2.49191	1.11856	1.20179	-0.203911	-0.150646	0.354557
CG6701	2.27e-06	0.516419	0.935	0.757	0.0182845	5	4.18495	3.4053	1.42504	-0.186298	-0.581523	0.767822	4.09459	4.52164	3.4053	1.88535	1.13106	1.84943	-0.246886	-0.446348	0.693235
kuz	1.13e-08	0.51323	0.984	0.954	9.07e-05	5	12.3205	13.1301	5.52296	0.0616565	-0.579366	0.641023	11.7926	14.2874	13.1301	8.01665	3.93035	6.88631	-0.0810046	-0.389445	0.47045
dpr17	0.00991107	0.509859	0.371	0.246	1	5	1.53695	1.32755	0.237887	-0.136244	-0.820807	0.957051	1.46631	1.80013	1.32755	0.343071	0.170711	0.583982	-0.262527	-0.741576	1.0041
Inx2	0.000198271	0.509605	0.758	0.624	1	5	2.44225	1.18987	0.966061	-0.512799	-0.188093	0.700891	2.41491	2.54409	1.18987	0.952033	0.975021	0.953094	-0.532302	-0.199883	0.732185
CG2924	2.45e-05	0.508242	0.855	0.69	0.197245	5	2.56647	2.26413	1.23648	-0.117804	-0.453883	0.571687	2.41169	3.14313	2.26413	1.62457	0.98862	1.45325	-0.279658	-0.282472	0.56213
Prosap	3.56e-06	0.504238	1	0.891	0.0286905	5	6.57112	11.2397	5.86195	0.415364	-0.47846	0.893823	5.49483	10.5812	11.2397	8.44118	4.21471	6.08087	0.0585871	-0.248984	0.307571
Gprk2	3.26e-06	0.502245	0.935	0.744	0.0263315	5	3.45866	3.60408	1.35274	0.0403485	-0.624665	0.665014	3.29954	4.0515	3.60408	1.98744	0.947379	1.37911	-0.110433	-0.448558	0.558992
cdi	6.87e-08	0.501258	0.984	0.933	0.000554103	5	10.1082	9.57153	4.87188	-0.0530971	-0.491003	0.5441	9.73463	11.5003	9.57153	7.00179	3.5116	6.07401	-0.167712	-0.268478	0.436189
CG45050	0.000209352	0.499294	0.935	0.814	1	5	4.47632	5.4853	2.33547	0.183943	-0.57423	0.758173	4.12689	5.77822	5.4853	3.54275	1.56444	2.79908	-0.0506931	-0.354138	0.404831
jdp	0.000290198	0.49745	0.645	0.432	1	5	1.54379	0.944012	0.419412	-0.388512	-0.555713	0.944225	1.49316	1.73246	0.944012	0.503769	0.365537	0.652497	-0.455103	-0.466353	0.921456
CG31705	0.000169432	0.497334	0.968	0.818	1	5	3.60266	3.61335	2.21221	0.00296038	-0.387768	0.390729	3.29152	4.7619	3.61335	2.41812	2.0807	3.29894	-0.241195	-0.330782	0.571977
CG4213	9.63e-12	0.496741	0.419	0.11	7.77e-08	5	0.491573	0.161719	0.030328	-0.671018	-0.812464	1.48348	0.440427	0.682133	0.161719	0.0459405	0.020357	0	-0.762922	-0.715923	1.47885
CG12398	0.000150678	0.496622	0.613	0.39	1	5	0.795318	1.04942	0.624709	0.242134	-0.404709	0.646844	0.612216	1.47752	1.04942	0.819642	0.500213	0.799022	-0.289743	-0.218956	0.508699
prage	0.000135899	0.496273	0.823	0.708	1	5	3.55407	3.01848	0.984252	-0.150699	-0.673925	0.824623	3.48543	3.80981	3.01848	1.55155	0.621941	1.61876	-0.20771	-0.485981	0.693691
Swim	4.78e-06	0.495852	0.984	0.933	0.0385655	5	11.8142	7.77634	5.18634	-0.341782	-0.333062	0.674844	11.8453	11.6983	7.77634	5.36827	5.07015	5.19338	-0.335262	-0.309667	0.644928
tj	1.23e-05	0.493948	0.984	0.925	0.0992944	5	10.3457	10.9963	4.72768	0.0591687	-0.570066	0.629235	9.95258	11.8102	10.9963	6.5652	3.55414	5.15888	-0.0689178	-0.402963	0.471881
hdly	2.25e-08	0.493904	0.952	0.934	0.000181719	5	7.65682	6.06275	4.17977	-0.20819	-0.310581	0.518771	7.38664	8.66348	6.06275	4.17709	4.18149	5.27853	-0.300195	-0.311024	0.611219
CG13917	9.33e-06	0.492624	0.919	0.8	0.0752431	5	4.69581	4.4965	1.95292	-0.0424455	-0.56568	0.608125	4.54626	5.25302	4.4965	2.94569	1.31888	1.93525	-0.144017	-0.344892	0.488909
Dad	0.000285096	0.49129	0.726	0.541	1	5	2.47014	1.44235	0.601168	-0.416086	-0.583203	0.999288	2.5011	2.35478	1.44235	0.816837	0.46343	0.294801	-0.387479	-0.433677	0.821156
fng	5.94e-06	0.49072	1	0.964	0.0478894	5	12.3602	6.81195	5.76151	-0.448881	-0.154206	0.603088	12.418	12.1451	6.81195	5.43296	5.97133	6.9516	-0.439121	-0.202437	0.641558
galectin	4.43e-08	0.489964	0.984	0.804	0.000357654	5	3.77478	2.67489	1.94035	-0.291381	-0.274605	0.565985	3.63541	4.29408	2.67489	2.00808	1.89709	2.57185	-0.377077	-0.249284	0.626361
CG42390	1.99e-11	0.487391	0.323	0.068	1.6e-07	5	0.356801	0.0878841	0.0306696	-0.753689	-0.651022	1.40471	0.296959	0.579763	0.0878841	0.0224025	0.0359494	0	-0.848414	-0.74509	1.5935
rdo	1.44e-07	0.484264	0.581	0.243	0.00116373	5	1.54234	0.209398	0.11313	-0.864233	-0.45974	1.32397	1.61614	1.26739	0.209398	0.0153335	0.175588	0.0991825	-0.834779	-0.926774	1.76155
inaE	6.95e-06	0.482216	0.887	0.669	0.0560308	5	3.0344	2.45728	0.8918	-0.190194	-0.637078	0.827272	3.00875	3.12998	2.45728	1.14172	0.73219	0.736927	-0.214922	-0.535374	0.750296
KrT95D	0.000575518	0.482007	0.79	0.602	1	5	1.97989	1.63669	0.768991	-0.173342	-0.530155	0.703497	1.8932	2.30288	1.63669	1.30271	0.428129	0.829784	-0.289286	-0.204058	0.493345
Cys	3.46e-05	0.48145	0.968	0.866	0.278994	5	6.93433	14.5716	5.48291	0.52412	-0.623726	1.14785	5.48404	12.3378	14.5716	7.58127	4.14278	10.4044	0.153295	-0.479723	0.633017
CycT	5.31e-05	0.479115	0.79	0.534	0.428158	5	1.51788	1.4298	0.586873	-0.0580287	-0.589543	0.647572	1.4133	1.90755	1.4298	0.921504	0.373159	0.68662	-0.250448	-0.355503	0.605952
neur	0.000198505	0.475796	0.806	0.601	1	5	2.04727	2.15112	1.01881	0.0482776	-0.52638	0.574657	1.89945	2.59802	2.15112	1.35482	0.804226	0.962451	-0.172016	-0.370182	0.542197
Sema2a	1.19e-06	0.475619	0.919	0.711	0.00962068	5	3.35439	3.38522	1.33031	0.0091071	-0.607025	0.616132	3.23362	3.80437	3.38522	2.05319	0.868634	1.19249	-0.110176	-0.393484	0.50366
CG30154	1.76e-05	0.473698	0.645	0.385	0.141913	5	0.835402	1.12621	0.497179	0.258216	-0.558536	0.816753	0.675933	1.42955	1.12621	0.870479	0.258769	0.716648	-0.212197	-0.22707	0.439267
numb	0.00152031	0.472257	0.532	0.363	1	5	1.28342	0.56444	0.464142	-0.560207	-0.177695	0.737902	1.25613	1.38509	0.56444	0.466657	0.462535	0.284713	-0.592489	-0.173238	0.765728
jvl	0.00205124	0.47039	0.774	0.58	1	5	1.76106	1.77783	0.658901	0.00943312	-0.629379	0.638812	1.64501	2.19344	1.77783	0.986524	0.449662	0.9233	-0.189479	-0.445095	0.634574
GILT1	3.16e-06	0.46937	0.968	0.901	0.0254628	5	6.98811	4.27843	3.62108	-0.387756	-0.153643	0.541399	6.93121	7.20013	4.27843	3.49604	3.70094	4.05703	-0.405785	-0.182869	0.588653
kay	3.64e-05	0.469163	0.919	0.733	0.293502	5	4.03912	2.96653	1.367	-0.265551	-0.539192	0.804743	4.02352	4.09722	2.96653	1.85622	1.05455	1.6725	-0.275967	-0.374278	0.650245
glec	0.000321501	0.468867	0.742	0.539	1	5	2.7128	1.39272	1.27266	-0.486612	-0.0862051	0.572817	2.7003	2.75935	1.39272	0.603461	1.70004	0.945219	-0.495275	-0.566702	1.06198
Tat	0.000332141	0.466766	0.581	0.38	1	5	1.31525	0.537954	0.488239	-0.590988	-0.0924146	0.683402	1.29183	1.40253	0.537954	0.581443	0.428714	0.338832	-0.616439	0.0747956	0.691235
Paf-AHalpha	5.27e-05	0.466668	0.871	0.701	0.424653	5	2.60213	1.98931	1.24077	-0.235507	-0.37628	0.611787	2.49776	2.991	1.98931	1.24241	1.23973	1.57018	-0.334901	-0.375458	0.710359
ci	2.95e-05	0.466414	0.855	0.659	0.238102	5	2.91357	2.03041	0.957038	-0.303119	-0.528649	0.831768	2.90043	2.96253	2.03041	1.22608	0.785214	1.00177	-0.314635	-0.396144	0.710779
CG10433	0.000637871	0.466093	0.613	0.37	1	5	0.884754	1.96049	0.672267	0.548708	-0.657092	1.2058	0.614273	1.89251	1.96049	0.910919	0.519851	1.40563	0.0346735	-0.535362	0.570035
cic	6.91e-07	0.466039	0.984	0.835	0.00557277	5	8.03683	7.33311	2.65124	-0.0875625	-0.638456	0.726019	8.04568	8.00386	7.33311	4.18474	1.67186	2.0854	-0.0838043	-0.429335	0.51314
Bruce	0.0051874	0.462742	0.661	0.499	1	5	1.47292	1.55758	0.575257	0.0543542	-0.630673	0.685027	1.35789	1.9015	1.55758	0.837671	0.407666	0.737406	-0.180868	-0.462198	0.643065
CG11275	0.000824805	0.462095	0.581	0.418	1	5	1.31751	0.793741	0.658631	-0.397546	-0.170219	0.567765	1.23853	1.61178	0.793741	1.07434	0.393134	0.763255	-0.507538	0.261186	0.768724
Fili	0.00104117	0.461644	0.645	0.471	1	5	1.52614	1.40143	0.333186	-0.0817193	-0.762253	0.843972	1.46803	1.74268	1.40143	0.570569	0.18158	0.444281	-0.195819	-0.592866	0.788685
Oseg5	0.000233397	0.461509	0.661	0.436	1	5	1.18317	1.25456	0.772895	0.0569022	-0.383931	0.440833	1.03794	1.7243	1.25456	1.12747	0.546444	0.742887	-0.272423	-0.101302	0.373725
Vps60	3.11e-06	0.460719	0.871	0.711	0.0250493	5	2.35782	1.85932	1.39691	-0.211427	-0.248697	0.460124	2.21467	2.8912	1.85932	1.45425	1.36029	1.71891	-0.356904	-0.217857	0.574762
CG3740	0.000449179	0.459926	0.419	0.25	1	5	0.506952	0.350498	0.239464	-0.308617	-0.316789	0.625406	0.416711	0.843173	0.350498	0.295375	0.203756	0.339657	-0.584311	-0.15727	0.741581
CG12290	7.16e-06	0.459851	0.855	0.592	0.0577115	5	2.55959	2.53118	0.631472	-0.011097	-0.750523	0.76162	2.49615	2.79593	2.53118	0.832736	0.502933	0.876695	-0.0946902	-0.671009	0.765699
Idgf1	0.00237363	0.459582	0.661	0.496	1	5	2.00182	1.9752	0.395816	-0.0132998	-0.799607	0.812907	1.93118	2.26503	1.9752	0.551565	0.296346	0.907777	-0.12796	-0.720755	0.848715
sd	2.12e-07	0.458307	0.968	0.855	0.0017084	5	6.58368	5.33221	2.46165	-0.190088	-0.538342	0.72843	6.56767	6.64333	5.33221	3.31016	1.91975	2.70077	-0.19736	-0.379213	0.576573
AMPdeam	2.53e-05	0.457963	0.952	0.744	0.203975	5	2.73972	3.08169	1.65435	0.110967	-0.463167	0.574134	2.52395	3.54366	3.08169	2.08699	1.37805	1.68258	-0.130364	-0.322778	0.453142
Fmr1	0.00106867	0.457397	0.629	0.466	1	5	1.09324	0.999749	0.64331	-0.08552	-0.356528	0.442048	0.980253	1.51422	0.999749	0.856198	0.507348	0.554595	-0.33976	-0.143587	0.483346
CG3500	0.000442306	0.456427	0.742	0.529	1	5	1.80991	0.969141	0.680853	-0.464536	-0.297467	0.762004	1.78557	1.9006	0.969141	0.735764	0.645784	0.695679	-0.490087	-0.240808	0.730895
Atpalpha	1.96e-06	0.456221	0.984	0.841	0.0158166	5	4.378	5.84959	2.33083	0.251571	-0.60154	0.853111	4.04392	5.62271	5.84959	3.29445	1.7154	2.56646	0.0387852	-0.436807	0.475592
CG32850	0.000133826	0.456041	0.823	0.613	1	5	2.21433	1.3931	0.844913	-0.37087	-0.393503	0.764373	2.16464	2.3995	1.3931	0.941162	0.783443	1.29394	-0.419418	-0.324414	0.743832
fru	0.000500381	0.455437	0.839	0.652	1	5	3.34661	1.96347	1.13104	-0.413295	-0.42396	0.837254	3.39244	3.17586	1.96347	1.69372	0.771684	0.924429	-0.381751	-0.137388	0.519139
Gyg	4.81e-07	0.454954	1	0.95	0.00387638	5	10.726	9.49108	5.93142	-0.115135	-0.375053	0.490188	10.4278	11.8372	9.49108	7.44374	4.96558	6.3633	-0.198197	-0.215712	0.413909
CG5758	4.87e-05	0.454323	0.839	0.648	0.392514	5	2.61249	2.10932	0.923227	-0.1926	-0.562311	0.754911	2.56836	2.77692	2.10932	1.32823	0.664568	0.896903	-0.240408	-0.370304	0.610712
Kal1	3.69e-07	0.454149	0.581	0.291	0.00297828	5	0.823336	0.708641	0.106843	-0.139305	-0.849228	0.988533	0.767032	1.03311	0.708641	0.188485	0.0547027	0.166319	-0.314072	-0.734019	1.04809
mtgo	0.000198957	0.454	0.952	0.778	1	5	4.52411	4.24814	1.99052	-0.061001	-0.531436	0.592437	4.44002	4.83743	4.24814	2.59887	1.602	1.29021	-0.121819	-0.388234	0.510053
CG14478	3.01e-05	0.452959	0.871	0.747	0.242789	5	3.03124	2.51355	1.61586	-0.170784	-0.357142	0.527926	2.8927	3.54741	2.51355	2.28748	1.18692	2.04088	-0.291439	-0.0899416	0.381381
CG1146	0.000210239	0.452504	0.935	0.865	1	5	7.45116	8.1051	3.60366	0.0806819	-0.555384	0.636066	7.14342	8.59775	8.1051	5.6931	2.26922	4.31979	-0.0572999	-0.29759	0.35489
RapGAP1	3.37e-05	0.452259	0.935	0.827	0.272151	5	6.06176	5.5923	3.09762	-0.0774462	-0.446093	0.523539	5.92559	6.56911	5.5923	4.5241	2.18658	2.26349	-0.148698	-0.191013	0.339711
InR	0.000208266	0.451523	0.952	0.788	1	5	4.68949	5.44172	2.77583	0.138233	-0.489898	0.628131	4.36127	5.9124	5.44172	5.10248	1.2899	3.3124	-0.0796086	-0.0623401	0.141949
CG5704	9.85e-06	0.450974	0.452	0.221	0.079471	5	0.387555	0.366586	0.183681	-0.0541074	-0.498942	0.553049	0.28561	0.767385	0.366586	0.25572	0.137672	0.382139	-0.522292	-0.302427	0.82472
del	0.00114267	0.449308	0.419	0.236	1	5	1.46467	0.421836	0.0603862	-0.711992	-0.856849	1.56884	1.52925	1.22407	0.421836	0.0174356	0.0878168	0.0687447	-0.655382	-0.958667	1.61405
CG42542	1.94e-06	0.448348	0.984	0.891	0.0156248	5	5.7114	5.03967	3.29747	-0.117613	-0.345697	0.46331	5.44991	6.68566	5.03967	3.67183	3.05838	4.59738	-0.246198	-0.271415	0.517613
hrm	0.000220541	0.447799	0.645	0.473	1	5	1.12195	0.928225	0.633482	-0.172665	-0.317534	0.490199	1.01994	1.502	0.928225	0.702561	0.589365	0.633794	-0.382006	-0.243113	0.625119
klar	0.000107728	0.446109	0.952	0.811	0.868827	5	4.43448	3.78931	2.1107	-0.145489	-0.442985	0.588475	4.32303	4.84975	3.78931	2.95139	1.57379	2.35388	-0.218659	-0.221127	0.439786
CG2201	3.21e-08	0.441835	0.468	0.172	0.000259013	5	0.76294	0.142458	0.0668409	-0.813277	-0.530804	1.34408	0.756414	0.787254	0.142458	0.10897	0.039935	0.114025	-0.819044	-0.235075	1.05412
Lsd-2	0.00119419	0.439313	0.726	0.61	1	5	2.5007	1.43249	0.986366	-0.427165	-0.311432	0.738598	2.46647	2.62823	1.43249	1.10266	0.912091	1.64519	-0.454961	-0.230246	0.685208
alphaSnap	0.000433593	0.438672	0.823	0.627	1	5	1.89766	1.47505	1.25082	-0.2227	-0.15202	0.374719	1.78851	2.30435	1.47505	1.37357	1.17242	0.949174	-0.359883	-0.0688032	0.428686
tkv	6.67e-05	0.437059	0.968	0.814	0.537719	5	5.20619	5.767	2.02383	0.0972452	-0.649067	0.746312	5.047	5.79929	5.767	3.06172	1.36098	2.40484	-0.00556763	-0.469096	0.474664
CG42458	5.84e-06	0.436845	0.677	0.406	0.0471009	5	0.972844	1.09196	0.430725	0.109086	-0.605549	0.714634	0.875927	1.33394	1.09196	0.622922	0.307978	0.287401	-0.181399	-0.429538	0.610937
CG33970	0.000195132	0.43559	0.694	0.466	1	5	1.23748	1.20998	0.75936	-0.0222172	-0.372421	0.394638	1.11821	1.68184	1.20998	1.28382	0.424411	0.700467	-0.28056	0.0575132	0.338073
CG15739	6.47e-08	0.435501	0.323	0.096	0.000522149	5	0.399917	0.114346	0.053194	-0.714076	-0.534798	1.24887	0.353509	0.572823	0.114346	0.00915969	0.0813167	0.0335524	-0.800382	-0.919895	1.72028
trol	4.02e-06	0.435274	0.952	0.859	0.0324288	5	17.5332	3.18887	4.10072	-0.818124	0.222362	1.04049	19.0586	11.8499	3.18887	3.90797	4.22382	2.82037	-0.730894	0.184007	0.914901
Larp4B	6.25e-05	0.434672	0.806	0.571	0.504444	5	1.73036	1.67	0.597826	-0.0348853	-0.64202	0.676905	1.64081	2.06403	1.67	0.909875	0.398535	0.977049	-0.190904	-0.455164	0.646068
jim	4.94e-06	0.434308	0.952	0.841	0.0398634	5	6.98282	5.7372	3.02431	-0.178383	-0.472859	0.651243	6.97632	7.00702	5.7372	4.26829	2.22984	2.51492	-0.181221	-0.256032	0.437254
CG13921	0.000127876	0.433174	0.597	0.399	1	5	0.73885	0.894755	0.502986	0.174244	-0.437851	0.612094	0.60445	1.2396	0.894755	0.659249	0.403188	0.651416	-0.278188	-0.263207	0.541396
SCAP	0.00180535	0.432173	0.726	0.553	1	5	1.82147	1.44259	0.498063	-0.208012	-0.654743	0.862755	1.77637	1.98952	1.44259	0.880693	0.253694	0.914971	-0.274906	-0.389504	0.66441
CG8187	1.61e-06	0.431559	0.403	0.168	0.0130124	5	0.336361	0.186443	0.221956	-0.445705	0.159998	0.605703	0.252729	0.647957	0.186443	0.210308	0.229394	0.216403	-0.71226	0.113477	0.825737
Orct2	0.000130265	0.431315	0.694	0.473	1	5	1.91709	0.931121	0.476608	-0.514304	-0.488135	1.00244	1.95012	1.794	0.931121	0.410521	0.518815	0.494012	-0.480981	-0.559111	1.04009
Syx1A	0.000534983	0.431068	0.919	0.763	1	5	3.43014	4.34888	2.41028	0.211259	-0.445771	0.65703	3.11889	4.58978	4.34888	3.39847	1.77916	2.45271	-0.0524872	-0.218542	0.271029
Pits	0.000123339	0.428828	1	0.887	0.994731	5	6.55935	6.516	3.28734	-0.00660856	-0.495497	0.502106	6.33207	7.40615	6.516	4.71265	2.37706	4.24722	-0.12019	-0.276758	0.396948
shrb	1.01e-05	0.427866	0.935	0.784	0.0817466	5	3.59541	3.04956	1.98993	-0.151817	-0.347471	0.499288	3.45145	4.13176	3.04956	2.13248	1.89889	2.5321	-0.261923	-0.300727	0.562649
Eip63E	7.98e-06	0.427621	0.935	0.8	0.0643248	5	5.65388	4.74238	2.09921	-0.161217	-0.557352	0.718569	5.65809	5.63818	4.74238	3.50121	1.2038	2.13372	-0.158881	-0.261717	0.420599
caps	0.000183773	0.427238	0.774	0.554	1	5	1.32808	2.00282	0.776079	0.336898	-0.612507	0.949405	1.13869	2.03369	2.00282	1.20651	0.501182	1.09026	-0.0151779	-0.397595	0.412773
Btk29A	7.82e-05	0.426363	0.919	0.825	0.630732	5	5.15424	4.85897	2.43659	-0.0572871	-0.498538	0.555825	5.01154	5.68589	4.85897	3.50574	1.75377	2.9956	-0.145434	-0.278502	0.423936
Pax	0.000150828	0.426127	0.726	0.531	1	5	1.87089	1.27226	0.691807	-0.319972	-0.456237	0.776209	1.83952	1.98778	1.27226	0.800095	0.622649	0.770963	-0.359959	-0.371122	0.731081
Tsp66E	2.23e-05	0.424897	0.581	0.318	0.179924	5	1.04677	1.06827	0.132886	0.020126	-0.875606	0.895732	0.99641	1.23442	1.06827	0.191981	0.0951456	0.209508	-0.134595	-0.820289	0.954884
Spn	0.000321056	0.422779	0.935	0.845	1	5	6.26523	3.85428	2.65223	-0.384815	-0.311874	0.696689	6.33653	5.99956	3.85428	3.5457	2.08161	3.13031	-0.357573	-0.0800621	0.437635
CG9360	0.000660885	0.422142	0.887	0.679	1	5	3.06829	2.14763	1.11969	-0.300059	-0.478637	0.778696	3.02498	3.22968	2.14763	1.31587	0.994404	2.18821	-0.335035	-0.387292	0.722327
Smr	2.45e-07	0.420953	0.984	0.971	0.00197864	5	15.2642	13.3598	6.66435	-0.124757	-0.501166	0.625923	15.1879	15.5482	13.3598	8.40271	5.55414	8.13825	-0.140749	-0.371048	0.511797
AdSS	0.000991073	0.420341	0.855	0.749	1	5	2.94523	2.08825	1.85456	-0.290973	-0.111907	0.40288	2.80949	3.45096	2.08825	1.85773	1.85253	2.55655	-0.394879	-0.11039	0.505269
gcl	0.000209027	0.417214	0.726	0.51	1	5	1.25451	1.15377	0.908047	-0.080307	-0.212972	0.293279	1.1325	1.70912	1.15377	1.01198	0.841672	0.804581	-0.324934	-0.122894	0.447829
ftz-f1	2.75e-05	0.416377	1	0.848	0.221826	5	4.88401	4.886	2.5759	0.00040637	-0.4728	0.473206	4.70022	5.56877	4.886	3.75455	1.82315	3.01139	-0.122608	-0.231569	0.354177
RhoGAP71E	6.31e-05	0.414365	0.935	0.89	0.508572	5	9.99071	10.2143	3.98718	0.0218856	-0.609645	0.631531	9.90469	10.3112	10.2143	6.12811	2.61987	3.86511	-0.00940384	-0.400043	0.409447
Nipped-B	1.1e-05	0.413424	0.968	0.851	0.0888789	5	5.36874	5.24231	3.03857	-0.02355	-0.420375	0.443925	5.17491	6.09094	5.24231	4.12969	2.34173	3.22232	-0.139327	-0.212239	0.351566
vari	0.00250528	0.411359	0.871	0.767	1	5	3.29919	3.1536	1.78259	-0.0441295	-0.434744	0.478873	3.14258	3.88272	3.1536	1.87655	1.72259	2.43577	-0.187785	-0.404951	0.592735
Stat92E	8.87e-06	0.411108	0.984	0.86	0.0715661	5	4.96269	6.31159	3.23182	0.213718	-0.487956	0.701673	4.61449	6.26002	6.31159	4.51295	2.41362	3.1378	0.0081708	-0.284975	0.293146
CG17574	0.000135137	0.409535	0.952	0.81	1	5	3.50137	3.03444	2.47678	-0.133357	-0.183774	0.317131	3.30108	4.24759	3.03444	2.74896	2.30296	2.91266	-0.28561	-0.0940789	0.379689
stas	3.81e-05	0.409296	0.839	0.627	0.307468	5	2.45274	1.29049	0.726893	-0.47386	-0.436729	0.910589	2.49507	2.29504	1.29049	0.741564	0.717524	0.987125	-0.437706	-0.425361	0.863067
Cyp6a20	0.00161841	0.407902	0.71	0.487	1	5	2.01262	1.36396	0.352907	-0.3223	-0.741262	1.06356	2.03644	1.92388	1.36396	0.57909	0.208454	0.669891	-0.291037	-0.575434	0.866471
Rab35	0.00234832	0.406751	0.839	0.69	1	5	2.54754	2.38551	1.367	-0.0636033	-0.426956	0.49056	2.43164	2.97939	2.38551	1.83771	1.06638	1.55856	-0.199329	-0.229636	0.428965
magu	6.38e-05	0.406291	0.371	0.172	0.514812	5	0.535367	0.263218	0.157614	-0.50834	-0.401204	0.909544	0.488405	0.710339	0.263218	0.186945	0.138881	0.15034	-0.629447	-0.289771	0.919218
CG8539	0.00186146	0.406244	0.742	0.609	1	5	1.99136	2.17818	0.894559	0.085772	-0.58931	0.675082	1.86912	2.4468	2.17818	1.23009	0.680269	1.30555	-0.109784	-0.435267	0.545051
par-1	0.000838446	0.404394	0.919	0.8	1	5	3.98362	4.05143	2.12953	0.0167383	-0.474376	0.491114	3.84223	4.51041	4.05143	3.07973	1.52268	2.02548	-0.10176	-0.23984	0.3416
CG5080	4.4e-06	0.40361	0.5	0.226	0.0354558	5	1.22264	0.399406	0.0823475	-0.673326	-0.793825	1.46715	1.26822	1.05281	0.399406	0.0210184	0.121516	0.116384	-0.620631	-0.947376	1.56801
Gprk1	6.04e-05	0.402356	0.903	0.768	0.48715	5	2.66451	3.30566	2.34672	0.193957	-0.290091	0.484048	2.37593	3.73967	3.30566	3.16423	1.82461	2.22551	-0.116056	-0.0427846	0.158841
CG5727	9.07e-05	0.402182	0.532	0.32	0.731528	5	0.645003	0.568123	0.458895	-0.119193	-0.192262	0.311455	0.556378	0.975203	0.568123	0.378644	0.510147	0.295878	-0.417431	-0.333518	0.750948
sick	6.9e-06	0.401132	0.629	0.356	0.0556411	5	1.07643	0.760435	0.248603	-0.293561	-0.673078	0.966639	1.05331	1.16259	0.760435	0.297647	0.217281	0.229395	-0.345914	-0.608583	0.954497
CG10383	0.00137896	0.401057	0.661	0.464	1	5	2.66984	1.08808	0.729362	-0.592455	-0.32968	0.922134	2.7592	2.33688	1.08808	0.946526	0.590669	1.07103	-0.534388	-0.130095	0.664483
schlank	0.0082058	0.400141	0.742	0.656	1	5	2.04744	2.02033	1.20894	-0.0132411	-0.401614	0.414855	1.9032	2.58484	2.02033	1.52713	1.00572	1.7133	-0.218393	-0.244118	0.462511
Hcf	0.000216716	0.399879	0.548	0.339	1	5	0.678206	0.668557	0.362542	-0.0142277	-0.457725	0.471953	0.591873	0.999868	0.668557	0.530716	0.255136	0.363534	-0.331355	-0.206178	0.537532
alt	0.00159763	0.399694	0.806	0.668	1	5	2.04006	1.9761	1.33446	-0.0313546	-0.324701	0.356056	1.90586	2.54008	1.9761	2.00457	0.906482	1.32669	-0.222036	0.0142055	0.236241
dos	0.00166427	0.399649	0.742	0.574	1	5	1.59053	1.50233	0.888969	-0.0554518	-0.408274	0.463726	1.49189	1.95803	1.50233	1.20323	0.688266	0.891318	-0.232733	-0.199093	0.431826
CG13252	0.00209961	0.399386	0.823	0.652	1	5	2.4866	2.5831	1.52162	0.0373582	-0.410931	0.44829	2.3342	3.0544	2.5831	2.15537	1.11688	1.6302	-0.154302	-0.165588	0.319889
CG30015	3.66e-05	0.398339	0.5	0.275	0.294975	5	0.534275	0.489218	0.198783	-0.0843329	-0.593672	0.678004	0.462617	0.80126	0.489218	0.320519	0.121036	0.251474	-0.389439	-0.344834	0.734273
Tre1	0.000764515	0.397951	0.71	0.556	1	5	1.75895	1.10901	0.710543	-0.369508	-0.359298	0.728805	1.71773	1.91255	1.10901	1.00286	0.523854	1.20146	-0.420142	-0.0957143	0.515856
Ubr3	0.000222093	0.397216	0.887	0.697	1	5	2.27243	2.24871	1.34754	-0.0104359	-0.400749	0.411185	2.14759	2.73753	2.24871	1.97004	0.949984	1.34406	-0.178563	-0.123927	0.30249
unc-13	0.000107351	0.395016	0.952	0.802	0.865788	5	5.0519	4.66956	2.26114	-0.0756826	-0.515771	0.591454	5.0032	5.23335	4.66956	3.45681	1.49751	2.07194	-0.107729	-0.259715	0.367444
CG30440	2.73e-06	0.394128	0.403	0.158	0.0220423	5	0.715882	0.135696	0.0516011	-0.81045	-0.619729	1.43018	0.722297	0.691981	0.135696	0.08717	0.0288849	0.0365878	-0.803903	-0.357607	1.16151
Chmp1	4.46e-05	0.393704	0.952	0.878	0.359789	5	5.61231	4.46183	3.24478	-0.204992	-0.27277	0.477762	5.49243	6.05895	4.46183	3.91498	2.81675	3.84956	-0.263596	-0.122561	0.386158
Rip11	7.4e-05	0.393464	0.806	0.594	0.596591	5	1.87582	1.48693	0.748362	-0.207319	-0.496706	0.704026	1.826	2.06146	1.48693	0.936236	0.628376	1.04715	-0.278699	-0.370357	0.649056
CG11155	0.000607682	0.392766	0.387	0.189	1	5	1.33444	0.336207	0.0548046	-0.748054	-0.836991	1.58505	1.4122	1.04473	0.336207	0.0378378	0.0656405	0	-0.678188	-0.887457	1.56565
Crtc	8.51e-05	0.391754	0.887	0.658	0.686208	5	2.43828	2.69118	1.07488	0.0939734	-0.600591	0.694564	2.341	2.80071	2.69118	1.64394	0.711446	1.04712	-0.0391091	-0.389137	0.428246
Atet	0.00237667	0.391665	0.516	0.339	1	5	0.81214	0.698698	0.394423	-0.139683	-0.435488	0.575172	0.733986	1.10333	0.698698	0.565786	0.284981	0.535363	-0.366737	-0.190228	0.556965
Zdhhc8	0.00192635	0.390146	0.887	0.756	1	5	3.30152	3.02889	1.49855	-0.0825773	-0.505249	0.587826	3.21011	3.64206	3.02889	2.13132	1.09442	2.15308	-0.16836	-0.296335	0.464695
CG6836	0.00394482	0.390144	0.613	0.473	1	5	1.29389	1.41187	0.549955	0.0835563	-0.610476	0.694033	1.19593	1.65891	1.41187	0.708548	0.448668	0.876078	-0.148918	-0.498147	0.647065
ps	9.34e-05	0.389652	0.968	0.908	0.753179	5	7.97127	9.44586	5.06416	0.156109	-0.463876	0.619985	7.53931	9.58067	9.44586	7.0765	3.77896	5.62005	-0.0140711	-0.250836	0.264907
osa	0.00138666	0.389569	0.677	0.494	1	5	1.11188	1.41935	0.716887	0.216631	-0.494921	0.711552	0.985178	1.58394	1.41935	1.16226	0.432446	0.631778	-0.103906	-0.181134	0.285041
raskol	0.000213425	0.389312	0.903	0.723	1	5	3.26786	2.7857	1.42171	-0.147544	-0.489639	0.637183	3.23679	3.38362	2.7857	2.1076	0.983671	1.33399	-0.176709	-0.243423	0.420132
stg	0.000456542	0.388768	0.871	0.703	1	5	11.7821	2.82356	1.62621	-0.760351	-0.424059	1.18441	12.9114	7.57447	2.82356	1.30763	1.82967	1.43911	-0.627227	-0.536885	1.16411
CG9005	0.00159547	0.388428	0.532	0.372	1	5	0.777145	0.814553	0.410844	0.045925	-0.49562	0.541545	0.691763	1.09526	0.814553	0.611533	0.282673	0.376147	-0.256292	-0.249241	0.505533
l(3)psg2	0.00307557	0.38716	0.452	0.304	1	5	0.617297	0.590088	0.26354	-0.0440785	-0.553389	0.597467	0.546774	0.880052	0.590088	0.493974	0.116371	0.251663	-0.329485	-0.16288	0.492365
gish	1.56e-05	0.386794	0.952	0.846	0.126109	5	5.35246	4.59301	2.3497	-0.141888	-0.488418	0.630306	5.32204	5.4658	4.59301	3.2849	1.75243	2.73799	-0.159683	-0.284804	0.444487
miple2	3.11e-07	0.386114	1	0.987	0.00251159	5	13.5136	12.6917	9.60441	-0.0608166	-0.243255	0.304072	12.8835	15.861	12.6917	10.5168	9.0217	12.6172	-0.199816	-0.171366	0.371183
trio	8.91e-05	0.385929	0.597	0.362	0.718531	5	0.906023	0.701647	0.30081	-0.225575	-0.57128	0.796855	0.858217	1.08414	0.701647	0.435297	0.21492	0.374109	-0.352806	-0.379607	0.732413
CG3638	0.000562344	0.385925	0.952	0.81	1	5	6.01527	5.0192	1.659	-0.16559	-0.669469	0.835059	6.13241	5.57884	5.0192	2.18782	1.32127	2.09722	-0.100315	-0.56411	0.664425
fz3	2.46e-05	0.385142	0.823	0.57	0.198084	5	1.98361	2.38956	0.648423	0.169885	-0.728643	0.898528	1.86628	2.42073	2.38956	0.966391	0.44535	1.52165	-0.0128788	-0.595577	0.608456
RhoGAP18B	0.000306903	0.38427	0.581	0.37	1	5	1.16479	0.923275	0.278747	-0.207343	-0.698089	0.905432	1.14241	1.24816	0.923275	0.442371	0.174248	0.268856	-0.260293	-0.520868	0.781161
Evi5	0.00188505	0.381955	0.468	0.302	1	5	0.846867	0.436742	0.222619	-0.484286	-0.490273	0.974559	0.824465	0.930335	0.436742	0.394548	0.112816	0.285483	-0.530555	-0.0966099	0.627165
Lis-1	0.000510094	0.381594	0.871	0.749	1	5	2.85474	2.21505	1.76635	-0.224082	-0.20257	0.426651	2.76967	3.17173	2.21505	1.91321	1.67255	1.74039	-0.301627	-0.136268	0.437895
GstE2	0.00116655	0.378937	0.419	0.239	1	5	0.318189	0.859805	0.191404	0.629928	-0.777387	1.40732	0.184147	0.817604	0.859805	0.278236	0.135947	0.43676	0.0490819	-0.676396	0.725478
MESK2	0.000118233	0.377556	0.758	0.542	0.953548	5	1.4721	1.39219	0.851222	-0.0542859	-0.388573	0.442859	1.38923	1.78086	1.39219	1.07987	0.705198	0.687341	-0.218249	-0.22434	0.442589
CHMP2B	0.00310698	0.376765	0.565	0.411	1	5	1.09763	0.734952	0.486054	-0.330417	-0.338658	0.669075	1.04458	1.29526	0.734952	0.600233	0.413133	0.739447	-0.432582	-0.183302	0.615884
CG6959	0.000620107	0.376297	0.597	0.404	1	5	0.941349	0.972265	0.438085	0.0317973	-0.549418	0.581215	0.872697	1.19714	0.972265	0.490441	0.404648	0.277006	-0.187841	-0.495569	0.68341
Kank	7.28e-05	0.376115	1	0.959	0.587182	5	12.2853	21.6159	8.82928	0.431655	-0.591537	1.02319	11.024	16.9846	21.6159	14.3325	5.31459	8.93953	0.214253	-0.336944	0.551197
cv-c	9.67e-06	0.375634	0.952	0.73	0.077995	5	7.26447	2.82603	1.15195	-0.610979	-0.59238	1.20336	7.83374	5.1435	2.82603	1.19805	1.1225	1.11781	-0.450563	-0.576064	1.02663
CG10098	0.00019749	0.375482	0.645	0.423	1	5	0.980005	0.793413	0.486846	-0.190398	-0.38639	0.576788	0.90332	1.26572	0.793413	0.552405	0.444977	0.801212	-0.373151	-0.303762	0.676913
CG43759	0.00136382	0.375337	0.871	0.638	1	5	1.93107	2.29335	1.3264	0.157971	-0.421631	0.579602	1.76546	2.54809	2.29335	1.98476	0.905935	1.44517	-0.0999723	-0.134556	0.234528
Trp1	0.000454727	0.374811	0.919	0.821	1	5	4.04878	3.29182	2.84423	-0.186959	-0.135969	0.322929	3.91836	4.53469	3.29182	3.13258	2.66008	2.58487	-0.27408	-0.0483738	0.322454
lilli	7.76e-05	0.374505	0.839	0.573	0.626117	5	1.68559	1.81624	0.865213	0.0719344	-0.523625	0.595559	1.59719	2.01498	1.81624	1.37113	0.542105	0.719084	-0.098629	-0.245072	0.343701
side-V	3.8e-05	0.371271	0.548	0.304	0.306701	5	1.16458	0.511847	0.281725	-0.560488	-0.449592	1.01008	1.18298	1.09602	0.511847	0.297385	0.271723	0.203215	-0.532997	-0.418996	0.951993
Scamp	0.00121378	0.37087	0.774	0.662	1	5	1.80548	1.7713	1.29717	-0.0189296	-0.267675	0.286604	1.68143	2.26766	1.7713	1.59211	1.10881	1.18315	-0.218883	-0.101168	0.320051
EMC7	0.00213286	0.369932	0.742	0.598	1	5	1.56198	1.18171	1.02584	-0.243457	-0.131902	0.375359	1.47527	1.88505	1.18171	0.853487	1.13591	1.17176	-0.373117	-0.277751	0.650868
IKKbeta	0.000754688	0.369758	0.952	0.811	1	5	4.29062	4.0147	2.13262	-0.0643083	-0.468797	0.533106	4.1784	4.70876	4.0147	2.9347	1.62036	3.08147	-0.147397	-0.26901	0.416407
msi	5.12e-05	0.369106	0.984	0.943	0.413238	5	11.3494	8.87516	5.41276	-0.218004	-0.390123	0.608127	11.4109	11.1201	8.87516	7.41004	4.13718	6.37852	-0.201883	-0.165081	0.366964
Coop	2.5e-05	0.368794	0.758	0.489	0.20173	5	1.49626	0.939719	0.806739	-0.371954	-0.141509	0.513463	1.46191	1.62424	0.939719	0.594712	0.942152	0.669102	-0.421441	-0.367139	0.788579
cib	4.27e-06	0.36776	1	0.979	0.0343976	5	14.0757	11.0303	7.91586	-0.216361	-0.282352	0.498713	13.9285	14.6242	11.0303	8.22155	7.72063	10.9714	-0.24575	-0.254638	0.500388
dsx	3.63e-06	0.36735	0.613	0.296	0.0292509	5	1.33852	0.321152	0.0894694	-0.760069	-0.721411	1.48148	1.41649	1.04803	0.321152	0.0510235	0.114023	0.158887	-0.693565	-0.841123	1.53469
CG14073	0.00548691	0.366349	0.677	0.508	1	5	1.35245	1.42044	0.686373	0.047869	-0.51679	0.564659	1.27558	1.63886	1.42044	1.217	0.347485	0.556439	-0.133275	-0.143225	0.2765
CG42327	0.000232	0.365834	0.484	0.279	1	5	0.555457	0.680871	0.237183	0.184196	-0.651648	0.835843	0.478885	0.840751	0.680871	0.432599	0.112379	0.228025	-0.190163	-0.364638	0.554801
E(spl)mbeta-HLH	3.02e-06	0.365815	1	0.999	0.0243756	5	47.2576	35.3021	27.042	-0.252985	-0.233983	0.486968	47.1196	47.7717	35.3021	28.0246	26.4145	35.1877	-0.261025	-0.206149	0.467174
Irc	0.0033309	0.365029	0.694	0.51	1	5	1.33445	2.35309	0.954745	0.432896	-0.594259	1.02715	1.09791	2.21571	2.35309	1.52066	0.593317	1.87267	0.0583808	-0.353758	0.412139
sima	0.000623362	0.364831	0.823	0.669	1	5	3.01473	2.0273	0.98085	-0.327536	-0.516178	0.843714	3.08632	2.74798	2.0273	1.35136	0.744224	0.844602	-0.262259	-0.333419	0.595678
QC	0.00576787	0.364487	0.581	0.422	1	5	1.23156	0.784784	0.428163	-0.362772	-0.454419	0.817191	1.21246	1.30272	0.784784	0.43128	0.426173	0.532389	-0.39758	-0.450447	0.848027
Socs36E	0.00271201	0.364414	0.935	0.866	1	5	6.08273	7.42432	4.29094	0.180702	-0.422043	0.602745	5.74208	7.3519	7.42432	5.89376	3.26729	3.738	0.00975344	-0.206155	0.215908
EMC10	1.59e-05	0.36434	0.935	0.782	0.12825	5	2.86736	2.46151	1.8937	-0.141542	-0.230673	0.372215	2.72627	3.39304	2.46151	1.9046	1.88675	2.60016	-0.274542	-0.226248	0.50079
Sarm	0.00236353	0.36408	0.645	0.459	1	5	1.10197	1.13941	0.788593	0.0328578	-0.307895	0.340753	1.00145	1.47649	1.13941	1.1161	0.579428	0.626516	-0.228297	-0.0204582	0.248755
Hsc70-3	0.00342252	0.363242	0.968	0.828	1	5	5.31533	3.55827	3.08221	-0.330564	-0.13379	0.464355	5.33789	5.23131	3.55827	3.51727	2.80436	2.47775	-0.319812	-0.0115246	0.331336
Hrs	0.00314586	0.362294	0.5	0.359	1	5	0.723491	0.66999	0.291186	-0.0739475	-0.565388	0.639335	0.6585	0.965634	0.66999	0.438991	0.196789	0.438157	-0.306166	-0.34478	0.650945
CG13937	3.93e-06	0.361989	0.355	0.13	0.0317126	5	0.446478	0.304697	0.0353016	-0.317554	-0.884142	1.2017	0.408248	0.588915	0.304697	0.0444804	0.0294395	0.110931	-0.482613	-0.854017	1.33663
Dyb	0.000121923	0.361857	0.629	0.385	0.983312	5	1.92338	0.588534	0.287354	-0.694011	-0.511746	1.20576	2.04414	1.47346	0.588534	0.221433	0.329455	0.238238	-0.600577	-0.623756	1.22433
CG4797	0.000734919	0.361833	0.645	0.461	1	5	1.38946	0.894172	0.415211	-0.356459	-0.535648	0.892107	1.38051	1.42278	0.894172	0.448832	0.393738	0.653555	-0.371532	-0.498047	0.869579
Prps	0.00133203	0.361715	1	0.922	1	5	10.1112	5.72016	4.29347	-0.434276	-0.249414	0.68369	10.3166	9.34589	5.72016	4.59119	4.10333	7.33645	-0.387949	-0.197367	0.585316
anne	0.00206536	0.3608	0.839	0.645	1	5	1.94482	1.97279	1.1656	0.0141764	-0.409159	0.423336	1.84151	2.32973	1.97279	1.67828	0.838183	1.17063	-0.15321	-0.149287	0.302497
Nmda1	0.000880417	0.360685	0.903	0.746	1	5	2.59741	2.2247	1.77295	-0.143493	-0.203059	0.346553	2.47892	3.03888	2.2247	1.64967	1.85169	1.96402	-0.267921	-0.258474	0.526395
Hipk	0.00015791	0.360197	0.823	0.56	1	5	1.56938	1.88194	0.930428	0.166086	-0.505603	0.671689	1.45813	1.98389	1.88194	1.59971	0.50299	0.781038	-0.0513853	-0.149971	0.201357
robo2	0.000265724	0.360082	0.935	0.8	1	5	5.80443	6.31688	2.55521	0.0811235	-0.595495	0.676618	5.75877	5.97455	6.31688	4.41288	1.3688	1.69132	0.0541924	-0.301415	0.355607
CG2865	0.000564583	0.359584	0.774	0.557	1	5	1.73732	1.74018	1.21616	0.00164687	-0.301133	0.30278	1.61581	2.19004	1.74018	1.45644	1.0627	1.25564	-0.20541	-0.163055	0.368465
CG12991	1.22e-05	0.35931	0.226	0.07	0.0986864	5	0.34485	0.0905872	0.0318797	-0.737315	-0.648077	1.38539	0.315416	0.454516	0.0905872	0.0147295	0.0428328	0	-0.800695	-0.837399	1.63809
l(3)L1231	0.000178318	0.359268	0.903	0.715	1	5	2.79331	3.71464	1.76084	0.248026	-0.525972	0.773998	2.604	3.49864	3.71464	2.87022	1.05233	1.55131	0.0581479	-0.227321	0.285469
Ncoa6	0.00671288	0.358873	0.71	0.563	1	5	1.47893	1.69854	0.759598	0.129295	-0.552795	0.68209	1.3911	1.80617	1.69854	1.3205	0.401376	0.638491	-0.0595902	-0.222571	0.282161
skd	0.00097479	0.357835	0.871	0.697	1	5	2.37458	2.10415	1.41216	-0.113885	-0.32887	0.442755	2.3008	2.64947	2.10415	1.89134	1.10613	1.20863	-0.205822	-0.10114	0.306961
CG8108	0.000935362	0.357591	0.758	0.535	1	5	1.08209	1.40017	0.923658	0.227172	-0.340327	0.567499	0.936365	1.62505	1.40017	1.05278	0.841191	0.909237	-0.138381	-0.248105	0.386487
pk	0.00118714	0.357428	0.79	0.62	1	5	1.89969	1.55538	0.969565	-0.181241	-0.376639	0.557881	1.84513	2.10294	1.55538	1.07784	0.900411	1.09641	-0.260375	-0.307023	0.567398
Egfr	0.00131838	0.356741	0.677	0.469	1	5	1.35559	1.20328	0.59934	-0.112357	-0.50191	0.614267	1.31841	1.4941	1.20328	0.669013	0.554844	0.32883	-0.194645	-0.444008	0.638653
ITP	0.00900839	0.356448	0.371	0.249	1	5	0.612524	0.502617	0.171057	-0.179432	-0.659667	0.839099	0.566436	0.784238	0.502617	0.241141	0.126297	0.234867	-0.359101	-0.520229	0.87933
kek1	0.000476	0.355869	0.984	0.934	1	5	17.2855	18.1872	5.15394	0.049578	-0.716617	0.766195	17.4742	16.5826	18.1872	7.62171	3.57789	6.80928	0.0882253	-0.58093	0.669155
kek5	0.00344098	0.354407	0.661	0.511	1	5	1.4114	1.05682	0.699867	-0.251225	-0.337764	0.588988	1.37703	1.53947	1.05682	0.935012	0.549691	0.5347	-0.313513	-0.115262	0.428775
BI-1	0.000258831	0.35434	0.952	0.83	1	5	3.71068	2.69825	2.46612	-0.272844	-0.0860289	0.358873	3.62033	4.04733	2.69825	2.19799	2.63736	2.80493	-0.333327	-0.1854	0.518727
l(3)80Fj	6.65e-05	0.35401	0.903	0.786	0.536719	5	3.64118	3.4975	2.01823	-0.0394599	-0.422951	0.462411	3.56336	3.93113	3.4975	2.73948	1.55759	1.74006	-0.110307	-0.216732	0.327039
bowl	0.000583576	0.35325	0.79	0.656	1	5	2.45033	2.37085	0.973991	-0.0324364	-0.589181	0.621617	2.42308	2.55185	2.37085	1.35008	0.733803	0.824176	-0.0709292	-0.430552	0.501482
CG14441	0.003673	0.352415	0.613	0.42	1	5	1.05537	1.16138	0.477293	0.0912785	-0.589029	0.680308	0.975091	1.35448	1.16138	0.714656	0.3257	0.678778	-0.142563	-0.384649	0.527213
rho	0.00509486	0.350765	0.371	0.232	1	5	0.565782	0.50369	0.125909	-0.109745	-0.750027	0.859772	0.523331	0.723945	0.50369	0.21829	0.0669087	0.126758	-0.304243	-0.566618	0.87086
CG12344	8.41e-09	0.350448	0.339	0.092	6.78e-05	5	0.468282	0.0399235	0.00522738	-0.914745	-0.869065	1.78381	0.4633	0.486843	0.0399235	0.0134124	0	0.033953	-0.917995	-0.664048	1.58204
Dyrk3	0.00667577	0.349664	0.758	0.652	1	5	2.30727	1.88554	1.1605	-0.182782	-0.384528	0.56731	2.28202	2.40132	1.88554	1.68831	0.82341	0.884847	-0.21479	-0.104604	0.319394
CG11122	0.00894907	0.349514	0.613	0.455	1	5	0.983629	1.10136	0.558854	0.106895	-0.492578	0.599472	0.902036	1.28763	1.10136	0.718573	0.456848	0.461303	-0.14466	-0.347557	0.492217
Pgant5	0.000613009	0.349249	0.839	0.651	1	5	2.41747	3.00117	1.17214	0.194493	-0.609439	0.803932	2.28686	2.90407	3.00117	2.02557	0.627094	1.58332	0.0323565	-0.325073	0.35743
CG17715	0.000373684	0.347326	0.661	0.434	1	5	0.947897	0.939579	0.531691	-0.00877485	-0.434118	0.442893	0.875148	1.21895	0.939579	0.638272	0.463623	0.506402	-0.229188	-0.320683	0.549871
emc	0.0016699	0.34705	0.839	0.666	1	5	4.86774	3.73849	0.851033	-0.231987	-0.772359	1.00435	5.0842	4.06123	3.73849	1.15038	0.659853	0.961964	-0.0794694	-0.692287	0.771756
Gclm	0.00107675	0.34661	0.71	0.543	1	5	1.51828	1.33889	0.782045	-0.118158	-0.415899	0.534057	1.45408	1.75748	1.33889	0.779332	0.783778	0.95815	-0.238178	-0.417926	0.656104
CG3655	0.000270813	0.346553	0.952	0.756	1	5	5.57195	4.48361	1.36823	-0.195324	-0.694837	0.890162	5.76664	4.84657	4.48361	2.16799	0.857459	1.4083	-0.0748894	-0.516463	0.591352
Gug	0.00169436	0.345473	0.855	0.726	1	5	3.16514	2.57666	1.3721	-0.185927	-0.46749	0.653417	3.15355	3.20833	2.57666	1.90967	1.02877	1.74093	-0.196884	-0.258856	0.455741
CG7945	0.00370136	0.344119	0.661	0.528	1	5	1.39437	1.17192	0.646065	-0.159538	-0.448711	0.608249	1.33617	1.61123	1.17192	0.645023	0.646731	1.0042	-0.272657	-0.4496	0.722258
CG31955	0.00515006	0.343384	0.419	0.264	1	5	0.601263	1.07969	0.291861	0.443117	-0.729682	1.1728	0.49984	0.979147	1.07969	0.300911	0.286081	0.2743	0.0931246	-0.721299	0.814424
rudhira	0.000106879	0.343321	0.984	0.884	0.861981	5	8.16846	7.81802	3.56261	-0.0429021	-0.544308	0.58721	8.15922	8.20289	7.81802	5.35033	2.42087	4.30481	-0.0469195	-0.315641	0.36256
Fim	0.00998852	0.343209	0.806	0.652	1	5	2.34893	2.23175	1.51645	-0.0498839	-0.320511	0.370395	2.25802	2.68762	2.23175	2.27421	1.03251	1.28718	-0.169617	0.0186674	0.188284
shep	0.000351084	0.342136	0.952	0.803	1	5	4.49503	5.67176	2.56658	0.207473	-0.547481	0.754954	4.2963	5.23546	5.67176	3.9299	1.69589	2.51229	0.0769249	-0.307111	0.384036
Xe7	0.00053305	0.341177	0.774	0.606	1	5	1.78325	1.91289	0.766447	0.0677691	-0.599325	0.667094	1.71342	2.04343	1.91289	1.1809	0.501753	1.00027	-0.0638823	-0.38266	0.446542
nocte	0.00015828	0.340873	0.903	0.637	1	5	1.95836	2.4004	1.0979	0.184155	-0.542617	0.726772	1.8397	2.40045	2.4004	1.7403	0.687632	1.1736	-1.77e-05	-0.274997	0.275014
CG3652	0.00272888	0.340742	0.694	0.536	1	5	1.32783	0.979453	0.797969	-0.262366	-0.185291	0.447657	1.27438	1.52699	0.979453	0.962806	0.692695	0.776421	-0.358573	-0.0169968	0.37557
CG33120	2.07e-08	0.340686	0.323	0.088	0.000166852	5	0.346305	0.125231	0	-0.638378	-1	1.63838	0.320588	0.442121	0.125231	0	0	0.0204989	-0.716749	-1	1.71675
CG14072	2.51e-05	0.340672	0.823	0.497	0.202407	5	10.1829	1.10717	0.458696	-0.891271	-0.585704	1.47698	11.4269	5.54769	1.10717	0.397338	0.497882	0.497218	-0.800427	-0.641123	1.44155
CG16711	0.00158127	0.339812	0.452	0.292	1	5	0.489779	0.614668	0.352042	0.203181	-0.427265	0.630447	0.407121	0.797748	0.614668	0.465675	0.279469	0.234832	-0.229496	-0.242396	0.471892
fs(1)h	3.09e-05	0.339494	1	0.923	0.249603	5	8.3574	9.07558	4.52707	0.0791332	-0.501181	0.580314	8.20668	8.91896	9.07558	5.65004	3.80988	4.18397	0.0172578	-0.377446	0.394704
ena	0.00223989	0.338525	0.887	0.718	1	5	3.3117	3.69268	1.75798	0.103172	-0.523929	0.627101	3.22773	3.62457	3.69268	2.35905	1.37411	1.24857	0.0184446	-0.361156	0.379601
Dsor1	0.000289645	0.338145	0.468	0.271	1	5	0.526815	0.38381	0.295625	-0.271452	-0.229763	0.501215	0.465552	0.755071	0.38381	0.295308	0.295827	0.398792	-0.49169	-0.230589	0.722278
Rbfox1	0.00393485	0.337743	0.952	0.865	1	5	5.43179	6.55267	3.46606	0.171058	-0.471046	0.642104	5.18425	6.35403	6.55267	5.08794	2.43024	3.47407	0.0303141	-0.223532	0.253846
Zip71B	0.000171492	0.337245	0.29	0.116	1	5	0.554862	0.192283	0.129145	-0.653458	-0.328359	0.981817	0.542404	0.601279	0.192283	0.0683386	0.16798	0.0521434	-0.68021	-0.644593	1.3248
Spec2	6.53e-05	0.336913	0.435	0.214	0.526522	5	0.700675	0.340448	0.130134	-0.514114	-0.617756	1.13187	0.689126	0.743705	0.340448	0.226667	0.0684836	0.237396	-0.542227	-0.334211	0.876438
unc-119	0.00149459	0.336339	0.758	0.634	1	5	1.74954	1.61594	1.15819	-0.0763639	-0.283272	0.359636	1.65856	2.08851	1.61594	1.24537	1.10251	1.21515	-0.226271	-0.229323	0.455594
CG7029	0.00158714	0.335326	0.548	0.362	1	5	0.813939	0.751313	0.433044	-0.0769427	-0.423617	0.50056	0.755041	1.03338	0.751313	0.578086	0.340412	0.381954	-0.272959	-0.230565	0.503524
Cyp9c1	0.000160156	0.334385	0.371	0.177	1	5	0.530991	0.308041	0.109493	-0.419874	-0.644551	1.06443	0.50441	0.630024	0.308041	0.100793	0.11505	0.140885	-0.511064	-0.672795	1.18386
Trf2	0.000416966	0.332463	0.919	0.851	1	5	5.08415	5.78724	3.00225	0.12149	-0.481231	0.60272	4.86005	5.9191	5.78724	4.04076	2.33899	4.18739	-0.0222766	-0.301782	0.324059
CG5789	0.00827887	0.332382	0.387	0.253	1	5	0.474894	0.523176	0.251096	0.0922854	-0.520054	0.612339	0.401749	0.74742	0.523176	0.422098	0.141885	0.372768	-0.300025	-0.193201	0.493226
spri	0.00176903	0.331708	0.371	0.209	1	5	0.439611	0.378556	0.162594	-0.138884	-0.57049	0.709374	0.387287	0.634561	0.378556	0.214727	0.129298	0.216661	-0.403436	-0.432773	0.836209
EcR	0.00696513	0.331572	0.532	0.39	1	5	0.811038	1.07574	0.37226	0.246067	-0.653951	0.900018	0.731785	1.10632	1.07574	0.623119	0.212047	0.398271	-0.0276409	-0.420755	0.448396
Atf6	0.00310283	0.331395	0.71	0.564	1	5	1.34925	1.45119	0.952366	0.0702492	-0.343736	0.413986	1.23889	1.76041	1.45119	1.08438	0.868052	1.09003	-0.175649	-0.252764	0.428413
mthl3	0.000253626	0.330867	0.484	0.277	1	5	0.454427	0.424271	0.307947	-0.0663597	-0.274175	0.340535	0.380467	0.72999	0.424271	0.363096	0.272725	0.403708	-0.418798	-0.144188	0.562986
Inx3	0.00819496	0.330865	0.823	0.714	1	5	2.66095	2.1825	1.33705	-0.179805	-0.387375	0.56718	2.62521	2.79409	2.1825	1.61617	1.15879	1.64691	-0.21889	-0.259484	0.478374
Act5C	9.46e-07	0.330819	1	1	0.00762895	5	58.4568	50.2833	39.9897	-0.139822	-0.204713	0.344535	57.2879	62.8123	50.2833	39.7949	40.1141	50.2591	-0.199467	-0.208587	0.408054
lola	0.000228854	0.330494	0.968	0.887	1	5	6.2598	6.49927	3.32547	0.0368461	-0.488331	0.525177	6.16045	6.62994	6.49927	4.54456	2.5469	3.37771	-0.0197086	-0.300758	0.320467
CG8483	0.000653333	0.330272	0.097	0.022	1	5	0.0930554	0.0887919	0.0334062	-0.0458172	-0.623769	0.669587	0.0328912	0.317215	0.0887919	0.033183	0.0335488	0.0343944	-0.72009	-0.626283	1.34637
RhoGAPp190	0.00151278	0.330066	0.645	0.43	1	5	1.00723	1.16264	0.476541	0.133677	-0.590124	0.723801	0.931909	1.28784	1.16264	0.63565	0.374924	0.607814	-0.0972166	-0.453272	0.550489
ken	0.0041805	0.329145	0.806	0.62	1	5	2.22999	1.9003	1.02741	-0.147843	-0.459344	0.607188	2.2213	2.26237	1.9003	1.64906	0.630385	0.746122	-0.160041	-0.132209	0.29225
CG43886	0.000518189	0.328931	0.984	0.966	1	5	12.4311	12.272	7.99346	-0.012805	-0.348641	0.361446	12.1111	13.6236	12.272	10.0171	6.70106	9.4583	-0.0992111	-0.183743	0.282954
CG34015	0.000720475	0.328688	0.258	0.12	1	5	0.214173	0.201563	0.102712	-0.0588745	-0.490422	0.549297	0.157778	0.424289	0.201563	0.180874	0.052794	0.0214694	-0.524939	-0.102646	0.627586
FER	0.00158847	0.3282	0.839	0.661	1	5	1.67075	2.54753	1.52673	0.344171	-0.400702	0.744873	1.44863	2.49832	2.54753	2.07437	1.17698	1.6715	0.0193172	-0.185733	0.20505
mura	0.00537083	0.328187	0.613	0.443	1	5	0.812433	1.33241	0.45283	0.390254	-0.660143	1.0504	0.687904	1.2764	1.33241	0.811501	0.223762	0.843571	0.042036	-0.390953	0.432989
CG32369	0.00441452	0.328157	0.806	0.68	1	5	2.28659	2.23093	1.30615	-0.0243442	-0.414524	0.438869	2.20617	2.58624	2.23093	1.89836	0.927939	1.4505	-0.137385	-0.149072	0.286457
CG18508	0.000916454	0.326411	0.226	0.098	1	5	0.22156	0.135086	0.0347057	-0.390296	-0.743084	1.13338	0.172404	0.404705	0.135086	0.0533358	0.0228075	0.138426	-0.666212	-0.605171	1.27138
Rab4	0.000701774	0.326326	0.952	0.87	1	5	4.2352	3.19962	2.62452	-0.244517	-0.179741	0.424258	4.16256	4.50582	3.19962	3.12348	2.30585	3.45594	-0.289892	-0.0237974	0.31369
cno	0.0018833	0.324947	0.742	0.566	1	5	1.23482	1.69736	1.03461	0.272506	-0.390459	0.662965	1.09859	1.74238	1.69736	1.34887	0.833906	0.781073	-0.0258346	-0.205312	0.231147
Efa6	0.00495497	0.324263	0.435	0.281	1	5	0.504903	0.478959	0.252955	-0.0513844	-0.471866	0.52325	0.44234	0.738002	0.478959	0.42071	0.145817	0.360037	-0.351006	-0.121616	0.472622
Spase22-23	0.00187836	0.324212	0.806	0.626	1	5	1.71811	1.49023	1.14329	-0.132635	-0.232808	0.365443	1.63418	2.03081	1.49023	1.29257	1.04795	1.34451	-0.266191	-0.132634	0.398825
Taf10b	0.000447501	0.323983	0.645	0.412	1	5	0.81878	0.747501	0.51929	-0.0870553	-0.305299	0.392354	0.737305	1.12234	0.747501	0.614978	0.458178	0.838858	-0.333981	-0.177288	0.511269
pst	0.000708751	0.323008	0.919	0.689	1	5	3.13127	3.11059	1.51758	-0.00660574	-0.512123	0.518728	3.07641	3.33566	3.11059	2.01839	1.19774	1.74827	-0.0674752	-0.351123	0.418598
CG4025	0.00457924	0.322598	0.758	0.559	1	5	1.5352	1.19625	0.887077	-0.220784	-0.258452	0.479236	1.49291	1.69276	1.19625	0.996596	0.817131	0.824255	-0.293313	-0.166899	0.460212
E(spl)m3-HLH	1.08e-05	0.322389	1	0.999	0.0867974	5	40.3262	32.4424	18.8931	-0.195501	-0.417641	0.613142	40.9028	38.1783	32.4424	22.9645	16.2929	24.6057	-0.150239	-0.292147	0.442385
PMCA	0.000922093	0.322132	0.839	0.661	1	5	2.14575	2.19748	1.32217	0.0235378	-0.398323	0.421861	2.07113	2.42379	2.19748	1.7944	1.02058	0.972227	-0.093372	-0.183428	0.2768
CG10947	2.36e-05	0.32208	0.323	0.123	0.189983	5	0.645839	0.217613	0.0216934	-0.663055	-0.900312	1.56337	0.659776	0.593913	0.217613	0.0233793	0.0206167	0	-0.633595	-0.892564	1.52616
IntS3	0.00130839	0.321724	0.468	0.296	1	5	0.552916	0.559644	0.289829	0.0120223	-0.482119	0.494141	0.489841	0.787921	0.559644	0.432227	0.198886	0.333923	-0.28972	-0.227675	0.517395
Ssdp	0.000654274	0.321371	0.952	0.761	1	5	3.58036	4.20963	1.99967	0.149483	-0.524977	0.67446	3.47473	3.97393	4.20963	2.89136	1.43019	1.55037	0.0559903	-0.313156	0.369146
RhoGAP19D	0.000761076	0.321107	0.935	0.809	1	5	3.73478	3.98852	2.35296	0.0636179	-0.410067	0.473685	3.60643	4.21296	3.98852	3.31059	1.74136	2.30376	-0.0532745	-0.169969	0.223243
CG3061	0.00169131	0.320778	0.613	0.422	1	5	0.982267	0.772316	0.401733	-0.213742	-0.479834	0.693576	0.951361	1.09742	0.772316	0.502524	0.337362	0.432178	-0.296243	-0.349329	0.645572
ACC	5.99e-05	0.320758	0.258	0.095	0.483097	5	0.359336	0.104324	0.0615237	-0.709675	-0.410266	1.11994	0.333923	0.454021	0.104324	0.0594962	0.0628185	0.0867205	-0.770221	-0.4297	1.19992
Lk6	7.27e-06	0.318879	1	0.985	0.0586654	5	18.2665	19.1424	8.53333	0.0457574	-0.554219	0.599977	18.2026	18.5046	19.1424	12.3728	6.0812	10.1877	0.0333215	-0.353644	0.386965
crol	0.00205363	0.318799	1	0.885	1	5	6.48847	6.60608	3.36093	0.017802	-0.491236	0.509038	6.39711	6.82887	6.60608	4.29697	2.76313	4.02739	-0.0326258	-0.349543	0.382169
CG17839	0.000218017	0.31867	0.355	0.168	1	5	0.619419	0.213513	0.11598	-0.655301	-0.456803	1.1121	0.617519	0.626496	0.213513	0.0529089	0.15626	0.123813	-0.659195	-0.752198	1.41139
zormin	0.00701593	0.318391	0.613	0.459	1	5	1.12551	1.26878	0.468749	0.112917	-0.630552	0.743469	1.0616	1.36364	1.26878	0.722914	0.306426	0.665287	-0.0695625	-0.43023	0.499793
mask	0.00845136	0.317806	0.774	0.596	1	5	1.45591	2.25127	0.911838	0.353294	-0.594967	0.94826	1.3168	1.9742	2.25127	1.39603	0.602604	0.895484	0.123069	-0.37989	0.502959
Atg18b	0.00675856	0.317612	0.484	0.324	1	5	0.510954	0.770802	0.427685	0.337114	-0.445143	0.782257	0.407143	0.897731	0.770802	0.386533	0.453967	0.516482	-0.141389	-0.498532	0.639921
E(Pc)	0.000979558	0.317302	0.855	0.616	1	5	1.99211	1.64591	0.945329	-0.173786	-0.42565	0.599436	1.96938	2.07682	1.64591	1.3879	0.662681	1.03146	-0.207485	-0.156761	0.364246
pico	0.000844795	0.316999	0.935	0.814	1	5	4.01812	4.00783	2.25175	-0.00256294	-0.438161	0.440724	3.9487	4.27677	4.00783	2.9821	1.78531	2.13511	-0.0628846	-0.25593	0.318814
Fer1HCH	0.000121333	0.316325	1	0.983	0.978548	5	17.5335	12.7252	9.6311	-0.274232	-0.24315	0.517382	17.685	16.9691	12.7252	10.5654	9.03438	12.3741	-0.250093	-0.169726	0.419819
CG1998	0.00375465	0.315679	0.323	0.186	1	5	0.342578	0.272291	0.12671	-0.205171	-0.534654	0.739825	0.285414	0.555563	0.272291	0.176726	0.0947663	0.36078	-0.509883	-0.350966	0.860849
CG31635	0.00961288	0.315501	0.903	0.757	1	5	2.65495	3.30795	1.90697	0.197401	-0.423519	0.620919	2.47317	3.33225	3.30795	2.45034	1.55994	2.10916	-0.00729377	-0.259256	0.26655
bab2	0.00131257	0.31547	0.597	0.378	1	5	1.12879	0.666543	0.274195	-0.409508	-0.588631	0.998139	1.15068	1.04723	0.666543	0.41063	0.18706	0.184054	-0.363515	-0.383941	0.747456
Lac	0.00163094	0.315299	0.742	0.554	1	5	2.12017	1.57831	0.570985	-0.255573	-0.638231	0.893804	2.16704	1.94554	1.57831	0.697994	0.48987	0.714866	-0.188755	-0.557759	0.746514
Pitslre	0.000712071	0.315202	0.806	0.602	1	5	1.53439	1.87492	0.868308	0.181624	-0.536883	0.718507	1.42441	1.94417	1.87492	1.08117	0.732363	1.26744	-0.0356182	-0.423353	0.458971
CG16953	0.00115523	0.315098	0.677	0.483	1	5	1.15627	1.18848	0.744434	0.0270954	-0.373623	0.400718	1.07814	1.4474	1.18848	0.622307	0.822431	0.747031	-0.178886	-0.476383	0.655269
Pli	0.00473389	0.314562	0.935	0.742	1	5	3.20521	2.57433	1.47503	-0.196827	-0.427026	0.623853	3.22492	3.13175	2.57433	1.83098	1.2477	1.46613	-0.177989	-0.288758	0.466747
GAL4	3.13e-05	0.313996	0.306	0.124	0.252194	5	0.277313	0.222309	0.0592322	-0.198345	-0.733559	0.931904	0.234073	0.438414	0.222309	0.0753283	0.0489523	0.0544588	-0.492925	-0.661155	1.15408
Tgi	0.0030605	0.313866	0.677	0.529	1	5	1.38966	1.01867	0.858055	-0.266965	-0.157669	0.424634	1.34348	1.56172	1.01867	0.838375	0.870623	0.890081	-0.347727	-0.176988	0.524715
vib	0.00455275	0.313657	0.677	0.563	1	5	1.48469	1.12115	0.972768	-0.244857	-0.132349	0.377206	1.44248	1.64194	1.12115	1.1319	0.871141	0.720817	-0.317177	0.00949134	0.326668
CG9815	0.00210861	0.312297	0.419	0.242	1	5	0.541044	0.530316	0.278639	-0.0198288	-0.474578	0.494407	0.474207	0.790064	0.530316	0.190915	0.334665	0.516487	-0.328769	-0.639997	0.968766
CG42342	0.000428388	0.311726	0.823	0.676	1	5	5.06534	1.51126	0.862678	-0.701647	-0.429166	1.13081	5.50843	3.41446	1.51126	0.903358	0.836698	1.05043	-0.557394	-0.402248	0.959643
Cdc42	0.00354046	0.311136	0.968	0.895	1	5	5.08307	4.2107	3.30432	-0.171622	-0.215257	0.386879	4.97778	5.47534	4.2107	3.14161	3.40823	4.26414	-0.23097	-0.253898	0.484868
eIF4G1	0.0086592	0.310882	0.71	0.55	1	5	1.45671	1.5518	0.836893	0.0612792	-0.460695	0.521974	1.38858	1.71052	1.5518	1.33978	0.515721	0.737885	-0.0927897	-0.136628	0.229417
Akap200	6.71e-06	0.310494	1	0.997	0.0541421	5	36.03	39.1914	23.258	0.0806653	-0.406554	0.487219	35.1578	39.2797	39.1914	32.0657	17.6329	25.0725	-0.00224743	-0.181819	0.184066
MED7	0.00785194	0.309781	0.516	0.362	1	5	0.689018	0.5767	0.440817	-0.163012	-0.235622	0.398634	0.629112	0.912216	0.5767	0.706909	0.270875	0.481953	-0.367804	0.184195	0.551999
rut	0.00385923	0.309575	0.323	0.176	1	5	0.606166	0.162922	0.142164	-0.731226	-0.12741	0.858636	0.611139	0.587639	0.162922	0.133955	0.147406	0.0208034	-0.722752	-0.177795	0.900547
Galphao	0.00284494	0.308819	0.419	0.265	1	5	0.439242	0.430973	0.318179	-0.018825	-0.26172	0.280545	0.369894	0.697621	0.430973	0.494031	0.20587	0.362407	-0.382224	0.127639	0.509863
CG30423	0.00146345	0.308091	0.919	0.837	1	5	4.15483	3.24305	2.91112	-0.21945	-0.102352	0.321802	4.10036	4.35775	3.24305	2.99916	2.85489	2.54935	-0.255798	-0.0752027	0.331001
CG30377	0.00894764	0.307913	0.629	0.494	1	5	1.25283	1.08922	0.645031	-0.130595	-0.407803	0.538398	1.20616	1.4267	1.08922	0.819286	0.533741	0.77784	-0.236549	-0.247821	0.484369
Cds	0.00018229	0.306879	0.435	0.236	1	5	0.383953	0.366043	0.275284	-0.0466464	-0.247946	0.294592	0.32015	0.621671	0.366043	0.304492	0.256631	0.259811	-0.411195	-0.168152	0.579347
GEFmeso	9.71e-05	0.306778	0.468	0.225	0.783117	5	1.11762	0.338458	0.0833624	-0.697161	-0.7537	1.45086	1.18996	0.848075	0.338458	0.0374667	0.112674	0	-0.60091	-0.889302	1.49021
smash	0.00103379	0.306754	0.871	0.693	1	5	3.51002	2.53911	0.931904	-0.276611	-0.63298	0.909591	3.64907	2.99194	2.53911	1.51493	0.55955	0.955857	-0.151349	-0.403361	0.55471
E2f1	0.00498093	0.306417	0.806	0.668	1	5	2.07359	2.84944	1.58809	0.272279	-0.442665	0.714944	1.90537	2.70035	2.84944	2.65206	0.908581	1.42387	0.0523211	-0.0692678	0.121589
Rrp47	0.00856412	0.305899	0.758	0.628	1	5	1.96807	1.46596	1.05843	-0.255127	-0.277995	0.533122	1.94637	2.04894	1.46596	1.25865	0.930563	1.1689	-0.284525	-0.141417	0.425942
Bx	0.000588513	0.303727	0.79	0.534	1	5	2.04131	1.33603	0.567546	-0.345505	-0.575198	0.920703	2.10758	1.7944	1.33603	0.856513	0.382997	0.573959	-0.255446	-0.358911	0.614356
Ae2	0.00249851	0.303564	0.274	0.135	1	5	0.414828	0.131821	0.269317	-0.682229	0.510538	1.19277	0.380817	0.54155	0.131821	0.377924	0.199955	0.127995	-0.756587	0.651199	1.40779
drpr	0.00829068	0.30356	0.855	0.676	1	5	2.64036	2.35643	1.01852	-0.107536	-0.567771	0.675307	2.64798	2.61198	2.35643	1.32965	0.819813	1.26874	-0.0978381	-0.435737	0.533575
comm	0.00195458	0.302874	0.177	0.068	1	5	0.178381	0.134639	0.0660153	-0.24522	-0.509686	0.754906	0.130015	0.358586	0.134639	0.0582312	0.0709866	0.0450399	-0.624529	-0.5675	1.19203
Fer2LCH	1.76e-06	0.302124	1	0.993	0.0142179	5	26.1422	20.2497	14.3341	-0.225401	-0.292135	0.517536	26.3062	25.5311	20.2497	15.8922	13.339	19.7427	-0.206861	-0.21519	0.42205
CG4822	0.00445447	0.301851	0.613	0.446	1	5	1.14117	1.1807	0.510668	0.0334854	-0.567488	0.600974	1.07943	1.3712	1.1807	0.670596	0.408529	0.894252	-0.138925	-0.432037	0.570961
Set1	0.00347782	0.301126	0.661	0.504	1	5	1.32433	1.21976	0.522837	-0.0789602	-0.571362	0.650322	1.30617	1.39201	1.21976	0.958694	0.244474	0.425773	-0.123738	-0.214032	0.33777
NFAT	0.00106491	0.301059	0.887	0.662	1	5	2.58877	2.6552	1.16714	0.0250185	-0.560431	0.58545	2.56727	2.66886	2.6552	1.99348	0.639396	0.99333	-0.00511945	-0.249215	0.254334
Rox8	0.00132172	0.298337	0.79	0.63	1	5	1.91389	2.04779	1.1987	0.0653854	-0.414635	0.480021	1.83615	2.20354	2.04779	1.4431	1.04261	1.07143	-0.0706821	-0.295287	0.365969
CG30109	0.00432513	0.298272	0.387	0.246	1	5	0.434127	0.405633	0.297163	-0.0656351	-0.267409	0.333044	0.371226	0.668484	0.405633	0.280217	0.307986	0.350149	-0.393205	-0.309186	0.70239
GstE3	8.17e-05	0.298114	0.194	0.061	0.658642	5	0.192221	0.122852	0.0179759	-0.360879	-0.853679	1.21456	0.15027	0.348522	0.122852	0.0461224	0	0.0794706	-0.647505	-0.624571	1.27208
CG11791	0.00437479	0.2981	0.871	0.772	1	5	3.08771	2.44865	1.66655	-0.206968	-0.319399	0.526367	3.0565	3.20398	2.44865	1.98544	1.46289	2.36297	-0.235747	-0.189168	0.424915
CG2186	0.00192448	0.296187	0.323	0.175	1	5	0.298924	0.243391	0.188792	-0.185777	-0.224325	0.410102	0.23829	0.524835	0.243391	0.247917	0.151032	0.345358	-0.536253	0.0182556	0.554508
CG8306	0.00352813	0.296037	0.887	0.761	1	5	3.57026	2.4371	1.70885	-0.317388	-0.298819	0.616207	3.64615	3.28752	2.4371	1.93147	1.56667	1.50488	-0.25868	-0.207471	0.466151
Mnt	0.00208586	0.295363	0.742	0.508	1	5	1.41605	1.37416	0.718146	-0.0295818	-0.477392	0.506974	1.3713	1.58278	1.37416	1.24192	0.383635	0.760768	-0.131805	-0.096232	0.228037
Amph	0.00403517	0.29508	0.694	0.557	1	5	1.583	1.11301	0.885689	-0.296898	-0.204239	0.501137	1.53597	1.75822	1.11301	1.02062	0.799516	1.52536	-0.366969	-0.0830098	0.449979
tim	0.00467816	0.293982	0.613	0.429	1	5	0.944534	0.971255	0.537946	0.0275116	-0.446134	0.473645	0.875183	1.20292	0.971255	0.829372	0.351824	0.797778	-0.192588	-0.146082	0.338669
CG12099	0.00190327	0.29256	0.629	0.446	1	5	0.9796	0.928441	0.563721	-0.052224	-0.392831	0.445055	0.922965	1.19061	0.928441	0.67637	0.491777	0.663749	-0.220197	-0.271499	0.491696
FASN1	0.00420105	0.291639	0.726	0.547	1	5	2.60514	1.31014	0.6634	-0.497095	-0.493641	0.990736	2.75583	2.04371	1.31014	0.820091	0.563329	0.534235	-0.358943	-0.374042	0.732985
PLCXD	0.00111095	0.290309	0.726	0.462	1	5	1.62843	0.977726	0.414364	-0.399588	-0.576196	0.975784	1.67491	1.45526	0.977726	0.780671	0.180421	0.694766	-0.328141	-0.201544	0.529686
Sema5c	0.00602854	0.28964	0.5	0.362	1	5	0.865146	0.597512	0.374691	-0.309351	-0.372915	0.682266	0.848805	0.926028	0.597512	0.460459	0.319914	0.30971	-0.354758	-0.229373	0.584131
Spn88Ea	3.69e-05	0.28959	0.677	0.387	0.297508	5	1.43658	0.751039	0.303661	-0.477204	-0.595678	1.07288	1.4957	1.21632	0.751039	0.185925	0.378854	0.367806	-0.38253	-0.752443	1.13497
ttk	0.00535683	0.289586	0.742	0.577	1	5	1.63512	1.80323	0.850968	0.0932245	-0.528086	0.621311	1.56513	1.89592	1.80323	1.37793	0.514423	1.13625	-0.0488877	-0.235856	0.284744
CG2991	0.00278961	0.2889	0.645	0.471	1	5	1.20753	0.800506	0.390555	-0.337071	-0.512114	0.849185	1.20681	1.21021	0.800506	0.477139	0.335258	0.72668	-0.33854	-0.403953	0.742493
sqz	0.000411039	0.287934	0.419	0.226	1	5	0.52156	0.299788	0.186662	-0.425208	-0.377354	0.802562	0.501054	0.59796	0.299788	0.308399	0.108914	0.128869	-0.498648	0.0279221	0.52657
Daxx	0.0086542	0.287818	0.387	0.258	1	5	0.389325	0.528112	0.222063	0.262798	-0.579515	0.842313	0.322651	0.637739	0.528112	0.415133	0.0987581	0.27624	-0.171899	-0.21393	0.385829
CG6067	0.00970579	0.287798	0.274	0.156	1	5	0.445133	0.416144	0.0505192	-0.0651253	-0.878602	0.943727	0.420393	0.537312	0.416144	0.0156116	0.0728131	0.0162301	-0.225508	-0.962485	1.18799
AGO1	0.00748321	0.287524	0.984	0.764	1	5	3.36027	4.18459	1.8837	0.196988	-0.549849	0.746837	3.24697	3.78244	4.18459	3.01507	1.16114	1.88547	0.0961023	-0.279483	0.375586
Sema1a	0.00346629	0.287349	0.855	0.658	1	5	2.13687	3.0704	1.08499	0.304042	-0.646628	0.95067	2.01803	2.57964	3.0704	1.94094	0.538338	1.31808	0.159834	-0.367855	0.527689
ArfGAP3	0.00120296	0.286656	0.645	0.464	1	5	0.850479	0.823826	0.827483	-0.031339	0.00441963	0.0357587	0.761767	1.181	0.823826	0.770632	0.863791	0.709175	-0.302435	-0.0645689	0.367004
Arl6IP1	0.000963062	0.286561	0.887	0.785	1	5	3.81132	2.98764	1.51373	-0.216113	-0.493336	0.709449	3.87313	3.58101	2.98764	1.76932	1.35049	2.19563	-0.165699	-0.407786	0.573486
CG13663	0.000536598	0.286415	0.371	0.194	1	5	0.332489	0.249067	0.182011	-0.250901	-0.269231	0.520132	0.279661	0.529317	0.249067	0.190958	0.176296	0.339547	-0.529455	-0.233307	0.762762
Smurf	0.00683126	0.286348	0.323	0.196	1	5	0.297567	0.322623	0.225126	0.0776626	-0.302201	0.379864	0.234648	0.531992	0.322623	0.281486	0.189131	0.244262	-0.393557	-0.127507	0.521064
CG5346	0.0024177	0.286092	0.774	0.62	1	5	2.8272	1.04853	0.999148	-0.62913	-0.0470921	0.676222	2.98355	2.24467	1.04853	0.784618	1.13616	1.05979	-0.532882	-0.251694	0.784576
MED26	0.00431168	0.285757	0.887	0.728	1	5	2.84963	2.97665	1.52941	0.0426729	-0.486198	0.528871	2.8053	3.01478	2.97665	2.34733	1.00704	1.38202	-0.0126476	-0.21142	0.224067
osp	0.000388753	0.285735	0.5	0.292	1	5	0.526328	0.509469	0.370617	-0.0320314	-0.272543	0.304574	0.458893	0.777576	0.509469	0.549664	0.256268	0.528913	-0.344799	0.0731268	0.417926
Xrp1	0.00348574	0.285436	0.984	0.959	1	5	14.1832	14.3826	6.98897	0.0138645	-0.514066	0.527931	14.0934	14.5175	14.3826	10.2619	4.89873	10.6757	-0.00929782	-0.286507	0.295805
Syp	0.00855365	0.285384	0.984	0.887	1	5	6.18832	7.95708	4.35023	0.222287	-0.453288	0.675575	5.93815	7.12043	7.95708	6.89447	2.72534	3.45377	0.105145	-0.133543	0.238688
Nipped-A	0.00151532	0.285009	0.677	0.49	1	5	1.17207	1.31837	0.647787	0.110973	-0.508645	0.619618	1.11713	1.37677	1.31837	0.96233	0.446903	0.499321	-0.0424166	-0.270061	0.312478
mCD8	0.00231486	0.284829	0.629	0.432	1	5	1.11301	1.14579	0.551785	0.0286114	-0.518426	0.547037	1.07542	1.25305	1.14579	0.886562	0.337977	0.3826	-0.0855987	-0.226246	0.311845
Graf	0.00130243	0.284709	0.79	0.585	1	5	1.51521	1.76044	0.963195	0.139302	-0.452867	0.592168	1.4298	1.83343	1.76044	1.48393	0.630624	1.00588	-0.0398111	-0.157068	0.196879
Rala	0.00231918	0.283987	0.5	0.325	1	5	0.714233	0.610799	0.303725	-0.144819	-0.502742	0.647561	0.681715	0.83539	0.610799	0.411789	0.234709	0.320247	-0.268846	-0.32582	0.594666
CAH3	0.00172018	0.283635	0.839	0.634	1	5	1.92154	1.69949	1.02156	-0.11556	-0.398901	0.514461	1.8883	2.04539	1.69949	1.22938	0.888837	1.19539	-0.169115	-0.276619	0.445734
CG10082	0.000877315	0.282963	0.984	0.911	1	5	7.3422	8.7044	3.68941	0.156496	-0.576144	0.732639	7.18603	7.92405	8.7044	5.68958	2.412	5.1992	0.08965	-0.346356	0.436006
Imp	0.00131333	0.282953	1	0.925	1	5	9.12965	9.16215	5.61011	0.00354774	-0.387686	0.391234	9.07713	9.32531	9.16215	8.2054	3.95262	4.51913	-0.0174963	-0.104425	0.121921
CG10265	8.22e-06	0.282926	0.452	0.212	0.066328	5	0.36386	0.297083	0.281296	-0.183524	-0.0531392	0.236663	0.306855	0.576249	0.297083	0.352378	0.235899	0.294476	-0.484454	0.15692	0.641374
CG11873	0.00934042	0.282458	0.565	0.419	1	5	0.974131	0.920815	0.369925	-0.0547321	-0.598263	0.652995	0.944943	1.08288	0.920815	0.605067	0.219751	0.470473	-0.149664	-0.342901	0.492565
zfh1	0.00116651	0.282346	0.887	0.728	1	5	3.51693	4.02169	1.76649	0.125509	-0.56076	0.686269	3.47207	3.68408	4.02169	2.86851	1.06268	1.43949	0.0839472	-0.286741	0.370689
CG8738	0.000289759	0.282277	0.387	0.182	1	5	0.760364	0.237292	0.0785755	-0.687924	-0.668865	1.35679	0.790318	0.648762	0.237292	0.0751606	0.0807565	0.123259	-0.634239	-0.683256	1.3175
Rab5	0.000221307	0.282085	0.984	0.933	1	5	7.14382	7.74551	4.79545	0.077683	-0.380874	0.458557	6.88701	8.10064	7.74551	6.12671	3.94523	6.51319	-0.0438393	-0.208999	0.252838
4E-T	0.000843556	0.280758	0.629	0.412	1	5	0.944874	0.686525	0.466	-0.273422	-0.32122	0.594642	0.914038	1.05976	0.686525	0.537743	0.420181	0.656823	-0.35219	-0.216718	0.568908
Hydr2	0.00183955	0.279852	0.532	0.356	1	5	0.709675	0.554837	0.371762	-0.218181	-0.329961	0.548143	0.673903	0.842953	0.554837	0.347286	0.387394	0.381663	-0.341794	-0.374075	0.715869
pxb	0.00154324	0.279716	0.323	0.166	1	5	0.445311	0.267431	0.103885	-0.399451	-0.611544	1.011	0.428163	0.509201	0.267431	0.0919322	0.111519	0.0523802	-0.474803	-0.65624	1.13104
hook	0.00531311	0.279134	0.839	0.677	1	5	3.30631	4.37966	2.05933	0.245075	-0.529796	0.774872	3.12063	3.99814	4.37966	3.18233	1.34212	2.86148	0.0871119	-0.273384	0.360496
ND-B16.6	0.00102735	0.279062	0.968	0.88	1	5	4.14086	3.09306	3.18233	-0.253038	0.0280517	0.28109	4.07251	4.39549	3.09306	3.13747	3.21098	3.18302	-0.29631	0.0141548	0.310464
bip2	0.00452662	0.278176	0.935	0.796	1	5	4.2145	3.69799	1.99531	-0.122555	-0.460434	0.582989	4.26486	4.02687	3.69799	2.85376	1.44705	1.84434	-0.0816712	-0.228294	0.309965
Khc-73	0.00985422	0.277037	0.581	0.464	1	5	1.06905	0.904127	0.587458	-0.154274	-0.350249	0.504522	1.03796	1.18491	0.904127	0.749758	0.483804	0.509356	-0.236963	-0.170738	0.407702
GMF	0.00428137	0.275976	0.597	0.423	1	5	0.861152	0.626364	0.627117	-0.272644	0.001202	0.273846	0.805239	1.06947	0.626364	0.603654	0.642103	0.796028	-0.414325	-0.036257	0.450582
Cirl	0.00363869	0.275362	0.984	0.943	1	5	6.65712	8.82665	5.00835	0.245793	-0.432587	0.678381	6.21705	8.29675	8.82665	6.00358	4.37275	7.03014	0.0600349	-0.319835	0.37987
Csp	0.00119624	0.27523	0.677	0.48	1	5	1.02536	0.884705	0.778091	-0.137177	-0.120509	0.257685	0.962143	1.2609	0.884705	0.883763	0.710602	0.799939	-0.298353	-0.00106456	0.299418
stx	0.00241944	0.274469	0.774	0.585	1	5	1.91146	1.85386	0.644061	-0.0301372	-0.652583	0.68272	1.91463	1.89965	1.85386	0.979571	0.429786	0.853645	-0.0241083	-0.471604	0.495712
Dd	0.00911539	0.273233	0.677	0.515	1	5	1.28446	1.24454	0.751672	-0.0310811	-0.396025	0.427106	1.24035	1.44883	1.24454	1.12171	0.515344	0.680988	-0.141	-0.0986953	0.239696
Hsf	0.00453315	0.272899	0.565	0.39	1	5	0.847713	0.721881	0.442616	-0.148438	-0.386858	0.535295	0.81633	0.964644	0.721881	0.445602	0.440708	0.379234	-0.251661	-0.38272	0.634381
CG14767	0.00214426	0.272854	0.935	0.865	1	5	5.71784	3.4544	2.60544	-0.395855	-0.245761	0.641616	5.87591	5.1289	3.4544	2.81959	2.46868	3.92042	-0.326483	-0.183769	0.510252
Utx	0.00444322	0.271678	0.452	0.296	1	5	0.53105	0.517901	0.270505	-0.0247599	-0.477689	0.502449	0.480876	0.717988	0.517901	0.381304	0.199743	0.412386	-0.278678	-0.263751	0.542429
cwo	0.00873618	0.271267	0.645	0.468	1	5	1.15087	1.23827	0.770378	0.0705757	-0.377857	0.448433	1.08398	1.40012	1.23827	0.96783	0.644275	0.744959	-0.1156	-0.218399	0.333999
Nrd1	0.00337892	0.269928	0.258	0.134	1	5	0.184741	0.186002	0.197977	0.00677994	0.060489	0.0672689	0.127948	0.396338	0.186002	0.191553	0.20208	0.100998	-0.530699	0.0289808	0.55968
Aldh-III	0.00196759	0.269851	0.629	0.433	1	5	0.819436	0.800199	0.591063	-0.0234762	-0.261355	0.284831	0.755786	1.05658	0.800199	0.552154	0.615913	0.642186	-0.242654	-0.309979	0.552633
Tsp39D	0.00350504	0.267511	0.742	0.605	1	5	1.59455	1.49673	1.10448	-0.0613416	-0.262074	0.323415	1.53897	1.80163	1.49673	1.19564	1.04626	0.978008	-0.169234	-0.20117	0.370403
pod1	0.00879169	0.267296	0.548	0.397	1	5	0.66192	0.929766	0.437816	0.288079	-0.529111	0.81719	0.583151	0.955401	0.929766	0.536143	0.37502	0.525645	-0.0268316	-0.423357	0.450189
norpA	0.00339737	0.266949	0.516	0.334	1	5	1.29553	0.422184	0.271149	-0.674122	-0.357747	1.03187	1.37576	0.996616	0.422184	0.241569	0.29004	0.221984	-0.576382	-0.42781	1.00419
sesB	0.000548062	0.264957	1	0.994	1	5	22.1419	17.8864	13.2578	-0.192194	-0.258775	0.45097	22.3853	21.2351	17.8864	15.3859	11.8987	13.9813	-0.157699	-0.139795	0.297495
VhaPPA1-1	0.0010493	0.264792	0.968	0.916	1	5	5.47919	4.92912	4.49215	-0.100393	-0.0886493	0.189042	5.33417	6.0195	4.92912	4.81085	4.28862	4.25859	-0.181142	-0.023994	0.205136
Pld	0.000416843	0.263097	0.306	0.145	1	5	0.333175	0.172281	0.115691	-0.482911	-0.328474	0.811385	0.308881	0.423689	0.172281	0.148485	0.0947473	0.0728325	-0.593378	-0.138124	0.731502
Vha16-1	0.000198758	0.263052	1	0.99	1	5	22.8955	20.0207	14.2596	-0.125558	-0.287758	0.413316	23.1096	22.0974	20.0207	19.2073	11.0997	11.8335	-0.0939792	-0.0406281	0.134607
Rbp1-like	0.00808534	0.26244	0.774	0.617	1	5	1.52209	1.6555	1.40575	0.0805864	-0.150861	0.231448	1.3869	2.02579	1.6555	1.59215	1.28671	1.80349	-0.182786	-0.0382664	0.221052
sbb	1.89e-05	0.262194	1	0.976	0.152377	5	16.7834	11.9179	8.32964	-0.289897	-0.301084	0.590981	17.2731	14.9587	11.9179	10.0701	7.2181	9.4514	-0.203278	-0.155049	0.358327
Rgk1	0.00208081	0.26182	0.161	0.06	1	5	0.292205	0.0683756	0.00962761	-0.766002	-0.859195	1.6252	0.280083	0.337371	0.0683756	0.0247024	0	0.0324823	-0.797328	-0.638724	1.43605
beta-Man	0.000760745	0.261797	0.435	0.244	1	5	0.400621	0.413568	0.24261	0.0313054	-0.413375	0.44468	0.346981	0.600474	0.413568	0.298897	0.206661	0.340927	-0.311264	-0.277273	0.588536
Notum	0.000753718	0.261646	0.387	0.197	1	5	0.679908	0.486217	0.0389085	-0.284878	-0.919977	1.20486	0.686657	0.654763	0.486217	0.0731578	0.017035	0.153687	-0.257415	-0.849537	1.10695
alpha-Cat	0.00309007	0.261489	0.758	0.577	1	5	1.4664	1.45529	0.902005	-0.00757832	-0.380188	0.387766	1.43296	1.591	1.45529	1.23798	0.687436	0.528448	-0.0852994	-0.149326	0.234625
wkd	0.00858434	0.261464	0.419	0.281	1	5	0.490614	0.489058	0.29545	-0.00317044	-0.395879	0.39905	0.431086	0.712404	0.489058	0.269857	0.311796	0.563598	-0.31351	-0.448212	0.761721
S	0.000299093	0.259548	0.516	0.296	1	5	0.641953	0.514545	0.251113	-0.198469	-0.51197	0.710439	0.622513	0.71438	0.514545	0.345453	0.190863	0.204099	-0.279732	-0.328625	0.608358
CG34325	0.00894139	0.259329	0.887	0.693	1	5	2.72965	2.51386	1.739	-0.0790546	-0.308236	0.387291	2.65384	3.01213	2.51386	2.12674	1.49137	2.54149	-0.165421	-0.153997	0.319418
bun	0.000320623	0.257957	0.952	0.93	1	5	9.33676	6.78632	4.93211	-0.273161	-0.273228	0.546389	9.54201	8.57201	6.78632	5.7531	4.40777	5.65718	-0.208317	-0.15225	0.360567
wdb	0.00664169	0.257361	0.887	0.782	1	5	3.52282	3.89783	2.18358	0.0962105	-0.439796	0.536007	3.45867	3.76181	3.89783	3.24432	1.50613	1.81486	0.0348957	-0.16766	0.202555
CG14883	0.00295387	0.257147	0.403	0.239	1	5	0.513133	0.27697	0.251759	-0.460237	-0.0910248	0.551262	0.487216	0.609693	0.27697	0.254204	0.250197	0.338077	-0.545722	-0.0821967	0.627919
NetB	4.23e-05	0.256945	0.242	0.078	0.34082	5	0.375033	0.0739328	0.0112436	-0.802863	-0.847921	1.65078	0.377226	0.36686	0.0739328	0	0.0184244	0	-0.798471	-1	1.79847
kug	0.00791164	0.256158	0.403	0.261	1	5	0.488562	0.575915	0.21106	0.151677	-0.633522	0.785199	0.443383	0.65689	0.575915	0.263632	0.177485	0.259163	-0.12327	-0.542239	0.665509
unc-45	0.00186535	0.25609	0.242	0.113	1	5	0.174003	0.170396	0.0990926	-0.020733	-0.418456	0.439189	0.127786	0.3462	0.170396	0.137807	0.0743671	0.102322	-0.507812	-0.19125	0.699062
uex	0.0057715	0.255786	0.903	0.774	1	5	3.73772	2.88276	1.9919	-0.228737	-0.309031	0.537769	3.80498	3.48712	2.88276	2.61261	1.59548	1.65829	-0.173312	-0.0937146	0.267026
CG32204	0.000640599	0.255497	0.839	0.566	1	5	5.54431	2.50486	0.47542	-0.54821	-0.810201	1.35841	6.06375	3.60896	2.50486	0.652258	0.362482	0.872258	-0.305933	-0.739604	1.04554
CG8289	0.00999781	0.255275	0.565	0.405	1	5	0.833637	0.704625	0.557274	-0.154758	-0.20912	0.363878	0.794196	0.980585	0.704625	0.515246	0.584115	0.472749	-0.281424	-0.268765	0.550189
sws	0.00908422	0.255261	0.403	0.261	1	5	0.516177	0.477439	0.197542	-0.0750479	-0.586246	0.661294	0.484839	0.632936	0.477439	0.311716	0.124624	0.235598	-0.245677	-0.347108	0.592784
CG9503	1.52e-09	0.254772	0.161	0.021	1.23e-05	5	0.0731642	0.0256486	0.0229759	-0.649437	-0.104206	0.753643	0.0333856	0.221372	0.0256486	0.0177298	0.0263263	0	-0.884138	-0.308742	1.19288
Sar1	0.00243931	0.254175	0.984	0.846	1	5	3.77886	3.18545	2.77385	-0.157033	-0.129214	0.286246	3.69309	4.09842	3.18545	3.16675	2.52292	3.44265	-0.222759	-0.00587132	0.228631
nmo	7.53e-05	0.253744	1	0.976	0.607286	5	14.0465	14.0696	7.78518	0.00164581	-0.446667	0.448313	13.9865	14.2699	14.0696	9.42677	6.73677	10.4957	-0.0140365	-0.329991	0.344027
Mvb12	0.0064834	0.253241	0.71	0.552	1	5	1.39694	1.25793	0.900599	-0.0995103	-0.284062	0.383573	1.35782	1.54268	1.25793	0.9627	0.860938	0.85216	-0.184583	-0.234695	0.419278
Unr	0.00283296	0.253057	1	0.947	1	5	7.84499	8.26192	5.44106	0.050464	-0.341429	0.391893	7.6584	8.54019	8.26192	6.37928	4.84186	6.25969	-0.0325843	-0.22787	0.260454
da	0.00657843	0.253013	0.806	0.666	1	5	2.28927	2.05185	1.08333	-0.103709	-0.472022	0.575731	2.30949	2.21396	2.05185	1.57058	0.772152	0.863741	-0.0732183	-0.234556	0.307775
chb	0.00179912	0.25192	0.435	0.263	1	5	0.460677	0.464686	0.2292	0.00862843	-0.506765	0.515393	0.420354	0.61091	0.464686	0.268489	0.204107	0.236642	-0.239355	-0.422215	0.66157
shi	0.00876064	0.250717	0.613	0.448	1	5	1.03455	1.03105	0.500336	-0.00338257	-0.514733	0.518116	0.998809	1.16773	1.03105	0.699929	0.372865	0.661574	-0.117043	-0.321151	0.438194
CG13197	0.00737518	0.250545	0.371	0.223	1	5	0.406411	0.338401	0.280748	-0.167343	-0.17037	0.337713	0.362298	0.570768	0.338401	0.307885	0.263416	0.269835	-0.407112	-0.0901767	0.497289
RpS5b	0.00740131	0.25016	1	0.985	1	5	13.8805	12.2985	11.5196	-0.113977	-0.0633313	0.177308	13.5051	15.2792	12.2985	12.7237	10.7506	13.7442	-0.195087	0.0334226	0.228509
Rga	0.00135144	0.250033	0.694	0.494	1	5	1.08152	1.10299	0.647144	0.0194723	-0.413284	0.432756	1.04042	1.23463	1.10299	0.905234	0.482313	0.560171	-0.106623	-0.179293	0.285916
CG42747	0.00667503	0.250022	0.887	0.778	1	5	3.14113	4.64051	2.0402	0.323108	-0.560349	0.883457	2.9452	3.87111	4.64051	2.92722	1.47371	2.66748	0.165801	-0.369203	0.535005
Cpr11A	0.00105882	0.249989	0.065	0.011	1	5	0.132592	0.0112355	0.00461087	-0.915263	-0.589617	1.50488	0.105236	0.234519	0.0112355	0	0.00755562	0	-0.952091	-1	1.95209
loco	0.00217905	0.249704	0.839	0.665	1	5	2.29546	2.42448	1.26142	0.053216	-0.479716	0.532932	2.25277	2.45451	2.42448	1.66299	1.00495	1.42316	-0.0122367	-0.314085	0.326321
mRpL52	0.00572711	0.249584	0.387	0.237	1	5	0.463986	0.309842	0.334446	-0.332216	0.0735651	0.405781	0.42507	0.608982	0.309842	0.279155	0.369758	0.307516	-0.491213	-0.0990421	0.590255
CG32280	0.00925903	0.249368	0.871	0.64	1	5	2.16397	1.83705	1.10289	-0.151077	-0.399639	0.550717	2.12015	2.32726	1.83705	1.4713	0.867603	2.31893	-0.210639	-0.199093	0.409732
P58IPK	0.00830943	0.248347	0.403	0.267	1	5	0.548541	0.288616	0.264899	-0.473848	-0.082176	0.556024	0.529785	0.61842	0.288616	0.298749	0.24328	0.305802	-0.533301	0.0339191	0.56722
mbc	0.00606586	0.24823	0.468	0.3	1	5	0.636531	0.635392	0.229239	-0.00178959	-0.639217	0.641006	0.604135	0.757233	0.635392	0.305369	0.180618	0.395167	-0.160903	-0.519401	0.680304
Frl	0.00427811	0.247997	1	0.946	1	5	7.35304	11.8718	6.2461	0.380632	-0.473873	0.854505	6.73831	9.64341	11.8718	8.36586	4.89231	6.955	0.187708	-0.29532	0.483028
CG7900	0.00219865	0.247374	0.177	0.071	1	5	0.221796	0.100281	0.00361262	-0.547868	-0.963975	1.51184	0.200021	0.302925	0.100281	0.00454143	0.00301943	0.0422395	-0.668957	-0.954713	1.62367
pdm3	0.00368408	0.247344	0.177	0.074	1	5	0.127802	0.0692258	0.0847937	-0.458335	0.183597	0.641932	0.0869279	0.280091	0.0692258	0.12553	0.0587774	0.0639778	-0.752845	0.448531	1.20138
kis	0.00439995	0.247072	0.823	0.675	1	5	2.41536	3.09622	1.36553	0.219901	-0.55897	0.77887	2.33708	2.70701	3.09622	1.91407	1.01519	1.34775	0.125704	-0.381803	0.507507
Mlf	0.00539508	0.247055	0.855	0.659	1	5	1.76013	1.60757	1.40115	-0.0866705	-0.128407	0.215078	1.6798	2.0594	1.60757	1.45877	1.36435	1.62965	-0.219397	-0.0925647	0.311961
Duba	0.00678269	0.24659	0.468	0.323	1	5	0.553998	0.644175	0.350865	0.139989	-0.455326	0.595315	0.506236	0.731949	0.644175	0.513347	0.247096	0.235345	-0.119918	-0.203094	0.323012
CG10337	0.00967151	0.246587	0.5	0.355	1	5	0.614446	0.555627	0.602164	-0.0957275	0.077284	0.173012	0.530536	0.927078	0.555627	0.600398	0.603293	0.992759	-0.400669	0.0745696	0.475238
CG17883	0.00602705	0.245677	0.855	0.673	1	5	1.92632	1.8599	1.31498	-0.0344753	-0.292983	0.327459	1.85956	2.17501	1.8599	1.33541	1.30194	1.63135	-0.144877	-0.282003	0.42688
Cyp6v1	0.00328027	0.245495	0.742	0.532	1	5	1.38239	0.970424	0.827719	-0.298007	-0.147055	0.445062	1.35577	1.48155	0.970424	0.861525	0.806128	1.22525	-0.344993	-0.112218	0.457211
Spn77Ba	0.00613553	0.244676	0.29	0.154	1	5	0.429545	0.239414	0.138737	-0.442634	-0.420515	0.863149	0.412608	0.492652	0.239414	0.092989	0.167954	0.18442	-0.514031	-0.611597	1.12563
GstE6	1.09e-05	0.244575	0.21	0.059	0.0880937	5	0.198808	0.0866326	0.0406572	-0.56424	-0.530694	1.09493	0.169338	0.308611	0.0866326	0.0212122	0.0530759	0.112254	-0.719282	-0.755148	1.47443
hdc	0.00336982	0.243366	1	0.99	1	5	27.3113	41.3784	18.2561	0.339962	-0.558801	0.898762	26.1236	31.7368	41.3784	30.364	10.5234	17.4814	0.233012	-0.266189	0.4992
Mur2B	0.00369608	0.242995	0.226	0.109	1	5	0.15676	0.187298	0.104332	0.163047	-0.442962	0.606009	0.107568	0.34004	0.187298	0.129807	0.0880623	0.141883	-0.449187	-0.306948	0.756135
Eph	0.00404797	0.242866	0.694	0.524	1	5	1.26617	1.12185	0.678326	-0.113978	-0.395353	0.509331	1.23955	1.36534	1.12185	0.885293	0.546146	0.847973	-0.178335	-0.210866	0.389202
Slip1	0.00408377	0.24201	0.516	0.348	1	5	0.621721	0.704887	0.420948	0.117985	-0.402815	0.5208	0.564669	0.834286	0.704887	0.520817	0.357166	0.491388	-0.155101	-0.261134	0.416236
Mec2	0.00269143	0.241867	0.306	0.152	1	5	0.848848	0.157087	0.101149	-0.814941	-0.356098	1.17104	0.906714	0.633248	0.157087	0.0561784	0.129869	0.139735	-0.751935	-0.642373	1.39431
nrv2	0.00884763	0.240449	0.855	0.68	1	5	2.60662	1.87669	1.00521	-0.28003	-0.464367	0.744397	2.67436	2.3542	1.87669	1.22495	0.864877	1.48512	-0.202836	-0.347278	0.550115
IntS6	0.000621938	0.240438	0.371	0.191	1	5	0.362048	0.31125	0.174093	-0.140307	-0.440664	0.580972	0.32629	0.495275	0.31125	0.261623	0.118192	0.222499	-0.371561	-0.159446	0.531007
Fas1	0.000352439	0.239443	0.935	0.849	1	5	7.17038	3.63781	2.02232	-0.492662	-0.444082	0.936744	7.67952	5.27343	3.63781	2.165	1.9312	2.35754	-0.310163	-0.404862	0.715024
Ttc7	0.00396226	0.237669	0.258	0.133	1	5	0.216251	0.156625	0.126883	-0.275724	-0.189893	0.465617	0.178704	0.356144	0.156625	0.171477	0.0984029	0.119239	-0.56022	0.0866131	0.646833
Rad60	0.00649984	0.236135	0.435	0.288	1	5	0.534048	0.431194	0.284935	-0.192593	-0.339196	0.53179	0.508257	0.630142	0.431194	0.3609	0.23642	0.211581	-0.315719	-0.163023	0.478742
ari-2	0.00518315	0.236041	0.274	0.148	1	5	0.224015	0.167176	0.20816	-0.253727	0.196888	0.450615	0.180428	0.386413	0.167176	0.313044	0.141176	0.130019	-0.567364	0.465966	1.03333
Spn55B	0.00660167	0.23549	0.548	0.369	1	5	0.76052	0.696015	0.372639	-0.0848176	-0.46461	0.549428	0.724285	0.895526	0.696015	0.429077	0.336594	0.648201	-0.222787	-0.383523	0.606309
CG32036	0.00683274	0.235042	0.177	0.075	1	5	0.270367	0.262686	0.0179446	-0.0284107	-0.931688	0.960099	0.246497	0.359302	0.262686	0.0048208	0.0263262	0.0181268	-0.2689	-0.981648	1.25055
CG9220	0.000193372	0.234931	0.258	0.098	1	5	0.373078	0.128624	0.00620693	-0.655234	-0.951744	1.60698	0.375176	0.365258	0.128624	0.00987955	0.0038614	0.028153	-0.647853	-0.923191	1.57104
CG4733	0.00197325	0.233756	0.306	0.155	1	5	0.475514	0.138768	0.178721	-0.708173	0.223551	0.931724	0.475679	0.474901	0.138768	0.151016	0.196415	0.111061	-0.707796	0.0811036	0.7889
CG7523	0.00439704	0.233022	0.968	0.795	1	5	3.45835	2.66036	2.12274	-0.230744	-0.202085	0.432829	3.46547	3.43181	2.66036	2.49977	1.88194	2.64072	-0.224795	-0.0603622	0.285157
Klp31E	0.00475156	0.232994	0.226	0.11	1	5	0.164784	0.161538	0.109345	-0.019693	-0.323099	0.342792	0.122493	0.322351	0.161538	0.110007	0.108923	0.0962062	-0.498875	-0.319003	0.817877
CG2065	1.5e-05	0.232511	0.21	0.061	0.121081	5	0.285776	0.131205	0.0281401	-0.540883	-0.785525	1.32641	0.272834	0.333997	0.131205	0.0536458	0.0118507	0.0398671	-0.607168	-0.591129	1.1983
18w	0.00604071	0.231613	0.435	0.27	1	5	0.978091	0.37354	0.149069	-0.618093	-0.600928	1.21902	1.03656	0.760247	0.37354	0.180208	0.129182	0.188449	-0.50866	-0.517566	1.02623
Not1	0.00424359	0.231123	0.968	0.918	1	5	6.40509	7.48552	4.03951	0.144336	-0.460357	0.604693	6.25362	6.9694	7.48552	5.64014	3.01726	5.03157	0.0689484	-0.246527	0.315475
CtsB1	0.00107456	0.230549	1	0.997	1	5	20.9598	28.6335	20.7282	0.267996	-0.276086	0.544082	19.182	27.5835	28.6335	25.1971	17.8741	28.1617	0.0366692	-0.120013	0.156682
Alp4	0.00356954	0.228962	0.323	0.175	1	5	0.390963	0.317416	0.106207	-0.188119	-0.6654	0.85352	0.365867	0.484466	0.317416	0.234545	0.0242433	0.25668	-0.344813	-0.261078	0.605892
tsr	0.000619769	0.228785	1	0.999	1	5	21.6341	17.1274	17.4293	-0.208316	0.0173237	0.22564	21.4331	22.3828	17.1274	16.3964	18.0889	19.5487	-0.2348	-0.0426756	0.277475
kermit	0.00862587	0.22787	0.29	0.166	1	5	0.458714	0.185806	0.0941411	-0.594943	-0.493336	1.08828	0.463621	0.440435	0.185806	0.125284	0.0742516	0.0460701	-0.578131	-0.325726	0.903858
Son	0.00249631	0.227525	0.29	0.151	1	5	0.243979	0.233576	0.0844381	-0.0426382	-0.638499	0.681137	0.211533	0.364869	0.233576	0.150697	0.0421217	0.096417	-0.359834	-0.354829	0.714664
Trf4-1	0.00430547	0.227038	0.629	0.461	1	5	1.21027	0.98185	0.47206	-0.188733	-0.519214	0.707947	1.22854	1.1422	0.98185	0.795879	0.265251	0.352257	-0.140388	-0.189409	0.329797
CG5853	0.00527461	0.225982	0.226	0.108	1	5	0.429574	0.0685643	0.0743133	-0.84039	0.0773617	0.917752	0.442617	0.380978	0.0685643	0.042716	0.0944931	0	-0.820031	-0.376994	1.19702
Smg5	0.000733436	0.225156	0.548	0.334	1	5	0.520716	0.742794	0.498663	0.298977	-0.328666	0.627643	0.447516	0.793442	0.742794	0.598133	0.435137	0.424021	-0.063833	-0.194753	0.258586
TM9SF3	0.00118341	0.223705	0.565	0.353	1	5	0.622954	0.582137	0.428803	-0.0655229	-0.263397	0.32892	0.581753	0.776463	0.582137	0.430491	0.427725	0.452877	-0.250271	-0.260498	0.510769
fl(2)d	0.00653111	0.220361	0.758	0.594	1	5	1.48519	1.31209	0.89128	-0.116549	-0.320717	0.437266	1.46024	1.57813	1.31209	1.05618	0.785963	1.09155	-0.16858	-0.195037	0.363617
CG9628	0.00420809	0.220315	0.581	0.353	1	5	3.91483	0.235207	0.143078	-0.939919	-0.391694	1.33161	4.43464	1.97815	0.235207	0.0651179	0.192867	0.17667	-0.881097	-0.723147	1.60424
CG13605	0.00929541	0.219945	0.387	0.254	1	5	0.344959	0.357032	0.314515	0.0338172	-0.119086	0.152904	0.290889	0.546413	0.357032	0.400774	0.259425	0.381811	-0.346588	0.109143	0.455731
Unc-115a	0.00924304	0.219657	0.387	0.247	1	5	0.483653	0.417395	0.204863	-0.136994	-0.509186	0.646181	0.461061	0.567826	0.417395	0.298733	0.144913	0.231918	-0.264924	-0.284292	0.549217
CG10413	0.0048665	0.219434	0.21	0.101	1	5	0.126616	0.156781	0.125132	0.192402	-0.201871	0.394272	0.0785282	0.305783	0.156781	0.119863	0.128497	0.147405	-0.48728	-0.235476	0.722756
otk	0.00757752	0.218523	0.79	0.644	1	5	1.96438	2.87371	0.915765	0.316431	-0.68133	0.997761	1.91147	2.16149	2.87371	1.4137	0.597756	0.74004	0.247838	-0.508057	0.755896
RNASEK	0.00106227	0.218508	1	0.979	1	5	10.0624	8.30619	7.01657	-0.174532	-0.15526	0.329792	10.0784	10.0027	8.30619	6.45313	7.37642	7.82601	-0.169606	-0.223094	0.3927
CG17683	0.00399238	0.218424	0.71	0.503	1	5	1.12906	1.03402	0.910008	-0.0841828	-0.119929	0.204112	1.08497	1.29336	1.03402	0.929057	0.897843	0.723517	-0.200516	-0.101507	0.302023
CG7461	0.0051802	0.216956	0.742	0.564	1	5	1.28859	1.15324	1.10282	-0.105037	-0.0437176	0.148755	1.22283	1.53359	1.15324	1.07796	1.1187	1.27524	-0.248016	-0.0652778	0.313294
CG11007	0.00611343	0.216361	0.516	0.337	1	5	0.682506	0.427029	0.365369	-0.374322	-0.144393	0.518715	0.665109	0.747322	0.427029	0.44902	0.311945	0.542496	-0.428588	0.048976	0.477564
fax	0.00236877	0.215278	1	0.999	1	5	35.9701	43.9874	22.1546	0.182263	-0.496342	0.678605	35.2791	38.5449	43.9874	31.726	16.0418	29.1994	0.12373	-0.278748	0.402478
eIF2Bgamma	0.00158309	0.214183	0.323	0.168	1	5	0.20742	0.231978	0.219	0.105866	-0.0559475	0.161814	0.159785	0.384897	0.231978	0.233644	0.209647	0.154758	-0.397297	0.00712759	0.404424
CG8668	0.00943769	0.211837	0.548	0.405	1	5	0.81121	0.887334	0.309643	0.0857901	-0.651041	0.736832	0.791711	0.883858	0.887334	0.453742	0.217613	0.392553	0.00391781	-0.488646	0.492564
sqh	0.00396163	0.210851	1	0.966	1	5	12.154	7.72524	6.42832	-0.364388	-0.16788	0.532269	12.6352	10.3611	7.72524	6.55488	6.34749	6.77189	-0.254401	-0.151497	0.405898
Nha2	0.00585634	0.209904	0.306	0.169	1	5	0.178319	0.499239	0.0890638	0.642819	-0.821601	1.46442	0.11419	0.41725	0.499239	0.0831085	0.0928671	0.240415	0.164229	-0.83353	0.997758
Sos	0.00836167	0.209759	0.194	0.094	1	5	0.17292	0.129473	0.0592587	-0.251257	-0.542307	0.793565	0.142831	0.285026	0.129473	0.100147	0.0331454	0.105457	-0.545751	-0.226505	0.772255
Tsp96F	0.0021205	0.208872	0.516	0.341	1	5	0.715033	0.602224	0.372739	-0.157766	-0.381064	0.53883	0.695527	0.787708	0.602224	0.418966	0.343215	0.444855	-0.235472	-0.304303	0.539775
CtBP	0.00805613	0.208787	0.984	0.964	1	5	9.12086	9.89298	7.21691	0.0780472	-0.270502	0.348549	8.91103	9.90269	9.89298	8.87771	6.15624	7.07225	-0.00097969	-0.102625	0.103605
CG6357	0.00994778	0.208641	0.355	0.205	1	5	0.955334	0.256577	0.338252	-0.731427	0.241462	0.972889	1.01156	0.745848	0.256577	0.078292	0.504277	0.177306	-0.655993	-0.69486	1.35085
Mob2	0.00841208	0.208349	0.935	0.779	1	5	3.8695	2.62299	1.75178	-0.322137	-0.332143	0.65428	4.00418	3.36773	2.62299	2.1444	1.50104	2.27562	-0.221139	-0.18246	0.403598
SCaMC	0.00417326	0.208203	0.774	0.58	1	5	1.68767	1.44427	0.901822	-0.144223	-0.375586	0.519809	1.6963	1.65553	1.44427	0.907215	0.898378	0.904363	-0.127611	-0.371852	0.499463
orb2	0.0036808	0.207146	0.29	0.156	1	5	0.286424	0.206043	0.138299	-0.280635	-0.328787	0.609422	0.261935	0.377666	0.206043	0.244177	0.0706796	0.122692	-0.454429	0.156171	0.610601
Ugt49B1	0.00265512	0.206993	0.323	0.168	1	5	0.428889	0.188797	0.123873	-0.559799	-0.343884	0.903683	0.426658	0.437201	0.188797	0.156304	0.10316	0.170052	-0.568169	-0.172105	0.740274
CG32196	0.000143216	0.204876	0.145	0.039	1	5	0.0660191	0.0518963	0.0408034	-0.21392	-0.21375	0.427671	0.0280537	0.207471	0.0518963	0.0277743	0.0491245	0.0957759	-0.749862	-0.464812	1.21467
PGRP-LB	0.000969432	0.203368	0.065	0.011	1	5	0.0554092	0.0145243	0	-0.737872	-1	1.73787	0.0259073	0.165328	0.0145243	0	0	0	-0.912148	-1	1.91215
Nse4	0.00193501	0.203212	0.419	0.239	1	5	0.457548	0.370803	0.192753	-0.189587	-0.480173	0.66976	0.437981	0.530452	0.370803	0.383941	0.0706503	0.271162	-0.300969	0.0342197	0.335188
N	0.00638283	0.203106	1	0.971	1	5	9.49043	10.4256	6.54295	0.0897037	-0.372418	0.462122	9.33325	10.076	10.4256	7.5359	5.90879	7.7372	0.0335334	-0.277177	0.31071
Pgant2	0.00551314	0.202702	0.581	0.388	1	5	1.62661	0.650106	0.332155	-0.600331	-0.489076	1.08941	1.75059	1.16468	0.650106	0.447308	0.258611	0.393602	-0.441818	-0.311946	0.753764
Tbh	0.00393099	0.202321	0.081	0.021	1	5	0.0724835	0.0438669	0.0158427	-0.394802	-0.638847	1.03365	0.0424677	0.184317	0.0438669	0	0.0259607	0	-0.762003	-1	1.762
CG11147	0.000130819	0.202099	0.145	0.039	1	5	0.092241	0.0564351	0.0289363	-0.388178	-0.487264	0.875442	0.0619318	0.205167	0.0564351	0.0358538	0.0245183	0.0353913	-0.724931	-0.364689	1.08962
Pis	0.00962102	0.202041	0.71	0.532	1	5	1.38405	1.00365	0.802152	-0.274845	-0.200765	0.47561	1.39277	1.35154	1.00365	0.971679	0.693883	0.798599	-0.257404	-0.0318546	0.289259
TppII	0.00644696	0.201533	0.419	0.268	1	5	0.418861	0.442941	0.349378	0.0543648	-0.211233	0.265598	0.375087	0.581954	0.442941	0.330901	0.361178	0.307513	-0.238872	-0.252946	0.491817
RtGEF	0.00460619	0.200201	0.355	0.207	1	5	0.396008	0.317301	0.137868	-0.19875	-0.565499	0.764248	0.37556	0.472193	0.317301	0.225357	0.0819925	0.277825	-0.328026	-0.28977	0.617796
alphaTub84B	0.000871117	0.199616	1	0.999	1	5	32.1371	23.1202	23.6375	-0.280576	0.0218858	0.302462	32.6253	30.3181	23.1202	21.5407	24.9766	22.7358	-0.237414	-0.068315	0.305729
CG11103	0.000309018	0.199605	0.21	0.077	1	5	0.118708	0.087137	0.0966672	-0.265954	0.098588	0.364542	0.0795571	0.264576	0.087137	0.108625	0.08903	0.181867	-0.670654	0.197822	0.868476
GstO3	0.00145119	0.198489	0.226	0.096	1	5	0.214497	0.147109	0.10458	-0.31417	-0.289096	0.603266	0.189915	0.306088	0.147109	0.0832929	0.118175	0.0712142	-0.51939	-0.4338	0.95319
akirin	0.00631219	0.194581	0.984	0.926	1	5	5.51498	5.05827	5.02494	-0.0828124	-0.00658969	0.0894021	5.35931	6.095	5.05827	4.8553	5.13328	5.42298	-0.170095	-0.0401261	0.210221
CG15098	0.00164552	0.194514	1	1	1	5	39.3933	35.5298	25.2204	-0.0980747	-0.290161	0.388236	39.4968	39.0076	35.5298	29.8829	22.2427	35.2526	-0.0891558	-0.158933	0.248089
grass	0.00245054	0.194244	0.177	0.071	1	5	0.161187	0.133452	0.00995225	-0.172065	-0.925425	1.09749	0.140432	0.238513	0.133452	0.0255354	0	0	-0.440483	-0.808655	1.24914
wda	0.00840082	0.193072	0.274	0.155	1	5	0.248593	0.208464	0.145774	-0.161425	-0.300721	0.462146	0.221211	0.350612	0.208464	0.152476	0.141494	0.112541	-0.405429	-0.268571	0.674
Taf5	0.00394824	0.192165	0.371	0.218	1	5	0.372573	0.284395	0.236802	-0.236674	-0.167348	0.404021	0.349255	0.459451	0.284395	0.257888	0.223335	0.182702	-0.381013	-0.0932019	0.474215
tank	0.00626866	0.189881	0.613	0.409	1	5	0.831185	0.696808	0.456921	-0.161669	-0.344266	0.505935	0.808587	0.91538	0.696808	0.591995	0.370655	0.776133	-0.238777	-0.150419	0.389196
PAPLA1	0.00592942	0.188954	0.194	0.092	1	5	0.0913959	0.149424	0.113585	0.388345	-0.239851	0.628196	0.049206	0.248587	0.149424	0.155146	0.087041	0.0674705	-0.398907	0.0368818	0.435788
Vha14-1	0.00624683	0.187714	0.952	0.873	1	5	4.23481	3.50178	3.1824	-0.173095	-0.0912041	0.2643	4.21581	4.3056	3.50178	3.20305	3.16922	3.59132	-0.186691	-0.0853083	0.271999
Fhos	0.00283577	0.1851	0.226	0.102	1	5	0.212896	0.17179	0.0683993	-0.193081	-0.601842	0.794923	0.193532	0.285039	0.17179	0.0539405	0.0776335	0.0330803	-0.397313	-0.686008	1.08332
Ih	0.000222191	0.182183	0.258	0.098	1	5	0.342476	0.136086	0.055111	-0.602642	-0.595026	1.19767	0.345242	0.332172	0.136086	0.0611352	0.0512637	0.0857789	-0.590316	-0.550759	1.14107
PKD	0.00431886	0.178536	0.21	0.096	1	5	0.136144	0.0996173	0.167826	-0.268294	0.406425	0.674719	0.0982259	0.277419	0.0996173	0.169281	0.166897	0.174499	-0.640914	0.411527	1.05244
CG14050	0.000162422	0.1782	0.129	0.032	1	5	0.060279	0.0535534	0.0130197	-0.111574	-0.756884	0.868459	0.0293589	0.175481	0.0535534	0.0334057	0	0.0821101	-0.69482	-0.376216	1.07104
CG10068	0.004351	0.171997	0.226	0.109	1	5	0.180019	0.150206	0.106073	-0.165608	-0.293814	0.459422	0.15497	0.273346	0.150206	0.092499	0.114743	0.085528	-0.45049	-0.384186	0.834676
alpha-Man-IIb	0.00582659	0.169784	0.242	0.123	1	5	0.195665	0.194702	0.152943	-0.00492327	-0.214475	0.219398	0.167362	0.301116	0.194702	0.122084	0.172651	0.0729979	-0.353401	-0.372967	0.726367
Lapsyn	0.00762917	0.169613	0.258	0.133	1	5	0.385206	0.206319	0.0490956	-0.464393	-0.76204	1.22643	0.390683	0.364802	0.206319	0.0916411	0.0219237	0.141126	-0.434435	-0.555828	0.990263
out	0.00105762	0.168816	0.129	0.039	1	5	0.105256	0.0310657	0.0178102	-0.704856	-0.426693	1.13155	0.086009	0.176967	0.0310657	0.0429287	0.00176812	0.0434438	-0.824454	0.276342	1.1008
Hsp60C	0.00427027	0.166327	0.145	0.056	1	5	0.0676872	0.0885651	0.0590618	0.235735	-0.333126	0.568861	0.0314736	0.202612	0.0885651	0.0845781	0.0427656	0.153666	-0.562883	-0.0450174	0.607901
Cyp12d1-d	0.00552912	0.164538	0.129	0.047	1	5	0.0432896	0.146406	0.0428918	0.704318	-0.707034	1.41135	0.00401689	0.189612	0.146406	0.0502394	0.0381993	0.072168	-0.227866	-0.656848	0.884715
CG7492	0.00269537	0.163544	0.516	0.32	1	5	0.474914	0.612347	0.376984	0.224436	-0.384362	0.608799	0.429677	0.64346	0.612347	0.390302	0.368478	0.462438	-0.0483524	-0.362613	0.410965
DIP-iota	5.47e-05	0.163121	0.097	0.017	0.441499	5	0.0572807	0.0369915	0.0175394	-0.354206	-0.525852	0.880059	0.0330164	0.147685	0.0369915	0.0450025	0	0	-0.749524	0.178012	0.927536
Vps15	0.00653869	0.161081	0.161	0.07	1	5	0.0880809	0.119931	0.0539098	0.265573	-0.550495	0.816068	0.0586155	0.197863	0.119931	0.0735795	0.0413477	0.0459201	-0.393867	-0.386488	0.780354
CG42382	0.00703896	0.160661	0.21	0.101	1	5	0.202002	0.113302	0.0872469	-0.439103	-0.229963	0.669066	0.184663	0.266603	0.113302	0.0738429	0.0958074	0.139851	-0.575015	-0.348265	0.92328
Sclp	0.000392389	0.160392	0.097	0.021	1	5	0.102035	0.00695933	0	-0.931795	-1	1.93179	0.0872898	0.156973	0.00695933	0	0	0.0359953	-0.955665	-1	1.95567
Jabba	0.00863634	0.160134	0.194	0.089	1	5	0.221533	0.23702	0.0705092	0.06534	-0.702518	0.767858	0.203757	0.287764	0.23702	0.0647418	0.0741925	0.0429102	-0.17634	-0.726851	0.903191
Spn42Da	0.0076255	0.158461	0.226	0.109	1	5	0.308486	0.11648	0.138903	-0.622415	0.161429	0.783844	0.306892	0.314426	0.11648	0.0739053	0.180414	0.0733881	-0.629547	-0.36551	0.995058
KFase	2.78e-05	0.158314	0.097	0.015	0.224438	5	0.0739039	0.0107651	0.00437626	-0.854337	-0.593476	1.44781	0.0547016	0.145448	0.0107651	0.0112286	0	0.0326046	-0.925987	0.041277	0.967264
Ten-m	0.00875366	0.15566	0.129	0.05	1	5	0.114241	0.0809541	0.0325971	-0.291373	-0.597338	0.888711	0.0935939	0.191167	0.0809541	0.0221119	0.0392936	0.0637282	-0.576527	-0.726859	1.30339
Vps45	0.00195621	0.153863	0.113	0.034	1	5	0.0599777	0.0612733	0.0431873	0.021144	-0.295169	0.316313	0.0343226	0.155564	0.0612733	0.0486287	0.0397121	0	-0.606121	-0.206364	0.812485
Vti1a	0.00572502	0.15035	0.355	0.209	1	5	0.312294	0.317713	0.225381	0.0170556	-0.290614	0.307669	0.290411	0.393826	0.317713	0.26334	0.201139	0.127621	-0.193266	-0.17114	0.364406
MYPT-75D	0.00650201	0.150145	0.306	0.162	1	5	0.47447	0.17666	0.0934582	-0.62767	-0.470971	1.09864	0.497932	0.387055	0.17666	0.112512	0.0812892	0.124203	-0.54358	-0.363114	0.906693
snu	0.00730508	0.149837	0.113	0.039	1	5	0.116933	0.05707	0.0331125	-0.511944	-0.419792	0.931736	0.100235	0.179147	0.05707	0.0404381	0.028434	0.0458573	-0.681435	-0.291431	0.972866
EMC2A	0.00967526	0.149641	0.403	0.25	1	5	0.439972	0.29232	0.306197	-0.335595	0.0453231	0.380919	0.419883	0.514821	0.29232	0.231697	0.353777	0.485422	-0.432191	-0.207384	0.639575
Mctp	6.29e-08	0.147072	0.097	0.008	0.000507046	5	0.0501558	0.00586651	0	-0.883034	-1	1.88303	0.0313561	0.1202	0.00586651	0	0	0	-0.951194	-1	1.95119
H	0.00531239	0.146029	0.516	0.32	1	5	0.547468	0.746405	0.374331	0.266527	-0.498488	0.765015	0.514925	0.668718	0.746405	0.598688	0.231044	0.321495	0.104082	-0.197905	0.301987
CG5001	2.59e-05	0.144226	0.097	0.015	0.208868	5	0.0727025	0.00866894	0.00530321	-0.880761	-0.388252	1.26901	0.0574102	0.129678	0.00866894	0	0.00869014	0	-0.93315	-1	1.93315
Gpo1	0.00458246	0.14317	0.177	0.075	1	5	0.165969	0.115787	0.0577532	-0.302356	-0.501214	0.80357	0.154235	0.209689	0.115787	0.0408085	0.068575	0	-0.447813	-0.647557	1.09537
IM14	0.00023889	0.142338	0.081	0.014	1	5	0.0384009	0.0325307	0	-0.152867	-1	1.15287	0.0153339	0.124344	0.0325307	0	0	0.0365457	-0.738382	-1	1.73838
stw	0.00653661	0.139976	0.21	0.099	1	5	0.226687	0.13927	0.0298127	-0.385629	-0.785935	1.17156	0.225185	0.232281	0.13927	0.0407866	0.0228042	0.0107931	-0.400426	-0.70714	1.10757
CanA1	0.000713149	0.138337	0.113	0.029	1	5	0.0601974	0.0466338	0.0213599	-0.225319	-0.541965	0.767284	0.0390531	0.138977	0.0466338	0.0221551	0.020852	0.0297992	-0.66445	-0.524912	1.18936
GstE7	0.000191457	0.136135	0.113	0.025	1	5	0.0777534	0.0268872	0.0410713	-0.654199	0.345353	0.999552	0.0609171	0.140482	0.0268872	0	0.0673017	0	-0.808608	-1	1.80861
aos	0.00117202	0.135748	0.129	0.039	1	5	0.102126	0.0509336	0.0220861	-0.501267	-0.566374	1.06764	0.0889398	0.151255	0.0509336	0.0459456	0.00684815	0	-0.66326	-0.0979315	0.761191
Ilp8	0.00173693	0.135071	0.21	0.087	1	5	0.165547	0.18807	0.044308	0.119759	-0.764407	0.884166	0.150551	0.221418	0.18807	0.0945518	0.0122195	0.0206054	-0.150611	-0.497253	0.647864
CG6225	0.000925587	0.130738	0.145	0.046	1	5	0.12305	0.069006	0.0147151	-0.439202	-0.786757	1.22596	0.112497	0.162366	0.069006	0.0377558	0	0.0240804	-0.574997	-0.452862	1.02786
Tsp2A	0.00224965	0.13051	0.065	0.013	1	5	0.0727983	0.00739433	0.00253357	-0.898427	-0.657363	1.55579	0.0604326	0.118871	0.00739433	0.00650062	0	0	-0.937795	-0.120865	1.05866
Cyp12b2	0.00197928	0.127667	0.113	0.034	1	5	0.0806074	0.0365177	0.0417712	-0.546968	0.125769	0.672737	0.065143	0.138224	0.0365177	0.0198675	0.0557601	0	-0.735809	-0.455949	1.19176
CG11342	0.000218058	0.127026	0.145	0.039	1	5	0.0855629	0.04068	0.0583343	-0.52456	0.30264	0.827201	0.0655936	0.159965	0.04068	0.0607282	0.0568054	0.0998259	-0.745694	0.33013	1.07582
CG10126	0.00173051	0.126256	0.081	0.018	1	5	0.067964	0.0296238	0.0285832	-0.564125	-0.035126	0.599251	0.0522019	0.12669	0.0296238	0.0115916	0.039435	0	-0.766172	-0.608707	1.37488
SLC5A11	0.000237414	0.125805	0.097	0.02	1	5	0.0721087	0.0131412	0.0024852	-0.817759	-0.810885	1.62864	0.060133	0.116728	0.0131412	0.00637649	0	0	-0.88742	-0.51477	1.40219
Cyp6d5	0.00367153	0.123409	0.097	0.028	1	5	0.0431345	0.0441041	0.027618	0.0219845	-0.373799	0.395784	0.0212661	0.124612	0.0441041	0.0322191	0.0246795	0.0452307	-0.646068	-0.269475	0.915543
btl	1.51e-05	0.1147	0.081	0.01	0.121768	5	0.0513617	0.00331437	0.00172128	-0.93547	-0.480662	1.41613	0.0389044	0.0977752	0.00331437	0.00441644	0	0	-0.966102	0.249538	1.21564
vn	0.00621928	0.11406	0.774	0.52	1	5	3.76801	1.40254	0.304131	-0.627778	-0.783157	1.41093	4.21557	2.10047	1.40254	0.325888	0.290235	0.405863	-0.332275	-0.767644	1.09992
CG43066	0.000676784	0.113432	0.145	0.043	1	5	0.188948	0.0417326	0.00219529	-0.779132	-0.947396	1.72653	0.196039	0.162531	0.0417326	0.00563266	0	0	-0.743233	-0.86503	1.60826
nopo	0.00902142	0.10845	0.145	0.06	1	5	0.0785665	0.0673981	0.0574182	-0.142152	-0.148074	0.290226	0.0595202	0.149529	0.0673981	0.0989603	0.0308871	0.0956747	-0.549265	0.318938	0.868203
CG9717	0.00267234	0.108279	0.097	0.027	1	5	0.1432	0.0143015	0	-0.900129	-1	1.90013	0.146017	0.132705	0.0143015	0	0	0	-0.892231	-1	1.89223
yuri	6.27e-05	0.106182	0.113	0.022	0.506067	5	0.0722613	0.0115054	0.0077602	-0.84078	-0.325519	1.1663	0.0637461	0.103988	0.0115054	0.00913713	0.00688082	0	-0.889358	-0.205842	1.0952
brk	0.00599424	0.104275	0.161	0.066	1	5	0.134552	0.111851	0.0179562	-0.168717	-0.839463	1.00818	0.126143	0.165883	0.111851	0.0460719	0	0.0688858	-0.325724	-0.588096	0.91382
Ret	0.00163944	0.103274	0.081	0.018	1	5	0.0267243	0.0709783	0.00593348	0.623487	-0.916404	1.53989	0.00752609	0.098253	0.0709783	0.0152241	0	0	-0.277597	-0.785511	1.06311
spo	0.00195028	0.101817	0.194	0.074	1	5	0.316768	0.0621649	0	-0.803752	-1	1.80375	0.344935	0.211823	0.0621649	0	0	0.0129611	-0.706524	-1	1.70652
CG34220	0.00786231	0.101511	0.032	0.004	1	5	0.0159534	0.00516029	0.00364517	-0.676539	-0.293612	0.97015	0	0.0753925	0.00516029	0.00449796	0.00310053	0	-0.931554	-0.128351	1.05991
MtnE	0.000130476	0.100635	0.048	0.004	1	5	0.0158967	0	0.00986099	-1	1	2	0	0.0751248	0	0.0134707	0.00755562	0	-1	1	2
Gagr	1.98e-05	0.0989436	0.113	0.02	0.159797	5	0.137418	0	0	-1	NA	NA	0.142071	0.120079	0	0	0	0	-1	NA	NA
CG31230	0.00221017	0.0959906	0.065	0.013	1	5	0.0521895	0.00755384	0.00219182	-0.855261	-0.70984	1.5651	0.0424219	0.0885819	0.00755384	0.00562375	0	0.0155086	-0.914725	-0.255511	1.17024
CG4267	0.00425093	0.0958407	0.065	0.014	1	5	0.0669522	0.0127727	0.0117396	-0.809227	-0.0808809	0.890108	0.059149	0.0960255	0.0127727	0.00736477	0.0145337	0	-0.866986	-0.423398	1.29038
Saf6	0.00700905	0.0928237	0.613	0.409	1	5	1.82912	0.439658	0.292075	-0.759634	-0.335677	1.09531	2.04053	1.04145	0.439658	0.321842	0.273065	0.427999	-0.577839	-0.267973	0.845812
CG11700	0.00385714	0.0890526	0.065	0.014	1	5	0.0377594	0.0151603	0.00362208	-0.598503	-0.761081	1.35958	0.0269248	0.078127	0.0151603	0.0045657	0.00301943	0	-0.805953	-0.698838	1.50479
CG5613	0.00545204	0.0889564	0.113	0.038	1	5	0.071952	0.045001	0.0152186	-0.374569	-0.661817	1.03639	0.0624684	0.107286	0.045001	0.0390477	0	0.0350998	-0.580552	-0.132293	0.712845
GstE5	0.00233056	0.0874218	0.065	0.013	1	5	0.0467532	0.0211766	0	-0.547055	-1	1.54705	0.0375224	0.0811451	0.0211766	0	0	0	-0.739028	-1	1.73903
Mlc1	0.000689941	0.0843744	0.016	0	1	5	0.0127445	0	0	-1	NA	NA	0	0.0602279	0	0	0	0	-1	NA	NA
CG34057	0.00958379	0.0841568	0.048	0.01	1	5	0.0271033	0.0170649	0.0111578	-0.370375	-0.346155	0.716531	0.0147798	0.0730181	0.0170649	0.0105917	0.0115193	0	-0.766293	-0.37933	1.14562
sea	0.00786231	0.083792	0.032	0.004	1	5	0.0224052	0.00832144	0	-0.628593	-1	1.62859	0.0107687	0.0657607	0.00832144	0	0	0	-0.873459	-1	1.87346
CG42450	0.000610274	0.0819518	0.048	0.006	1	5	0.0176339	0.00471552	0.00476998	-0.732587	0.0114163	0.744004	0.00491207	0.0650329	0.00471552	0.0122388	0	0.0144431	-0.92749	0.614706	1.5422
CG42346	0.00870165	0.0811196	0.113	0.039	1	5	0.128398	0.0530773	0.0210122	-0.58662	-0.60412	1.19074	0.129918	0.122739	0.0530773	0.00548497	0.0309288	0	-0.567558	-0.896661	1.46422
CG33056	0.00627428	0.0798565	0.081	0.022	1	5	0.0214561	0.0460285	0.0409975	0.533853	-0.109302	0.643155	0.00424495	0.0855813	0.0460285	0.0108745	0.0602358	0.0183893	-0.462166	-0.763745	1.22591
CG15522	3.84e-09	0.0791807	0.048	0	3.1e-05	5	0.0119383	0	0	-1	NA	NA	0	0.0564179	0	0	0	0	-1	NA	NA
CG14589	0.000168768	0.0786461	0.032	0.001	1	5	0.0120926	0.00410651	0	-0.66041	-1	1.66041	0	0.0571471	0.00410651	0	0	0	-0.928141	-1	1.92814
CG2556	0.00712115	0.0781213	0.081	0.022	1	5	0.045056	0.00326532	0.0508632	-0.927528	0.935802	1.86333	0.0304937	0.0993126	0.00326532	0.00603906	0.0794904	0.114793	-0.967121	0.4593	1.42642
CG31935	0.00542419	0.0729286	0.113	0.038	1	5	0.0579271	0.0354611	0.028623	-0.387832	-0.192834	0.580666	0.0481522	0.0943463	0.0354611	0.0410184	0.0207066	0.0539305	-0.624139	0.135484	0.759622
CG31125	0.00429403	0.0724391	0.081	0.021	1	5	0.0423235	0.0103544	0.0323054	-0.75535	0.679482	1.43483	0.033568	0.0749449	0.0103544	0.00513479	0.049658	0	-0.861839	-0.504098	1.36594
fj	0.00636567	0.0722388	0.177	0.071	1	5	0.338306	0.0225703	0.0335146	-0.933284	0.326553	1.25984	0.375413	0.200052	0.0225703	0.00650062	0.0507672	0.0365878	-0.887178	-0.711984	1.59916
CG40006	0.00925273	0.0683033	0.048	0.01	1	5	0.0152119	0.0243462	0	0.375185	-1	1.37519	0.00413626	0.0564776	0.0243462	0	0	0	-0.568922	-1	1.56892
CG8563	0.000689941	0.0682382	0.016	0	1	5	0.0102492	0	0	-1	NA	NA	0	0.0484355	0	0	0	0	-1	NA	NA
Rab32	0.000493871	0.0680676	0.065	0.01	1	5	0.0229383	0.0248032	0.0228781	0.0751909	-0.0776167	0.152808	0.0115256	0.0654597	0.0248032	0.0154036	0.0276517	0	-0.621092	-0.37897	1.00006
Nna1	0.000610274	0.0675048	0.048	0.006	1	5	0.0160748	0.00722873	0.00270275	-0.550306	-0.626109	1.17642	0.00623416	0.052739	0.00722873	0.0069347	0	0	-0.862934	-0.0406756	0.903609
Spn43Ab	0.00194743	0.0663934	0.032	0.003	1	5	0.0116824	0	0.0136063	-1	1	2	0	0.0552087	0	0	0.022296	0.0275653	-1	NA	NA
TwdlL	0.000134657	0.0651219	0.048	0.004	1	5	0.0109407	0.0204586	0	0.46523	-1	1.46523	0	0.0517035	0.0204586	0	0	0	-0.604309	-1	1.60431
Vajk2	0.000478163	0.0569226	0.065	0.01	1	5	0.0362208	0.0174143	0	-0.51922	-1	1.51922	0.0306357	0.0570298	0.0174143	0	0	0.0119511	-0.694646	-1	1.69465
CG12985	0.00776358	0.0559923	0.032	0.004	1	5	0.00911095	0.00561134	0.00697751	-0.38411	0.195795	0.579906	0	0.0430566	0.00561134	0.0179028	0	0	-0.869675	0.686566	1.55624
CG16800	0.00191641	0.0510077	0.032	0.003	1	5	0.020762	0.00458804	0	-0.779017	-1	1.77902	0.015	0.04223	0.00458804	0	0	0	-0.891356	-1	1.89136
CG43861	0.00191641	0.0504842	0.032	0.003	1	5	0.0129385	0.00851513	0	-0.341878	-1	1.34188	0.00572771	0.0398047	0.00851513	0	0	0	-0.786077	-1	1.78608
Ddr	0.00480979	0.0485887	0.048	0.008	1	5	0.0232497	0.00729603	0.00323322	-0.686188	-0.556853	1.24304	0.0179236	0.0430938	0.00729603	0.00829575	0	0	-0.830694	0.12051	0.951205
ATPsynepsilonL	0.00816527	0.0481192	0.032	0.004	1	5	0.0150734	0.0141793	0	-0.0593151	-1	1.05932	0.00825988	0.0404593	0.0141793	0	0	0	-0.649541	-1	1.64954
CG33099	0.00816527	0.0477788	0.032	0.004	1	5	0.029298	0	0.00417913	-1	1	2	0.0255236	0.0433606	0	0	0.00684815	0	-1	NA	NA
CG10237	0.00435491	0.0472509	0.065	0.014	1	5	0.044476	0.014377	0.0260391	-0.676746	0.447867	1.12461	0.0408272	0.0580707	0.014377	0	0.0426691	0	-0.752422	-1	1.75242
CG43366	0.00468083	0.0455992	0.065	0.014	1	5	0.044319	0.0128566	0	-0.709909	-1	1.70991	0.0409756	0.056776	0.0128566	0	0	0.0501553	-0.773556	-1	1.77356
OS9	0.00191641	0.0454866	0.032	0.003	1	5	0.0174253	0	0	-1	NA	NA	0.0123972	0.036159	0	0	0	0	-1	NA	NA
Mzt1	0.00837302	0.0438132	0.032	0.004	1	5	0.0149141	0	0.00817244	-1	1	2	0.00861493	0.0383835	0	0	0.0133918	0.0158045	-1	NA	NA
CG6967	0.00017633	0.0434409	0.032	0.001	1	5	0.0132934	0	0	-1	NA	NA	0.0079475	0.0332113	0	0	0	0	-1	NA	NA
Pcp	0.000689941	0.0399728	0.016	0	1	5	0.0059449	0	0	-1	NA	NA	0	0.0280945	0	0	0	0	-1	NA	NA
CG31140	0.000689941	0.0354158	0.016	0	1	5	0.00525881	0	0	-1	NA	NA	0	0.0248521	0	0	0	0	-1	NA	NA
nompA	0.00816527	0.0333987	0.032	0.004	1	5	0.0066297	0.00990226	0	0.330486	-1	1.33049	0	0.0313307	0.00990226	0	0	0.0352603	-0.683944	-1	1.68394
Sp212	0.000689941	0.0325839	0.016	0	1	5	0.00483355	0	0	-1	NA	NA	0	0.0228424	0	0	0	0	-1	NA	NA
CG43117	0.00837302	0.0325785	0.032	0.004	1	5	0.0114381	0	0.00574074	-1	1	2	0.00686381	0.0284811	0	0.0147295	0	0.0118559	-1	1	2
CG5948	0.00796216	0.0313422	0.032	0.004	1	5	0.00539119	0.0114984	0.00172128	0.531137	-0.850303	1.38144	0	0.0254777	0.0114984	0.00441644	0	0	-0.548687	-0.61591	1.1646
CG43630	0.00816527	0.0291837	0.032	0.004	1	5	0.0152807	0	0.00172128	-1	1	2	0.0126512	0.0250779	0	0.00441644	0	0	-1	1	2
Drsl2	0.000689941	0.0265922	0.016	0	1	5	0.00393653	0	0	-1	NA	NA	0	0.0186033	0	0	0	0	-1	NA	NA
Tsp	0.000689941	0.0246355	0.016	0	1	5	0.00364439	0	0	-1	NA	NA	0	0.0172227	0	0	0	0	-1	NA	NA
CG15909	0.000689941	0.0243468	0.016	0	1	5	0.00360132	0	0	-1	NA	NA	0	0.0170191	0	0	0	0	-1	NA	NA
CG33928	0.000689941	0.0233219	0.016	0	1	5	0.00344849	0	0	-1	NA	NA	0	0.0162969	0	0	0	0	-1	NA	NA
CG13482	0.00826856	0.0206772	0.032	0.004	1	5	0.0235275	0.00400757	0	-0.829664	-1	1.82966	0.0236117	0.0232137	0.00400757	0	0	0	-0.827362	-1	1.82736
Rcd-1r	0.000689941	0.018959	0.016	0	1	5	0.00279912	0	0	-1	NA	NA	0	0.0132281	0	0	0	0	-1	NA	NA
CG14516	0.000689941	0.0145283	0.016	0	1	5	0.00214167	0	0	-1	NA	NA	0	0.0101211	0	0	0	0	-1	NA	NA
Arc1	2.26e-20	1.21535	0.87	0.587	1.82e-16	1	2.52816	7.71757	2.7632	0.672416	-0.64196	1.31438	2.32548	3.28328	7.71757	5.06429	1.29359	3.36924	0.574571	-0.343797	0.918369
CG9674	4.15e-38	1.17298	0.984	0.75	3.35e-34	1	2.76073	8.15539	2.93228	0.661484	-0.640449	1.30193	2.626	3.2627	8.15539	4.41352	1.98627	4.13492	0.599933	-0.458822	1.05875
CG17716	2.44e-41	1.09265	0.957	0.565	1.96e-37	1	2.06319	5.22559	1.79999	0.605176	-0.655544	1.26072	1.63275	3.6669	5.22559	3.00162	1.03255	1.73869	0.298281	-0.425591	0.723872
Kank	3.41e-42	0.968644	0.989	0.954	2.75e-38	1	12.2853	21.6159	8.82928	0.431655	-0.591537	1.02319	11.024	16.9846	21.6159	14.3325	5.31459	8.93953	0.214253	-0.336944	0.551197
CG42797	4.15e-22	0.961483	0.876	0.589	3.35e-18	1	1.54828	5.03772	2.84926	0.692663	-0.434414	1.12708	1.60134	1.35058	5.03772	4.66324	1.69076	2.25115	0.731906	-0.0743356	0.806242
CG44325	4.63e-42	0.953425	1	0.968	3.73e-38	1	20.6374	53.843	28.2164	0.616712	-0.47595	1.09266	16.4556	36.218	53.843	40.9271	20.0987	44.3096	0.32734	-0.239881	0.567221
Cys	2.22e-35	0.948012	0.995	0.836	1.79e-31	1	6.93433	14.5716	5.48291	0.52412	-0.623726	1.14785	5.48404	12.3378	14.5716	7.58127	4.14278	10.4044	0.153295	-0.479723	0.633017
sls	1.04e-28	0.925775	0.914	0.555	8.4e-25	1	1.62215	3.5381	1.13272	0.541519	-0.679851	1.22137	1.45608	2.24088	3.5381	1.70198	0.769158	1.21347	0.366642	-0.518956	0.885598
Pka-R2	2.97e-27	0.918094	0.935	0.548	2.39e-23	1	1.23789	4.72719	2.86584	0.738133	-0.393754	1.13189	0.942554	2.33828	4.72719	4.46683	1.84336	2.693	0.505355	-0.0550769	0.560432
heph	3.74e-32	0.862192	0.978	0.767	3.01e-28	1	4.15698	7.32431	3.10407	0.43244	-0.576195	1.00864	3.99478	4.76129	7.32431	5.07629	1.84451	2.85005	0.349933	-0.306926	0.656859
bnb	3.16e-17	0.855825	0.654	0.309	2.55e-13	1	1.65741	3.25215	0.834302	0.490365	-0.743462	1.23383	1.32594	2.8924	3.25215	1.37056	0.491816	1.44721	0.110619	-0.578568	0.689186
hdc	2.89e-42	0.844963	1	0.988	2.33e-38	1	27.3113	41.3784	18.2561	0.339962	-0.558801	0.898762	26.1236	31.7368	41.3784	30.364	10.5234	17.4814	0.233012	-0.266189	0.4992
Msp300	3.03e-20	0.820831	0.935	0.639	2.44e-16	1	2.21537	4.58773	2.31971	0.51711	-0.494365	1.01148	2.00738	2.99027	4.58773	3.41267	1.62169	1.72753	0.348203	-0.256131	0.604334
CG32368	0.000641379	0.813374	0.546	0.356	1	1	1.72425	3.54567	1.01142	0.513701	-0.714746	1.22845	1.35461	3.10149	3.54567	1.81799	0.49629	2.27131	0.125274	-0.487263	0.612538
Nrt	2.57e-31	0.812083	0.989	0.863	2.07e-27	1	10.7683	13.688	3.92517	0.213302	-0.71324	0.926542	10.1297	13.1479	13.688	6.8961	2.02776	4.26023	0.0394588	-0.496194	0.535652
fz2	2.96e-28	0.786257	0.908	0.447	2.38e-24	1	0.871016	2.42983	1.13622	0.641532	-0.532387	1.17392	0.839608	0.988036	2.42983	1.86238	0.672452	1.04355	0.593373	-0.233533	0.826906
sty	1.64e-21	0.771336	0.962	0.642	1.33e-17	1	3.13757	4.63202	1.37203	0.322635	-0.703795	1.02643	3.2413	2.75107	4.63202	2.21267	0.835147	1.68424	0.406076	-0.52231	0.928386
CG6398	1.79e-25	0.768704	0.973	0.609	1.44e-21	1	2.12383	4.85229	2.39264	0.562303	-0.506905	1.06921	1.3455	5.02376	4.85229	2.91749	2.05744	3.3818	-0.0341321	-0.398739	0.432871
CG3168	1.55e-26	0.762501	0.968	0.632	1.25e-22	1	3.57114	5.83117	2.52866	0.387577	-0.566354	0.953931	3.32267	4.4969	5.83117	4.4351	1.31111	2.43291	0.228816	-0.239416	0.468232
Prosap	1.53e-26	0.755291	0.995	0.87	1.23e-22	1	6.57112	11.2397	5.86195	0.415364	-0.47846	0.893823	5.49483	10.5812	11.2397	8.44118	4.21471	6.08087	0.0585871	-0.248984	0.307571
Tollo	1.77e-22	0.734738	0.968	0.745	1.43e-18	1	3.14522	6.27338	3.52989	0.49864	-0.437323	0.935963	3.04521	3.51784	6.27338	5.63315	2.18663	3.70468	0.439244	-0.102056	0.5413
Gp150	1.73e-14	0.723627	1	0.867	1.39e-10	1	4.89235	8.21628	4.18442	0.404554	-0.490717	0.895271	4.60965	5.94564	8.21628	5.34259	3.44474	4.44945	0.276359	-0.349756	0.626115
Eip93F	7.76e-29	0.720959	1	0.961	6.26e-25	1	12.1731	17.8915	8.44131	0.319618	-0.528194	0.847812	12.0414	12.6636	17.8915	12.844	5.62955	9.43644	0.292201	-0.28212	0.574321
Frl	7.63e-37	0.700909	0.995	0.936	6.15e-33	1	7.35304	11.8718	6.2461	0.380632	-0.473873	0.854505	6.73831	9.64341	11.8718	8.36586	4.89231	6.955	0.187708	-0.29532	0.483028
CG2691	1.45e-21	0.697195	0.973	0.811	1.17e-17	1	3.04603	6.49927	3.92965	0.531327	-0.39537	0.926697	2.8373	3.82373	6.49927	5.15785	3.14525	4.67666	0.411668	-0.206395	0.618062
promL	3.94e-23	0.696741	0.962	0.56	3.18e-19	1	1.35431	3.18683	1.73124	0.575031	-0.456751	1.03178	1.10764	2.27335	3.18683	2.53595	1.21731	1.94657	0.286642	-0.204242	0.490884
otk	2.79e-20	0.689018	0.935	0.568	2.25e-16	1	1.96438	2.87371	0.915765	0.316431	-0.68133	0.997761	1.91147	2.16149	2.87371	1.4137	0.597756	0.74004	0.247838	-0.508057	0.755896
wb	3.99e-17	0.675397	0.903	0.506	3.22e-13	1	1.39949	2.91211	1.44368	0.519425	-0.504249	1.02367	0.993157	2.91339	2.91211	2.31652	0.886237	1.60046	-0.000440087	-0.204521	0.204961
ptc	7.45e-23	0.662212	0.989	0.771	6.01e-19	1	6.78882	7.77801	2.32156	0.127179	-0.701523	0.828702	6.5011	7.8608	7.77801	4.04187	1.22287	2.42369	-0.0105315	-0.480347	0.490879
CG42240	7.34e-19	0.655164	0.962	0.745	5.92e-15	1	2.82204	5.75196	3.62386	0.509377	-0.369979	0.879357	2.77189	3.00889	5.75196	5.13928	2.65602	3.9618	0.476894	-0.106517	0.583411
CG44245	2.82e-20	0.649681	0.924	0.524	2.27e-16	1	1.37209	2.71999	1.2185	0.495553	-0.55202	1.04757	1.31036	1.6021	2.71999	1.59836	0.975901	1.6523	0.410991	-0.412365	0.823356
Atpalpha	4.78e-22	0.643752	0.989	0.809	3.85e-18	1	4.378	5.84959	2.33083	0.251571	-0.60154	0.853111	4.04392	5.62271	5.84959	3.29445	1.7154	2.56646	0.0387852	-0.436807	0.475592
beta-Spec	7.78e-21	0.640988	0.941	0.551	6.28e-17	1	1.51796	2.65041	1.09775	0.427271	-0.585819	1.01309	1.48	1.65942	2.65041	1.5737	0.793781	1.29842	0.373899	-0.406243	0.780142
GstE1	5.49e-17	0.638	0.897	0.572	4.43e-13	1	2.23317	3.70654	1.44722	0.397507	-0.609551	1.00706	1.79876	3.85167	3.70654	2.1246	1.0146	2.51397	-0.0376794	-0.426798	0.464478
Helz	2.33e-18	0.637784	0.914	0.506	1.88e-14	1	1.61393	2.53521	0.918916	0.363396	-0.637539	1.00094	1.58765	1.71182	2.53521	1.35313	0.641604	0.974039	0.324781	-0.466267	0.791048
CG10433	1.85e-18	0.634448	0.681	0.298	1.49e-14	1	0.884754	1.96049	0.672267	0.548708	-0.657092	1.2058	0.614273	1.89251	1.96049	0.910919	0.519851	1.40563	0.0346735	-0.535362	0.570035
CG31431	3.79e-19	0.633881	0.946	0.676	3.05e-15	1	1.97949	4.35389	2.59189	0.545351	-0.404695	0.950046	1.73896	2.87568	4.35389	2.86095	2.42006	3.50092	0.339514	-0.342898	0.682413
IP3K2	3.07e-16	0.627599	0.908	0.641	2.47e-12	1	2.57876	4.47064	2.13522	0.423178	-0.522391	0.945569	2.52094	2.79418	4.47064	3.34015	1.36568	3.18858	0.374994	-0.25287	0.627864
kek1	6.42e-21	0.625015	1	0.919	5.18e-17	1	17.2855	18.1872	5.15394	0.049578	-0.716617	0.766195	17.4742	16.5826	18.1872	7.62171	3.57789	6.80928	0.0882253	-0.58093	0.669155
alpha-Spec	3.99e-20	0.623242	0.87	0.47	3.22e-16	1	1.08307	2.09677	0.882069	0.483459	-0.57932	1.06278	0.988689	1.4347	2.09677	1.31555	0.605223	1.04625	0.315757	-0.372581	0.688338
Sema1a	2.87e-21	0.62136	0.941	0.59	2.31e-17	1	2.13687	3.0704	1.08499	0.304042	-0.646628	0.95067	2.01803	2.57964	3.0704	1.94094	0.538338	1.31808	0.159834	-0.367855	0.527689
CG5953	1.03e-15	0.615228	0.93	0.632	8.34e-12	1	1.91226	3.74124	2.26284	0.48887	-0.395165	0.884035	1.84291	2.17065	3.74124	3.2672	1.62139	2.29441	0.419805	-0.126707	0.546512
fus	1.14e-16	0.612482	0.914	0.556	9.22e-13	1	1.45502	2.69686	1.20784	0.460477	-0.552132	1.01261	1.33918	1.88659	2.69686	1.67919	0.906802	1.70503	0.300448	-0.377353	0.6778
CG42747	2.09e-20	0.610159	0.962	0.732	1.69e-16	1	3.14113	4.64051	2.0402	0.323108	-0.560349	0.883457	2.9452	3.87111	4.64051	2.92722	1.47371	2.66748	0.165801	-0.369203	0.535005
CG13698	7.84e-33	0.605087	0.665	0.185	6.33e-29	1	0.0675849	1.0304	0.57813	0.934409	-0.438924	1.37333	0.0214132	0.239612	1.0304	0.780557	0.44885	0.628823	0.767457	-0.242469	1.00993
mgl	3.19e-14	0.597211	0.968	0.69	2.57e-10	1	3.81621	4.49878	1.39829	0.151724	-0.689185	0.84091	3.36252	5.50656	4.49878	1.89883	1.07862	1.63484	-0.183014	-0.577924	0.760938
CG45263	2.1e-20	0.595617	0.73	0.297	1.69e-16	1	0.157122	1.54086	1.19991	0.89803	-0.221273	1.1193	0.0653374	0.499094	1.54086	1.83666	0.793247	1.18168	0.676094	0.161051	0.837145
CG3726	9.15e-18	0.59308	0.649	0.277	7.38e-14	1	0.464159	1.48044	0.86124	0.686472	-0.418255	1.10473	0.355015	0.870811	1.48044	1.34429	0.552738	0.744367	0.41179	-0.091968	0.503758
Tsp42Ed	1.4e-15	0.591828	0.941	0.637	1.13e-11	1	2.20292	3.96034	2.07571	0.443755	-0.475875	0.91963	2.07814	2.66783	3.96034	3.18426	1.36773	2.9377	0.326363	-0.195963	0.522326
CG13631	1.91e-16	0.587356	0.816	0.437	1.54e-12	1	0.944887	2.41222	1.35839	0.608292	-0.43687	1.04516	0.821493	1.40463	2.41222	1.93177	0.992203	2.01895	0.417705	-0.199174	0.616878
mask	3.69e-19	0.578153	0.897	0.521	2.98e-15	1	1.45591	2.25127	0.911838	0.353294	-0.594967	0.94826	1.3168	1.9742	2.25127	1.39603	0.602604	0.895484	0.123069	-0.37989	0.502959
ab	6.19e-15	0.578116	0.881	0.607	4.99e-11	1	2.45533	3.46885	1.50987	0.292178	-0.564734	0.856911	2.47959	2.36492	3.46885	2.1642	1.09198	1.60241	0.318241	-0.376105	0.694346
mirr	1.35e-13	0.56694	1	0.828	1.09e-09	1	7.07491	8.29226	3.70692	0.146806	-0.552967	0.699773	7.27636	6.32438	8.29226	5.08368	2.82763	3.15164	0.237316	-0.386937	0.624253
for	1.93e-13	0.565047	0.886	0.594	1.55e-09	1	1.58165	2.77689	1.37894	0.430423	-0.503424	0.933846	1.47911	1.96369	2.77689	2.13895	0.893549	1.79588	0.292845	-0.229731	0.522577
shep	4.48e-18	0.565002	0.973	0.766	3.61e-14	1	4.49503	5.67176	2.56658	0.207473	-0.547481	0.754954	4.2963	5.23546	5.67176	3.9299	1.69589	2.51229	0.0769249	-0.307111	0.384036
wls	4.94e-17	0.564268	0.886	0.531	3.98e-13	1	1.0472	2.46926	1.4965	0.575906	-0.393948	0.969855	0.910289	1.5573	2.46926	2.04107	1.14871	1.90175	0.369326	-0.173409	0.542736
l(1)G0469	2.48e-16	0.560183	0.741	0.376	2e-12	1	0.812629	1.69846	0.92692	0.521549	-0.454259	0.975808	0.765885	0.98679	1.69846	1.21769	0.741221	0.699262	0.419009	-0.283065	0.702074
d	2.83e-19	0.556973	0.795	0.378	2.28e-15	1	0.760093	1.65172	0.826358	0.539816	-0.499697	1.03951	0.693993	1.00637	1.65172	1.08585	0.660633	0.876201	0.390712	-0.342594	0.733305
laza	1.62e-14	0.555642	0.87	0.524	1.31e-10	1	2.57468	2.87832	0.455836	0.105491	-0.841631	0.947122	2.25315	3.77267	2.87832	0.706046	0.296037	1.22322	-0.23706	-0.754702	0.991762
Syp	1.4e-20	0.554291	0.995	0.863	1.13e-16	1	6.18832	7.95708	4.35023	0.222287	-0.453288	0.675575	5.93815	7.12043	7.95708	6.89447	2.72534	3.45377	0.105145	-0.133543	0.238688
robo2	1.69e-17	0.547087	0.978	0.759	1.36e-13	1	5.80443	6.31688	2.55521	0.0811235	-0.595495	0.676618	5.75877	5.97455	6.31688	4.41288	1.3688	1.69132	0.0541924	-0.301415	0.355607
Gadd45	1.34e-12	0.546184	0.973	0.843	1.08e-08	1	7.36759	10.0534	4.46273	0.267154	-0.556096	0.82325	5.99639	12.4764	10.0534	6.01575	3.47089	8.25603	-0.194207	-0.40162	0.595826
l(3)L1231	1.56e-14	0.54388	0.962	0.658	1.26e-10	1	2.79331	3.71464	1.76084	0.248026	-0.525972	0.773998	2.604	3.49864	3.71464	2.87022	1.05233	1.55131	0.0581479	-0.227321	0.285469
Irc	4.75e-13	0.540794	0.762	0.45	3.83e-09	1	1.33445	2.35309	0.954745	0.432896	-0.594259	1.02715	1.09791	2.21571	2.35309	1.52066	0.593317	1.87267	0.0583808	-0.353758	0.412139
tkv	1.9e-15	0.537045	0.978	0.779	1.53e-11	1	5.20619	5.767	2.02383	0.0972452	-0.649067	0.746312	5.047	5.79929	5.767	3.06172	1.36098	2.40484	-0.00556763	-0.469096	0.474664
CG45050	4.61e-16	0.535173	1	0.769	3.72e-12	1	4.47632	5.4853	2.33547	0.183943	-0.57423	0.758173	4.12689	5.77822	5.4853	3.54275	1.56444	2.79908	-0.0506931	-0.354138	0.404831
REPTOR	5.12e-15	0.533323	0.984	0.789	4.13e-11	1	4.71741	5.98986	2.93164	0.212434	-0.510566	0.723	4.59066	5.18965	5.98986	4.46762	1.95068	3.02053	0.133594	-0.254136	0.38773
GLaz	2.75e-17	0.532333	0.795	0.393	2.22e-13	1	0.49231	2.13432	1.67048	0.769336	-0.217323	0.986659	0.242572	1.42279	2.13432	1.97197	1.47793	2.11568	0.333377	-0.0760651	0.409442
CG31955	1.11e-13	0.528673	0.503	0.206	8.93e-10	1	0.601263	1.07969	0.291861	0.443117	-0.729682	1.1728	0.49984	0.979147	1.07969	0.300911	0.286081	0.2743	0.0931246	-0.721299	0.814424
Stat92E	2.47e-16	0.528089	0.989	0.833	1.99e-12	1	4.96269	6.31159	3.23182	0.213718	-0.487956	0.701673	4.61449	6.26002	6.31159	4.51295	2.41362	3.1378	0.0081708	-0.284975	0.293146
CG13377	2.83e-17	0.527789	0.816	0.422	2.28e-13	1	0.798805	1.83103	1.09417	0.56374	-0.402431	0.96617	0.69853	1.17241	1.83103	1.43807	0.874532	1.18125	0.359699	-0.214612	0.57431
fax	2.9e-32	0.526671	1	0.998	2.34e-28	1	35.9701	43.9874	22.1546	0.182263	-0.496342	0.678605	35.2791	38.5449	43.9874	31.726	16.0418	29.1994	0.12373	-0.278748	0.402478
CG30460	7.9e-12	0.525107	0.697	0.396	6.37e-08	1	0.540227	1.98069	1.58576	0.727253	-0.199391	0.926644	0.514213	0.637149	1.98069	2.1761	1.20873	1.59784	0.678319	0.0897988	0.768118
CG10082	1.98e-15	0.521279	0.995	0.892	1.6e-11	1	7.3422	8.7044	3.68941	0.156496	-0.576144	0.732639	7.18603	7.92405	8.7044	5.68958	2.412	5.1992	0.08965	-0.346356	0.436006
AGO1	2.41e-14	0.520799	0.968	0.723	1.94e-10	1	3.36027	4.18459	1.8837	0.196988	-0.549849	0.746837	3.24697	3.78244	4.18459	3.01507	1.16114	1.88547	0.0961023	-0.279483	0.375586
GstE2	9.33e-26	0.519425	0.568	0.155	7.52e-22	1	0.318189	0.859805	0.191404	0.629928	-0.777387	1.40732	0.184147	0.817604	0.859805	0.278236	0.135947	0.43676	0.0490819	-0.676396	0.725478
cher	1.07e-10	0.514426	0.746	0.444	8.65e-07	1	0.874513	1.95432	1.1961	0.552524	-0.38797	0.940493	0.78979	1.19017	1.95432	1.55944	0.964059	1.37135	0.391004	-0.202057	0.593062
Argk	2.43e-10	0.513351	0.968	0.85	1.96e-06	1	10.9519	19.7192	14.5415	0.444608	-0.262572	0.70718	12.3428	5.76962	19.7192	16.0573	13.5734	18.7651	0.707411	-0.185702	0.893114
caps	2.07e-14	0.512875	0.838	0.489	1.67e-10	1	1.32808	2.00282	0.776079	0.336898	-0.612507	0.949405	1.13869	2.03369	2.00282	1.20651	0.501182	1.09026	-0.0151779	-0.397595	0.412773
CG34347	2.73e-15	0.509935	0.724	0.356	2.2e-11	1	0.69409	1.31807	0.586607	0.473405	-0.554951	1.02836	0.605149	1.02547	1.31807	0.959326	0.348568	0.51975	0.221994	-0.272175	0.494169
NimA	1.28e-22	0.508005	0.497	0.14	1.03e-18	1	0.466897	0.826729	0.163766	0.435248	-0.801911	1.23716	0.307329	1.06142	0.826729	0.181419	0.152492	0	-0.221108	-0.780559	1.00167
kis	1.56e-11	0.507673	0.919	0.614	1.26e-07	1	2.41536	3.09622	1.36553	0.219901	-0.55897	0.77887	2.33708	2.70701	3.09622	1.91407	1.01519	1.34775	0.125704	-0.381803	0.507507
CG42232	2.73e-16	0.506474	0.541	0.218	2.2e-12	1	0.43857	0.898034	0.242103	0.511633	-0.730408	1.24204	0.404908	0.563988	0.898034	0.447774	0.11075	0.224748	0.371975	-0.501384	0.873359
Ect3	2.45e-13	0.503503	0.973	0.695	1.98e-09	1	1.93267	4.53972	3.74045	0.574276	-0.176061	0.750337	1.73711	2.66127	4.53972	4.32296	3.36843	4.08181	0.41378	-0.0477463	0.461526
Sirup	1.43e-12	0.503263	1	0.976	1.15e-08	1	19.481	37.3892	28.8674	0.478968	-0.227921	0.706889	19.453	19.5853	37.3892	37.9913	23.0404	39.34	0.476179	0.0158477	0.492027
RhoGAP71E	1.29e-16	0.499596	0.989	0.863	1.04e-12	1	9.99071	10.2143	3.98718	0.0218856	-0.609645	0.631531	9.90469	10.3112	10.2143	6.12811	2.61987	3.86511	-0.00940384	-0.400043	0.409447
wun2	2.42e-14	0.499255	0.978	0.627	1.96e-10	1	1.39834	7.44756	7.37457	0.812242	-0.0098006	0.822043	0.622195	4.2901	7.44756	8.50993	6.64947	10.5072	0.42396	0.124838	0.548798
gw	4.72e-12	0.498812	0.795	0.462	3.81e-08	1	1.15733	1.84227	0.979138	0.371791	-0.468515	0.840306	1.10837	1.33976	1.84227	1.14278	0.874628	0.664346	0.272769	-0.37969	0.652459
Top3beta	4.28e-18	0.497638	0.897	0.553	3.45e-14	1	1.37266	2.47411	1.15413	0.445189	-0.533519	0.978708	1.36926	1.38534	2.47411	1.67056	0.824301	2.27511	0.440064	-0.324782	0.764846
hook	9.66e-09	0.494888	0.865	0.636	7.79e-05	1	3.30631	4.37966	2.05933	0.245075	-0.529796	0.774872	3.12063	3.99814	4.37966	3.18233	1.34212	2.86148	0.0871119	-0.273384	0.360496
CG31676	7.02e-14	0.494602	0.995	0.929	5.66e-10	1	23.0418	32.0669	20.179	0.281448	-0.370723	0.652171	21.4453	28.9899	32.0669	24.8518	17.1947	25.1264	0.0959564	-0.225003	0.320959
Ssdp	3.04e-16	0.493215	0.962	0.718	2.45e-12	1	3.58036	4.20963	1.99967	0.149483	-0.524977	0.67446	3.47473	3.97393	4.20963	2.89136	1.43019	1.55037	0.0559903	-0.313156	0.369146
zfh1	7.92e-11	0.490844	0.93	0.681	6.38e-07	1	3.51693	4.02169	1.76649	0.125509	-0.56076	0.686269	3.47207	3.68408	4.02169	2.86851	1.06268	1.43949	0.0839472	-0.286741	0.370689
CG43103	1.28e-12	0.489474	0.784	0.427	1.04e-08	1	0.947018	1.95881	1.11768	0.516533	-0.429405	0.945938	0.807332	1.46746	1.95881	1.6059	0.805883	1.53648	0.250838	-0.180163	0.431001
Yp1	5.53e-13	0.48611	0.605	0.28	4.46e-09	1	0.141036	1.61541	1.19227	0.912693	-0.26194	1.17463	0.115148	0.237489	1.61541	1.45935	1.02169	2.29022	0.852985	-0.096604	0.949589
Fs(2)Ket	1.5e-14	0.484934	0.789	0.423	1.21e-10	1	0.983601	1.61803	0.771561	0.392101	-0.523149	0.91525	0.942913	1.1352	1.61803	1.20399	0.495388	0.739563	0.298409	-0.255894	0.554303
Pgant5	2.2e-13	0.484277	0.876	0.6	1.77e-09	1	2.41747	3.00117	1.17214	0.194493	-0.609439	0.803932	2.28686	2.90407	3.00117	2.02557	0.627094	1.58332	0.0323565	-0.325073	0.35743
CG34253	1.9e-17	0.484102	0.665	0.288	1.53e-13	1	0.311326	1.187	0.651945	0.737721	-0.450764	1.18848	0.235246	0.594786	1.187	0.853676	0.523109	1.10339	0.498918	-0.280814	0.779732
tj	2.29e-17	0.483563	0.995	0.909	1.85e-13	1	10.3457	10.9963	4.72768	0.0591687	-0.570066	0.629235	9.95258	11.8102	10.9963	6.5652	3.55414	5.15888	-0.0689178	-0.402963	0.471881
Src64B	1.11e-12	0.482503	0.881	0.553	8.96e-09	1	1.70948	2.31045	1.17129	0.260109	-0.493047	0.753156	1.68628	1.7959	2.31045	1.74995	0.801723	0.78835	0.222704	-0.242592	0.465297
Gclc	2.52e-08	0.482279	0.827	0.556	0.000202972	1	0.819948	3.05705	2.58017	0.731784	-0.155992	0.887776	0.692474	1.29489	3.05705	3.7269	1.84781	3.67452	0.576423	0.179734	0.756157
kuz	9.2e-18	0.48113	1	0.943	7.42e-14	1	12.3205	13.1301	5.52296	0.0616565	-0.579366	0.641023	11.7926	14.2874	13.1301	8.01665	3.93035	6.88631	-0.0810046	-0.389445	0.47045
wtrw	3.94e-17	0.477629	0.622	0.263	3.18e-13	1	0.267812	1.03791	0.670756	0.741969	-0.353741	1.09571	0.268071	0.266849	1.03791	1.0672	0.417567	0.624867	0.742897	0.0274455	0.770343
mei-P26	1.87e-13	0.475249	0.93	0.661	1.51e-09	1	2.70977	3.3498	1.6512	0.191066	-0.507076	0.698142	2.70376	2.73216	3.3498	2.59231	1.05015	1.39572	0.184382	-0.226131	0.410513
Rbfox1	1.61e-13	0.473715	0.957	0.845	1.3e-09	1	5.43179	6.55267	3.46606	0.171058	-0.471046	0.642104	5.18425	6.35403	6.55267	5.08794	2.43024	3.47407	0.0303141	-0.223532	0.253846
Socs36E	7.01e-12	0.47088	0.978	0.838	5.66e-08	1	6.08273	7.42432	4.29094	0.180702	-0.422043	0.602745	5.74208	7.3519	7.42432	5.89376	3.26729	3.738	0.00975344	-0.206155	0.215908
crb	5.96e-13	0.470694	0.908	0.626	4.81e-09	1	2.62208	2.96377	1.12724	0.11529	-0.61966	0.73495	2.65913	2.48402	2.96377	1.7806	0.709971	1.09612	0.161873	-0.399211	0.561084
CG5004	3.09e-12	0.470124	0.859	0.541	2.5e-08	1	1.55904	2.1598	1.02693	0.278153	-0.524525	0.802678	1.50403	1.76399	2.1598	1.09018	0.986535	0.97734	0.18326	-0.49524	0.678501
Tis11	1.83e-17	0.469808	1	0.971	1.48e-13	1	13.5007	16.305	9.50478	0.171987	-0.417062	0.589049	13.6627	12.8971	16.305	12.9173	7.32536	9.59553	0.209008	-0.207769	0.416777
luna	5.36e-15	0.467869	0.843	0.47	4.32e-11	1	1.03569	1.83608	0.996073	0.435925	-0.457499	0.893424	0.996529	1.18158	1.83608	1.50592	0.670459	1.19333	0.356467	-0.179818	0.536285
Rel	8.19e-19	0.467032	0.659	0.266	6.6e-15	1	0.700779	1.08823	0.305457	0.35604	-0.71931	1.07535	0.53995	1.3	1.08823	0.41736	0.233989	0.361657	-0.162897	-0.61648	0.779377
Dg	5.21e-15	0.466121	0.816	0.444	4.2e-11	1	0.848048	1.69773	1.14215	0.500481	-0.327249	0.827731	0.721247	1.32049	1.69773	1.44742	0.947184	0.894077	0.222205	-0.147437	0.369642
pnt	3.21e-18	0.462035	0.627	0.251	2.59e-14	1	0.606883	0.979482	0.278258	0.380404	-0.715913	1.09632	0.599684	0.633705	0.979482	0.373994	0.217116	0.257909	0.35302	-0.618172	0.971192
fz3	8.63e-10	0.460824	0.838	0.513	6.96e-06	1	1.98361	2.38956	0.648423	0.169885	-0.728643	0.898528	1.86628	2.42073	2.38956	0.966391	0.44535	1.52165	-0.0128788	-0.595577	0.608456
Lk6	1.9e-16	0.460775	1	0.981	1.53e-12	1	18.2665	19.1424	8.53333	0.0457574	-0.554219	0.599977	18.2026	18.5046	19.1424	12.3728	6.0812	10.1877	0.0333215	-0.353644	0.386965
E2f1	5.67e-14	0.459787	0.935	0.599	4.57e-10	1	2.07359	2.84944	1.58809	0.272279	-0.442665	0.714944	1.90537	2.70035	2.84944	2.65206	0.908581	1.42387	0.0523211	-0.0692678	0.121589
g	1.37e-14	0.459229	0.816	0.438	1.11e-10	1	1.12362	1.676	0.68919	0.329585	-0.588789	0.918374	1.09864	1.21669	1.676	1.06253	0.450754	0.929877	0.274053	-0.366032	0.640085
ps	1.42e-15	0.459053	0.984	0.89	1.14e-11	1	7.97127	9.44586	5.06416	0.156109	-0.463876	0.619985	7.53931	9.58067	9.44586	7.0765	3.77896	5.62005	-0.0140711	-0.250836	0.264907
zip	1.87e-10	0.458309	0.941	0.683	1.51e-06	1	2.56261	3.45947	2.08108	0.259248	-0.398438	0.657686	2.52527	2.70173	3.45947	2.84538	1.59296	1.6675	0.219034	-0.17751	0.396545
Con	7.36e-09	0.457489	0.595	0.354	5.94e-05	1	1.08439	1.39694	0.428753	0.223739	-0.693076	0.916815	1.07853	1.10621	1.39694	0.609219	0.313498	0.38851	0.208115	-0.563889	0.772005
CG1146	6.2e-12	0.457338	0.984	0.835	5e-08	1	7.45116	8.1051	3.60366	0.0806819	-0.555384	0.636066	7.14342	8.59775	8.1051	5.6931	2.26922	4.31979	-0.0572999	-0.29759	0.35489
mura	6.83e-15	0.456546	0.741	0.368	5.51e-11	1	0.812433	1.33241	0.45283	0.390254	-0.660143	1.0504	0.687904	1.2764	1.33241	0.811501	0.223762	0.843571	0.042036	-0.390953	0.432989
rin	1.36e-15	0.45533	1	0.895	1.1e-11	1	6.27907	8.10215	5.2367	0.225012	-0.353665	0.578677	6.36047	5.97578	8.10215	7.20171	3.98174	4.59771	0.262445	-0.111136	0.37358
spen	1.72e-13	0.454028	0.984	0.89	1.39e-09	1	10.4709	10.4491	4.68463	-0.00207693	-0.551673	0.55375	10.0955	11.8693	10.4491	7.10097	3.14142	3.63577	-0.119652	-0.320425	0.440077
fs(1)h	8.72e-16	0.453306	1	0.907	7.03e-12	1	8.3574	9.07558	4.52707	0.0791332	-0.501181	0.580314	8.20668	8.91896	9.07558	5.65004	3.80988	4.18397	0.0172578	-0.377446	0.394704
CG2233	7.05e-05	0.453182	0.87	0.732	0.568623	1	21.1481	22.0244	9.86644	0.0397895	-0.552022	0.591812	20.9297	21.9617	22.0244	9.81134	9.90164	11.9959	0.00284853	-0.554524	0.557373
Cirl	3.51e-13	0.452516	0.995	0.931	2.83e-09	1	6.65712	8.82665	5.00835	0.245793	-0.432587	0.678381	6.21705	8.29675	8.82665	6.00358	4.37275	7.03014	0.0600349	-0.319835	0.37987
Wnt2	3.51e-11	0.451301	0.87	0.528	2.83e-07	1	1.62561	2.20996	1.10948	0.264418	-0.497965	0.762383	1.58727	1.76844	2.20996	1.38047	0.936408	1.01468	0.199787	-0.375343	0.57513
CG8034	2.9e-15	0.450235	0.995	0.88	2.34e-11	1	9.19129	9.64313	4.21495	0.0468567	-0.562907	0.609763	8.46467	11.8985	9.64313	7.00702	2.43178	4.87129	-0.189552	-0.273367	0.462919
ena	1.14e-12	0.449905	0.935	0.668	9.19e-09	1	3.3117	3.69268	1.75798	0.103172	-0.523929	0.627101	3.22773	3.62457	3.69268	2.35905	1.37411	1.24857	0.0184446	-0.361156	0.379601
Syx1A	3.76e-11	0.447757	0.941	0.723	3.03e-07	1	3.43014	4.34888	2.41028	0.211259	-0.445771	0.65703	3.11889	4.58978	4.34888	3.39847	1.77916	2.45271	-0.0524872	-0.218542	0.271029
Dys	9.19e-14	0.445679	0.876	0.499	7.41e-10	1	1.08929	1.88334	1.21208	0.421616	-0.35642	0.778036	1.07884	1.12823	1.88334	1.86321	0.796233	1.01807	0.400939	-0.0106891	0.411628
HUWE1	3.9e-13	0.445135	0.703	0.364	3.15e-09	1	0.827393	1.31913	0.567953	0.372773	-0.569448	0.942221	0.805491	0.908995	1.31913	0.770293	0.438727	0.609145	0.310912	-0.416059	0.72697
kibra	1.48e-11	0.444584	0.951	0.725	1.2e-07	1	4.45256	5.05323	2.69329	0.118868	-0.467017	0.585884	4.07082	5.87485	5.05323	4.77698	1.36253	2.04577	-0.139854	-0.0546684	0.194522
hfp	5.12e-12	0.444109	0.962	0.764	4.13e-08	1	3.12944	4.10316	2.28247	0.237309	-0.443728	0.681038	2.97869	3.69109	4.10316	2.83997	1.92642	2.56518	0.100427	-0.307858	0.408285
CG31729	6.41e-14	0.443629	0.638	0.3	5.17e-10	1	0.456605	1.01196	0.495314	0.548793	-0.510541	1.05933	0.461677	0.437707	1.01196	0.648319	0.397596	0.513235	0.567467	-0.359345	0.926812
Sap-r	5.83e-16	0.439444	0.995	0.958	4.7e-12	1	8.48072	11.1126	7.45426	0.236838	-0.329207	0.566044	8.58115	8.10651	11.1126	9.08214	6.4146	7.28836	0.270512	-0.182717	0.453228
Adgf-A	3.5e-19	0.438398	0.649	0.26	2.82e-15	1	0.412046	0.941287	0.468337	0.562252	-0.50245	1.0647	0.414416	0.403218	0.941287	0.743837	0.292388	0.423473	0.571631	-0.209766	0.781397
Gprk2	2.42e-11	0.438253	0.962	0.696	1.95e-07	1	3.45866	3.60408	1.35274	0.0403485	-0.624665	0.665014	3.29954	4.0515	3.60408	1.98744	0.947379	1.37911	-0.110433	-0.448558	0.558992
FER	2.81e-11	0.435311	0.919	0.599	2.26e-07	1	1.67075	2.54753	1.52673	0.344171	-0.400702	0.744873	1.44863	2.49832	2.54753	2.07437	1.17698	1.6715	0.0193172	-0.185733	0.20505
wgn	8.22e-14	0.433132	0.795	0.437	6.63e-10	1	1.15981	1.59505	0.539192	0.272867	-0.661958	0.934825	1.08545	1.43685	1.59505	0.575136	0.516237	0.969469	0.0991777	-0.639424	0.738601
UbcE2H	1.06e-13	0.432932	0.984	0.789	8.51e-10	1	3.6678	5.01535	2.95881	0.268684	-0.410049	0.678733	3.52151	4.21286	5.01535	4.32012	2.0894	3.78775	0.160006	-0.13862	0.298625
AANAT1	1.17e-13	0.43127	0.724	0.378	9.42e-10	1	0.873422	1.49225	0.675052	0.414693	-0.547627	0.96232	0.590436	1.92777	1.49225	1.02	0.454748	1.09979	-0.225921	-0.316465	0.542387
hid	6.39e-10	0.430497	0.741	0.43	5.15e-06	1	1.20509	2.07137	1.31245	0.418215	-0.366384	0.784599	1.14552	1.42705	2.07137	2.10056	0.809125	1.42296	0.311058	0.0138968	0.324955
CG17224	0.000465777	0.430019	0.903	0.695	1	1	2.96832	4.41949	2.78192	0.328356	-0.370533	0.698889	2.79823	3.60206	4.41949	3.24157	2.48836	3.62118	0.184961	-0.266528	0.451489
nuf	1.67e-10	0.429921	0.935	0.68	1.35e-06	1	3.0332	3.63027	1.70832	0.164471	-0.529423	0.693893	3.0687	2.90093	3.63027	2.2786	1.34411	2.12693	0.200904	-0.372333	0.573236
tud	1.62e-17	0.428571	0.708	0.304	1.3e-13	1	0.695655	1.05534	0.376959	0.340825	-0.642808	0.983633	0.682533	0.744543	1.05534	0.609295	0.228577	0.335657	0.2945	-0.422656	0.717156
Crtc	3.67e-12	0.428002	0.935	0.595	2.96e-08	1	2.43828	2.69118	1.07488	0.0939734	-0.600591	0.694564	2.341	2.80071	2.69118	1.64394	0.711446	1.04712	-0.0391091	-0.389137	0.428246
CG12868	5.69e-10	0.427772	0.719	0.438	4.59e-06	1	1.61331	2.16269	0.74114	0.254023	-0.657306	0.911329	1.4527	2.21174	2.16269	1.21991	0.435369	1.75257	-0.0221808	-0.435927	0.458108
CG12290	1.58e-08	0.426422	0.827	0.546	0.000127316	1	2.55959	2.53118	0.631472	-0.011097	-0.750523	0.76162	2.49615	2.79593	2.53118	0.832736	0.502933	0.876695	-0.0946902	-0.671009	0.765699
CG17121	2.04e-14	0.424034	0.811	0.422	1.65e-10	1	1.90019	2.0733	0.603456	0.0834942	-0.708939	0.792433	1.64781	2.84053	2.0733	0.928796	0.395676	0.865935	-0.2701	-0.55202	0.822121
cic	2.33e-09	0.423783	0.978	0.806	1.88e-05	1	8.03683	7.33311	2.65124	-0.0875625	-0.638456	0.726019	8.04568	8.00386	7.33311	4.18474	1.67186	2.0854	-0.0838043	-0.429335	0.51314
nocte	1.45e-10	0.422892	0.886	0.587	1.17e-06	1	1.95836	2.4004	1.0979	0.184155	-0.542617	0.726772	1.8397	2.40045	2.4004	1.7403	0.687632	1.1736	-1.77e-05	-0.274997	0.275014
CG2003	8.8e-09	0.422077	0.746	0.481	7.1e-05	1	1.17394	1.99417	1.16139	0.411315	-0.417605	0.82892	1.0209	1.74413	1.99417	1.4203	0.996042	1.54038	0.125383	-0.287772	0.413155
Abl	3.3e-14	0.422061	0.827	0.47	2.67e-10	1	1.52568	1.77662	0.620713	0.141242	-0.650621	0.791863	1.55846	1.40355	1.77662	1.11384	0.305772	0.646078	0.209987	-0.373053	0.58304
Nup358	5.15e-14	0.420729	0.622	0.29	4.15e-10	1	0.567984	1.0106	0.489566	0.437973	-0.515568	0.953541	0.513305	0.771705	1.0106	0.516081	0.472632	0.341033	0.236388	-0.489331	0.725718
Hrb27C	1.73e-17	0.420539	0.995	0.963	1.39e-13	1	14.2226	16.1426	10.2413	0.118941	-0.365576	0.484516	14.2303	14.194	16.1426	15.2846	7.02035	7.97989	0.120712	-0.0531542	0.173866
InR	5.22e-10	0.419498	0.93	0.761	4.21e-06	1	4.68949	5.44172	2.77583	0.138233	-0.489898	0.628131	4.36127	5.9124	5.44172	5.10248	1.2899	3.3124	-0.0796086	-0.0623401	0.141949
dlp	1.45e-11	0.41836	0.903	0.587	1.17e-07	1	2.09013	2.54725	1.31969	0.179456	-0.481916	0.661372	2.00768	2.39731	2.54725	2.06881	0.841251	1.05964	0.0588603	-0.187823	0.246683
PlexA	2.07e-11	0.416295	0.735	0.401	1.67e-07	1	1.03049	1.38929	0.579903	0.258258	-0.582589	0.840847	1.08787	0.816729	1.38929	0.884625	0.38529	0.51137	0.412122	-0.363252	0.775374
CG17754	3.41e-14	0.415399	0.741	0.369	2.75e-10	1	0.725345	1.21858	0.48444	0.404761	-0.602454	1.00722	0.666864	0.943234	1.21858	0.778584	0.296584	0.823554	0.225956	-0.361072	0.587027
Pura	6.6e-11	0.415259	0.886	0.572	5.33e-07	1	1.39561	2.21312	1.3823	0.369392	-0.375404	0.744796	1.43481	1.24955	2.21312	1.49648	1.30938	1.49859	0.435388	-0.323814	0.759202
shot	5.46e-11	0.414683	0.762	0.465	4.4e-07	1	1.34871	1.64619	0.577868	0.180713	-0.648967	0.82968	1.343	1.36995	1.64619	0.683426	0.510453	0.726938	0.167805	-0.584845	0.75265
Doa	7.82e-14	0.414204	0.897	0.53	6.31e-10	1	1.95949	2.09993	0.760622	0.0668805	-0.637787	0.704668	1.9907	1.8432	2.09993	0.924961	0.655667	0.60991	0.122258	-0.559528	0.681786
RhoGAP15B	2.1e-11	0.413793	0.87	0.514	1.69e-07	1	1.50169	2.03275	1.16848	0.261248	-0.42517	0.686418	1.3503	2.06575	2.03275	1.37109	1.03909	0.848829	-0.0159768	-0.325498	0.341475
Map205	9.27e-11	0.41114	0.741	0.415	7.48e-07	1	0.862261	1.408	0.868365	0.387601	-0.383266	0.770867	0.864083	0.855472	1.408	1.33387	0.571065	0.560801	0.392422	-0.0526496	0.445072
Not1	7.74e-14	0.410543	1	0.897	6.24e-10	1	6.40509	7.48552	4.03951	0.144336	-0.460357	0.604693	6.25362	6.9694	7.48552	5.64014	3.01726	5.03157	0.0689484	-0.246527	0.315475
zld	1.04e-13	0.409835	0.551	0.229	8.37e-10	1	0.790238	0.963944	0.198554	0.180203	-0.794019	0.974222	0.776081	0.842986	0.963944	0.238492	0.173048	0.127254	0.125482	-0.752587	0.878069
CG2017	4.33e-11	0.407865	0.724	0.413	3.49e-07	1	1.09681	1.5428	0.614456	0.289078	-0.601728	0.890807	1.0953	1.10246	1.5428	0.751301	0.527058	0.974891	0.285418	-0.513029	0.798447
CG42365	8.28e-14	0.40757	0.546	0.229	6.68e-10	1	0.37814	0.926929	0.336641	0.592051	-0.636821	1.22887	0.376043	0.385955	0.926929	0.445689	0.266997	0.876275	0.58362	-0.519177	1.1028
Sema2a	1.21e-09	0.407563	0.935	0.663	9.76e-06	1	3.35439	3.38522	1.33031	0.0091071	-0.607025	0.616132	3.23362	3.80437	3.38522	2.05319	0.868634	1.19249	-0.110176	-0.393484	0.50366
bif	5.5e-12	0.405872	0.827	0.484	4.43e-08	1	1.06215	1.72837	1.06545	0.385461	-0.383551	0.769012	0.936107	1.53177	1.72837	1.243	0.952058	1.04003	0.113748	-0.280824	0.394571
dnc	1.1e-09	0.405737	0.973	0.766	8.88e-06	1	4.5688	4.82656	1.93176	0.0534056	-0.599764	0.65317	4.08846	6.35844	4.82656	2.67737	1.45557	2.85496	-0.240921	-0.445284	0.686204
Arc2	2.78e-09	0.405457	0.714	0.425	2.24e-05	1	1.26361	1.98759	0.952207	0.364251	-0.520925	0.885176	1.2528	1.30391	1.98759	1.26897	0.749903	1.79683	0.343975	-0.361554	0.705529
mrva	6.92e-12	0.401865	0.951	0.734	5.58e-08	1	3.38938	3.95464	1.96962	0.142937	-0.501948	0.644884	3.33325	3.5985	3.95464	2.80351	1.43705	2.41547	0.0900559	-0.291082	0.381138
lid	9.47e-14	0.401804	0.605	0.275	7.64e-10	1	0.532966	0.928191	0.334039	0.425801	-0.640118	1.06592	0.498836	0.660129	0.928191	0.412929	0.283655	0.487318	0.2888	-0.555125	0.843925
SMC5	3.4e-16	0.399605	0.697	0.319	2.74e-12	1	0.632534	1.09792	0.505749	0.423881	-0.539358	0.963238	0.539008	0.980994	1.09792	0.81455	0.308532	0.629825	0.1065	-0.258099	0.364599
Timp	2.06e-12	0.399187	1	0.998	1.66e-08	1	55.1601	62.2062	31.7741	0.11327	-0.489213	0.602484	49.7728	75.2322	62.2062	42.1338	25.1578	52.1015	-0.173144	-0.322675	0.495819
CG11400	2.08e-12	0.398362	0.611	0.29	1.68e-08	1	0.553283	1.14565	0.50429	0.517057	-0.559822	1.07688	0.553196	0.553608	1.14565	0.776531	0.330421	1.06593	0.516774	-0.322191	0.838965
Atg16	2e-16	0.398189	0.595	0.236	1.62e-12	1	0.262716	0.875528	0.455731	0.699935	-0.479478	1.17941	0.271588	0.22966	0.875528	0.756328	0.263753	0.810441	0.73769	-0.136147	0.873836
sqd	1.18e-11	0.397232	1	0.96	9.51e-08	1	10.0916	12.577	9.02072	0.197617	-0.282759	0.480376	9.92075	10.7279	12.577	12.2709	6.94498	7.66174	0.14702	-0.024337	0.171357
Samuel	1e-11	0.396561	0.789	0.437	8.1e-08	1	1.10815	1.59765	0.813728	0.306391	-0.490673	0.797063	1.0026	1.50139	1.59765	1.3087	0.497609	0.89365	0.0602539	-0.180859	0.241112
JhI-21	9.6e-08	0.394734	0.8	0.563	0.000774091	1	1.58218	2.67816	1.64556	0.409227	-0.385561	0.794788	1.47988	1.96336	2.67816	2.22968	1.27251	2.68171	0.266898	-0.167456	0.434354
Cdep	9.12e-13	0.394425	0.6	0.27	7.36e-09	1	0.594095	0.926661	0.392811	0.358886	-0.576101	0.934987	0.58965	0.610658	0.926661	0.614729	0.251081	0.243283	0.341012	-0.336619	0.677631
Atx2	6.25e-11	0.392482	0.827	0.533	5.04e-07	1	1.63394	2.06609	0.984046	0.209162	-0.523716	0.732878	1.58078	1.832	2.06609	1.59036	0.596824	1.15711	0.113301	-0.230258	0.34356
hang	1.15e-11	0.389852	0.832	0.474	9.3e-08	1	1.24254	1.7532	0.928212	0.291272	-0.470563	0.761835	1.16654	1.52573	1.7532	1.4673	0.583919	1.02843	0.129747	-0.163074	0.292821
lbk	1.1e-08	0.388653	0.924	0.683	8.89e-05	1	2.35444	3.07171	1.89392	0.233508	-0.383429	0.616938	2.3614	2.32849	3.07171	2.26911	1.65431	1.82999	0.241955	-0.261287	0.503241
CG43394	7.36e-18	0.38843	0.465	0.147	5.94e-14	1	0.249073	0.683139	0.287289	0.635399	-0.579457	1.21486	0.245666	0.26177	0.683139	0.488727	0.15864	0.38581	0.616812	-0.284586	0.901398
DIP1	3.55e-09	0.387964	0.935	0.616	2.86e-05	1	1.47571	2.61676	1.73295	0.436054	-0.33775	0.773804	1.31514	2.07396	2.61676	2.04206	1.53553	2.62586	0.207429	-0.219622	0.427052
Xpc	8.7e-14	0.387951	0.692	0.339	7.02e-10	1	0.695341	1.12429	0.508576	0.381528	-0.547646	0.929174	0.678762	0.757108	1.12429	0.824489	0.306817	0.63596	0.326589	-0.266657	0.593245
GstS1	1.9e-10	0.387669	1	0.988	1.53e-06	1	15.8549	39.5977	37.4086	0.599601	-0.0552835	0.654884	15.1881	18.3391	39.5977	52.5387	27.7456	55.89	0.536864	0.246314	0.783179
Su(Tpl)	1.16e-10	0.386563	0.892	0.609	9.33e-07	1	2.04413	2.57085	1.35448	0.204884	-0.473138	0.678022	1.97687	2.29471	2.57085	2.14908	0.84701	1.55942	0.107411	-0.164059	0.27147
Tao	6.95e-15	0.385746	0.773	0.366	5.61e-11	1	0.890823	1.23623	0.596429	0.279406	-0.517544	0.79695	0.903057	0.845239	1.23623	1.09483	0.278122	0.425235	0.316279	-0.114383	0.430662
pyr	1.31e-08	0.384691	0.914	0.648	0.00010589	1	2.49353	2.79753	1.40416	0.108667	-0.498071	0.606738	2.5539	2.2686	2.79753	1.69495	1.21844	1.2137	0.18907	-0.394126	0.583196
HERC2	1.57e-13	0.384376	0.546	0.239	1.26e-09	1	0.516071	0.783238	0.2347	0.341105	-0.700346	1.04145	0.478541	0.655902	0.783238	0.361212	0.153903	0.191957	0.162576	-0.538823	0.701399
CG10073	3.5e-13	0.384282	0.465	0.187	2.82e-09	1	0.180562	0.691007	0.375671	0.738698	-0.456342	1.19504	0.176305	0.196423	0.691007	0.560327	0.25774	0.467807	0.715744	-0.189116	0.90486
Idgf1	3.22e-12	0.383958	0.784	0.423	2.6e-08	1	2.00182	1.9752	0.395816	-0.0132998	-0.799607	0.812907	1.93118	2.26503	1.9752	0.551565	0.296346	0.907777	-0.12796	-0.720755	0.848715
l(2)gl	2.91e-12	0.382745	0.805	0.444	2.35e-08	1	1.18198	1.52373	0.680028	0.224287	-0.55371	0.777997	1.10252	1.47806	1.52373	0.99032	0.481858	0.722972	0.0299783	-0.350071	0.380049
CanA-14F	1.15e-14	0.382377	0.768	0.383	9.24e-11	1	1.04687	1.31609	0.476741	0.204558	-0.637759	0.842317	1.00266	1.21158	1.31609	0.711034	0.327109	0.580645	0.079408	-0.459736	0.539144
mthl1	4.9e-12	0.381586	0.741	0.401	3.95e-08	1	0.819448	1.33909	0.73577	0.388057	-0.450546	0.838603	0.790829	0.926079	1.33909	1.18132	0.451219	0.839444	0.308428	-0.117823	0.426251
EcR	6.54e-13	0.38128	0.659	0.32	5.27e-09	1	0.811038	1.07574	0.37226	0.246067	-0.653951	0.900018	0.731785	1.10632	1.07574	0.623119	0.212047	0.398271	-0.0276409	-0.420755	0.448396
CycG	1.29e-12	0.380666	0.984	0.874	1.04e-08	1	5.05639	6.62757	4.61258	0.237068	-0.304032	0.541099	4.96286	5.40483	6.62757	6.00068	3.72606	4.7636	0.184493	-0.0945874	0.27908
CG42514	2.11e-15	0.380439	0.541	0.211	1.7e-11	1	0.387067	0.724638	0.298522	0.465848	-0.58804	1.05389	0.324863	0.618827	0.724638	0.679919	0.0549409	0.20026	0.146019	-0.0617121	0.207731
Akap200	2.18e-20	0.379751	1	0.997	1.76e-16	1	36.03	39.1914	23.258	0.0806653	-0.406554	0.487219	35.1578	39.2797	39.1914	32.0657	17.6329	25.0725	-0.00224743	-0.181819	0.184066
Dok	5.78e-15	0.379168	0.492	0.191	4.66e-11	1	0.310967	0.677836	0.285647	0.541236	-0.57859	1.11983	0.287686	0.397706	0.677836	0.364814	0.235086	0.239893	0.413272	-0.461796	0.875068
CG31635	2.66e-08	0.379146	0.935	0.717	0.000214316	1	2.65495	3.30795	1.90697	0.197401	-0.423519	0.620919	2.47317	3.33225	3.30795	2.45034	1.55994	2.10916	-0.00729377	-0.259256	0.26655
Mbs	9.45e-14	0.378054	0.724	0.361	7.62e-10	1	0.802028	1.14506	0.444939	0.299573	-0.611426	0.910999	0.776216	0.8982	1.14506	0.607525	0.341103	0.609794	0.215585	-0.469437	0.685021
Dhc64C	3.95e-11	0.377259	0.519	0.239	3.19e-07	1	0.395001	0.836498	0.406213	0.527792	-0.514389	1.04218	0.352529	0.553242	0.836498	0.385832	0.419229	0.481014	0.338621	-0.538753	0.877374
Hipk	4.8e-08	0.37669	0.811	0.509	0.000387453	1	1.56938	1.88194	0.930428	0.166086	-0.505603	0.671689	1.45813	1.98389	1.88194	1.59971	0.50299	0.781038	-0.0513853	-0.149971	0.201357
CG11360	2.17e-12	0.375713	0.676	0.339	1.75e-08	1	0.613534	1.03608	0.547387	0.407833	-0.471676	0.879509	0.577661	0.74719	1.03608	0.780955	0.398217	0.486327	0.278831	-0.246242	0.525073
lola	1.11e-11	0.374542	1	0.86	8.95e-08	1	6.2598	6.49927	3.32547	0.0368461	-0.488331	0.525177	6.16045	6.62994	6.49927	4.54456	2.5469	3.37771	-0.0197086	-0.300758	0.320467
MRP	1.56e-12	0.374339	0.443	0.182	1.26e-08	1	0.342602	0.660505	0.205721	0.481303	-0.68854	1.16984	0.343785	0.338193	0.660505	0.351621	0.112541	0.248968	0.487977	-0.467648	0.955625
mnb	1.46e-10	0.373883	0.968	0.742	1.18e-06	1	3.64141	4.06435	2.21018	0.10406	-0.456203	0.560263	3.55254	3.97252	4.06435	3.33133	1.49416	2.15835	0.0225934	-0.180355	0.202948
wdb	3.4e-09	0.373754	0.951	0.74	2.74e-05	1	3.52282	3.89783	2.18358	0.0962105	-0.439796	0.536007	3.45867	3.76181	3.89783	3.24432	1.50613	1.81486	0.0348957	-0.16766	0.202555
Trf2	5.54e-09	0.37305	0.984	0.816	4.47e-05	1	5.08415	5.78724	3.00225	0.12149	-0.481231	0.60272	4.86005	5.9191	5.78724	4.04076	2.33899	4.18739	-0.0222766	-0.301782	0.324059
Tsp66E	1.78e-10	0.372157	0.568	0.268	1.44e-06	1	1.04677	1.06827	0.132886	0.020126	-0.875606	0.895732	0.99641	1.23442	1.06827	0.191981	0.0951456	0.209508	-0.134595	-0.820289	0.954884
cnc	7.39e-12	0.371926	0.978	0.813	5.96e-08	1	5.77273	5.60064	2.38446	-0.0298107	-0.574253	0.604064	5.31721	7.46991	5.60064	3.50935	1.66603	2.62195	-0.25024	-0.373401	0.623641
CG4250	1.99e-18	0.371391	1	0.998	1.61e-14	1	55.0631	65.9525	41.9949	0.165109	-0.363255	0.528364	53.0712	62.4848	65.9525	50.6918	36.4407	55.0119	0.0525788	-0.23139	0.283968
Nha2	8.52e-22	0.370151	0.427	0.103	6.87e-18	1	0.178319	0.499239	0.0890638	0.642819	-0.821601	1.46442	0.11419	0.41725	0.499239	0.0831085	0.0928671	0.240415	0.164229	-0.83353	0.997758
CG32767	2.21e-09	0.369042	0.941	0.675	1.79e-05	1	3.17247	3.34825	1.66155	0.0524976	-0.503755	0.556252	3.29493	2.71624	3.34825	2.50058	1.12571	1.42853	0.18876	-0.253169	0.441929
cno	2.59e-10	0.368984	0.849	0.496	2.09e-06	1	1.23482	1.69736	1.03461	0.272506	-0.390459	0.662965	1.09859	1.74238	1.69736	1.34887	0.833906	0.781073	-0.0258346	-0.205312	0.231147
LanB1	1.76e-07	0.367638	0.951	0.72	0.00141783	1	2.68229	3.56894	2.61208	0.248435	-0.268108	0.516542	2.7182	2.5485	3.56894	3.26081	2.19777	2.01562	0.285923	-0.0863363	0.372259
E(bx)	1.04e-10	0.366864	0.686	0.364	8.42e-07	1	0.864693	1.11551	0.5369	0.224845	-0.518696	0.743541	0.85136	0.914371	1.11551	0.797065	0.370744	0.207333	0.180312	-0.28547	0.465782
Ncoa6	1.21e-10	0.366213	0.832	0.494	9.79e-07	1	1.47893	1.69854	0.759598	0.129295	-0.552795	0.68209	1.3911	1.80617	1.69854	1.3205	0.401376	0.638491	-0.0595902	-0.222571	0.282161
poe	1.04e-10	0.36576	0.692	0.358	8.42e-07	1	0.85961	1.21322	0.489095	0.291464	-0.596862	0.888326	0.78869	1.12384	1.21322	0.617687	0.406969	0.745641	0.0736693	-0.49087	0.564539
Gbp1	7.26e-09	0.365667	0.978	0.816	5.85e-05	1	3.69769	5.57775	3.90468	0.337064	-0.299955	0.637019	3.40778	4.77784	5.57775	4.93064	3.24944	5.61395	0.14341	-0.116016	0.259427
NFAT	5.87e-09	0.364674	0.908	0.609	4.73e-05	1	2.58877	2.6552	1.16714	0.0250185	-0.560431	0.58545	2.56727	2.66886	2.6552	1.99348	0.639396	0.99333	-0.00511945	-0.249215	0.254334
ref(2)P	4.1e-08	0.364029	0.908	0.634	0.000330985	1	2.07265	2.50172	1.32761	0.171511	-0.469323	0.640833	2.09009	2.00766	2.50172	1.54309	1.18998	1.46923	0.197487	-0.383187	0.580674
Ubi-p63E	2.31e-10	0.363254	0.989	0.887	1.86e-06	1	5.37647	6.26609	3.50415	0.141973	-0.440776	0.582749	5.27603	5.75072	6.26609	4.06959	3.14303	4.7436	0.0822487	-0.350538	0.432786
Snoo	1.23e-10	0.360192	0.789	0.46	9.93e-07	1	1.53042	1.64242	0.600034	0.0681875	-0.634664	0.702852	1.52151	1.56364	1.64242	0.901435	0.407543	0.593629	0.0479616	-0.451154	0.499115
CG6700	2.82e-11	0.36019	0.973	0.728	2.27e-07	1	3.82839	3.98221	2.07422	0.0386286	-0.479128	0.517757	3.57444	4.77454	3.98221	3.19127	1.36082	1.7382	-0.165947	-0.198619	0.364566
Ptp10D	1.2e-16	0.359286	0.568	0.224	9.69e-13	1	0.367043	0.716914	0.362112	0.488024	-0.494901	0.982925	0.310319	0.578385	0.716914	0.440668	0.311942	0.214551	0.19323	-0.385327	0.578556
Six4	4.99e-09	0.358961	0.978	0.88	4.02e-05	1	6.84471	10.0428	8.30266	0.318449	-0.173276	0.491725	5.87454	10.4594	10.0428	10.0784	7.16855	8.46137	-0.039823	0.00353225	0.0433553
Top1	1.8e-08	0.35835	0.919	0.658	0.000144957	1	2.41292	2.7915	1.62524	0.135619	-0.41779	0.553409	2.45148	2.26925	2.7915	2.39357	1.13454	1.30419	0.187086	-0.142552	0.329638
CG12075	3.28e-24	0.356833	0.422	0.089	2.65e-20	1	0.146871	0.45196	0.074854	0.675035	-0.834379	1.50941	0.100748	0.318718	0.45196	0.126202	0.0420604	0.206806	0.294809	-0.720767	1.01558
CG6191	2.25e-05	0.355869	0.865	0.664	0.1811	1	2.63265	3.65526	2.48025	0.279762	-0.321456	0.601219	2.84752	1.83211	3.65526	3.21441	2.01138	2.94369	0.498775	-0.120607	0.619381
CtsB1	1e-16	0.355664	0.995	0.998	8.09e-13	1	20.9598	28.6335	20.7282	0.267996	-0.276086	0.544082	19.182	27.5835	28.6335	25.1971	17.8741	28.1617	0.0366692	-0.120013	0.156682
upSET	7.86e-11	0.354986	0.832	0.482	6.34e-07	1	1.46703	1.6418	0.824731	0.106451	-0.497666	0.604117	1.46413	1.47784	1.6418	1.06363	0.672156	0.392543	0.0998662	-0.352155	0.452021
CG14464	4.71e-09	0.354453	0.957	0.754	3.8e-05	1	2.77405	3.33385	1.87429	0.167916	-0.4378	0.605716	2.82076	2.59999	3.33385	2.14684	1.70023	2.27491	0.220125	-0.356049	0.576174
CG13907	5.24e-12	0.354044	0.627	0.31	4.23e-08	1	0.701794	1.02026	0.412861	0.31214	-0.595336	0.907476	0.714242	0.655416	1.02026	0.581922	0.304889	0.554065	0.357597	-0.429632	0.787229
ctrip	6.17e-10	0.353178	0.659	0.369	4.98e-06	1	0.776736	1.07231	0.487721	0.275642	-0.545168	0.82081	0.719157	0.991267	1.07231	0.702958	0.350259	0.441418	0.0755785	-0.344446	0.420024
AMPdeam	1.84e-10	0.353066	0.951	0.702	1.49e-06	1	2.73972	3.08169	1.65435	0.110967	-0.463167	0.574134	2.52395	3.54366	3.08169	2.08699	1.37805	1.68258	-0.130364	-0.322778	0.453142
CG13917	5.77e-09	0.352483	0.989	0.754	4.66e-05	1	4.69581	4.4965	1.95292	-0.0424455	-0.56568	0.608125	4.54626	5.25302	4.4965	2.94569	1.31888	1.93525	-0.144017	-0.344892	0.488909
CG8321	1.29e-09	0.352012	0.778	0.442	1.04e-05	1	1.1423	1.56162	0.904148	0.268515	-0.42102	0.689534	1.11845	1.23119	1.56162	0.994742	0.846289	0.820487	0.211596	-0.363007	0.574603
corto	1.84e-10	0.351993	0.535	0.255	1.48e-06	1	0.258122	0.954419	0.80173	0.729551	-0.159981	0.889532	0.127342	0.74538	0.954419	0.832403	0.782141	0.79131	0.219022	-0.127844	0.346866
drongo	3.47e-08	0.351574	0.924	0.734	0.000279707	1	2.07445	3.32797	2.65348	0.376661	-0.202673	0.579334	2.01158	2.30872	3.32797	3.29885	2.24132	2.79224	0.306268	-0.00874991	0.315018
ASPP	1.23e-09	0.351514	0.708	0.4	9.91e-06	1	0.773521	1.31898	0.884509	0.413545	-0.329398	0.742943	0.756235	0.837927	1.31898	1.25272	0.649347	0.815917	0.364715	-0.0502323	0.414947
nej	3.02e-10	0.351387	0.935	0.648	2.43e-06	1	2.57549	2.78967	1.33422	0.0767769	-0.521726	0.598503	2.54108	2.70366	2.78967	2.26633	0.73893	1.46371	0.0308298	-0.187598	0.218428
osa	4.31e-10	0.350917	0.757	0.432	3.47e-06	1	1.11188	1.41935	0.716887	0.216631	-0.494921	0.711552	0.985178	1.58394	1.41935	1.16226	0.432446	0.631778	-0.103906	-0.181134	0.285041
mtgo	1e-08	0.349735	0.984	0.732	8.09e-05	1	4.52411	4.24814	1.99052	-0.061001	-0.531436	0.592437	4.44002	4.83743	4.24814	2.59887	1.602	1.29021	-0.121819	-0.388234	0.510053
Chc	5.18e-11	0.348426	0.789	0.44	4.18e-07	1	0.998271	1.35804	0.668233	0.264918	-0.507943	0.772861	1.02719	0.890542	1.35804	1.06645	0.413907	0.785682	0.344245	-0.214712	0.558957
eIF3a	1.92e-09	0.347294	0.773	0.425	1.54e-05	1	0.828078	1.35515	1.0301	0.388942	-0.239866	0.628808	0.801895	0.925628	1.35515	1.20296	0.919698	0.583966	0.316957	-0.112306	0.429263
Usp47	1.68e-13	0.346659	0.611	0.27	1.35e-09	1	0.539068	0.908226	0.411081	0.40646	-0.54738	0.95384	0.503106	0.673057	0.908226	0.461199	0.379073	0.559705	0.258932	-0.492198	0.75113
Smox	5.76e-10	0.346593	0.919	0.582	4.65e-06	1	1.83221	2.28113	1.3044	0.196799	-0.428179	0.624978	1.83512	1.82134	2.28113	1.98367	0.870579	1.39037	0.201562	-0.130402	0.331964
aop	6.65e-09	0.346093	0.973	0.806	5.36e-05	1	4.70242	5.23252	3.13958	0.101308	-0.399987	0.501295	4.67072	4.82054	5.23252	4.61111	2.19978	3.09111	0.0787331	-0.118759	0.197492
Pak3	8.03e-11	0.346009	0.724	0.396	6.47e-07	1	1.04707	1.24236	0.440182	0.157195	-0.64569	0.802884	1.04795	1.0438	1.24236	0.678821	0.287773	0.576582	0.159825	-0.453604	0.613429
rdgA	1.89e-14	0.345231	0.589	0.255	1.52e-10	1	0.608421	0.820905	0.263328	0.258842	-0.679222	0.938064	0.674673	0.361579	0.820905	0.396927	0.178005	0.260767	0.559537	-0.516476	1.07601
Hsp70Bb	3.74e-13	0.344586	0.681	0.331	3.02e-09	1	0.938942	1.09018	0.382583	0.138727	-0.649064	0.787791	0.92478	0.991707	1.09018	0.629022	0.225194	0.318247	0.0903271	-0.423011	0.513338
Pmp70	2.15e-11	0.344287	0.649	0.331	1.74e-07	1	0.806988	1.05041	0.356131	0.231739	-0.660959	0.892698	0.816525	0.771453	1.05041	0.544553	0.235794	0.560585	0.265568	-0.481579	0.747147
chrb	1.39e-08	0.343492	0.968	0.75	0.000111911	1	4.22966	4.56348	2.61419	0.0731487	-0.427148	0.500297	3.81279	5.78287	4.56348	3.54607	2.01905	2.45806	-0.210863	-0.222945	0.433808
pon	3.18e-17	0.342962	0.514	0.185	2.57e-13	1	0.153838	0.619863	0.336997	0.75182	-0.456336	1.20816	0.126367	0.256187	0.619863	0.485431	0.242199	0.510017	0.586704	-0.216874	0.803578
Ank	6.79e-13	0.342837	0.805	0.413	5.48e-09	1	1.13315	1.38304	0.695624	0.180678	-0.497032	0.67771	1.16735	1.00573	1.38304	1.07665	0.452277	0.510347	0.272811	-0.22153	0.49434
mahe	8.23e-11	0.342048	0.676	0.342	6.64e-07	1	0.709695	1.0499	0.551575	0.324037	-0.474641	0.798678	0.684671	0.802926	1.0499	0.846512	0.363212	0.481025	0.235236	-0.193722	0.428959
Pitslre	8.53e-09	0.342043	0.854	0.545	6.88e-05	1	1.53439	1.87492	0.868308	0.181624	-0.536883	0.718507	1.42441	1.94417	1.87492	1.08117	0.732363	1.26744	-0.0356182	-0.423353	0.458971
mfas	2.06e-09	0.341888	0.832	0.47	1.66e-05	1	1.10184	1.6186	0.936422	0.319267	-0.421463	0.74073	0.997356	1.49111	1.6186	0.964759	0.918324	1.2072	0.0787682	-0.403956	0.482724
Slc45-1	8.76e-07	0.341732	0.93	0.7	0.00706444	1	4.16939	4.24756	2.06115	0.0184022	-0.514745	0.533148	3.83503	5.41517	4.24756	3.27701	1.28463	2.27568	-0.215619	-0.228495	0.444114
goe	6.11e-10	0.341656	0.93	0.582	4.92e-06	1	2.92884	2.75133	0.766445	-0.0606077	-0.721428	0.782035	2.62844	4.04809	2.75133	1.25475	0.454584	1.47481	-0.320338	-0.543947	0.864286
plum	2.49e-07	0.341597	0.919	0.703	0.00201171	1	2.17104	3.52477	3.21153	0.38406	-0.088868	0.472928	2.07169	2.54123	3.52477	5.09335	2.0097	2.49638	0.279036	0.307966	0.587002
CG8539	1.41e-09	0.340943	0.876	0.54	1.14e-05	1	1.99136	2.17818	0.894559	0.085772	-0.58931	0.675082	1.86912	2.4468	2.17818	1.23009	0.680269	1.30555	-0.109784	-0.435267	0.545051
CG42668	6.26e-12	0.340647	0.686	0.352	5.05e-08	1	0.706907	1.15311	0.705549	0.386957	-0.388135	0.775093	0.700677	0.730119	1.15311	0.967281	0.538393	0.672033	0.366828	-0.161157	0.527985
MFS14	1.37e-13	0.340586	0.481	0.191	1.11e-09	1	0.253908	0.641016	0.29351	0.603897	-0.542118	1.14602	0.25419	0.252859	0.641016	0.442032	0.198655	0.417764	0.605534	-0.310419	0.915954
lawc	1.33e-08	0.339953	0.903	0.651	0.000107309	1	2.38345	2.84188	1.46598	0.161311	-0.484151	0.645462	2.3531	2.49655	2.84188	1.99412	1.12868	2.12133	0.121516	-0.298308	0.419824
rudhira	1.76e-09	0.339344	1	0.858	1.42e-05	1	8.16846	7.81802	3.56261	-0.0429021	-0.544308	0.58721	8.15922	8.20289	7.81802	5.35033	2.42087	4.30481	-0.0469195	-0.315641	0.36256
mamo	1.97e-09	0.338776	1	0.993	1.59e-05	1	28.0267	35.2769	29.2073	0.205522	-0.172056	0.377579	28.1264	27.6553	35.2769	38.4943	23.2761	23.902	0.216049	0.0835811	0.29963
Sap47	2.88e-08	0.337917	0.924	0.702	0.000232148	1	2.74418	3.18337	1.6835	0.137963	-0.471156	0.609119	2.72828	2.80344	3.18337	2.57329	1.11524	2.26084	0.119349	-0.191646	0.310995
shg	3.22e-09	0.336911	0.897	0.595	2.59e-05	1	1.65954	2.35411	1.7798	0.295043	-0.243959	0.539002	1.62474	1.78923	2.35411	2.51018	1.31334	1.41372	0.239953	0.0621775	0.30213
brat	8.88e-08	0.336377	0.795	0.506	0.000716286	1	1.50361	1.67083	0.816408	0.100081	-0.511375	0.611456	1.47262	1.61908	1.67083	1.35506	0.472392	0.58721	0.0309705	-0.188986	0.219957
crol	3.6e-10	0.33637	0.995	0.863	2.91e-06	1	6.48847	6.60608	3.36093	0.017802	-0.491236	0.509038	6.39711	6.82887	6.60608	4.29697	2.76313	4.02739	-0.0326258	-0.349543	0.382169
crc	8.85e-09	0.336353	0.935	0.723	7.14e-05	1	2.8867	3.22911	1.86311	0.106038	-0.423029	0.529067	2.95336	2.63836	3.22911	2.75587	1.29293	1.75449	0.182948	-0.146554	0.329502
Gbeta13F	2.86e-11	0.336298	0.995	0.914	2.31e-07	1	6.247	7.40466	5.06292	0.156342	-0.316253	0.472595	6.29559	6.06597	7.40466	5.85265	4.55855	5.11442	0.18079	-0.209599	0.390389
Spred	4.97e-12	0.336237	0.762	0.401	4.01e-08	1	1.03762	1.27769	0.609049	0.187889	-0.523319	0.711208	1.01092	1.13712	1.27769	0.91211	0.415497	0.515065	0.110013	-0.286123	0.396137
Xrp1	3.54e-09	0.334842	1	0.949	2.85e-05	1	14.1832	14.3826	6.98897	0.0138645	-0.514066	0.527931	14.0934	14.5175	14.3826	10.2619	4.89873	10.6757	-0.00929782	-0.286507	0.295805
NimB2	3.72e-13	0.334458	0.265	0.066	3e-09	1	0.191369	0.447982	0.0941916	0.57282	-0.789742	1.36256	0.133541	0.406825	0.447982	0.0424368	0.127245	0.128989	0.0918721	-0.905271	0.997143
Xe7	3.66e-09	0.334401	0.859	0.545	2.95e-05	1	1.78325	1.91289	0.766447	0.0677691	-0.599325	0.667094	1.71342	2.04343	1.91289	1.1809	0.501753	1.00027	-0.0638823	-0.38266	0.446542
CG42674	3.52e-09	0.334259	0.876	0.541	2.84e-05	1	2.83495	2.38573	0.567652	-0.158459	-0.762063	0.920522	2.66777	3.45784	2.38573	1.01615	0.281216	0.55416	-0.310052	-0.574071	0.884123
Nup98-96	8.17e-12	0.333816	0.481	0.209	6.59e-08	1	0.466586	0.677144	0.208024	0.31095	-0.692793	1.00374	0.474799	0.435988	0.677144	0.339428	0.124101	0.179367	0.356137	-0.498736	0.854873
MED26	6.4e-09	0.333626	0.924	0.683	5.16e-05	1	2.84963	2.97665	1.52941	0.0426729	-0.486198	0.528871	2.8053	3.01478	2.97665	2.34733	1.00704	1.38202	-0.0126476	-0.21142	0.224067
CASK	2.26e-11	0.333466	0.665	0.334	1.82e-07	1	0.715854	0.999119	0.402489	0.283515	-0.597156	0.88067	0.724241	0.684606	0.999119	0.505959	0.336407	0.567589	0.31479	-0.493595	0.808385
bowl	1.55e-08	0.332539	0.892	0.597	0.00012491	1	2.45033	2.37085	0.973991	-0.0324364	-0.589181	0.621617	2.42308	2.55185	2.37085	1.35008	0.733803	0.824176	-0.0709292	-0.430552	0.501482
Tlk	1.04e-08	0.33103	0.935	0.712	8.38e-05	1	2.65081	3.22947	2.18018	0.179182	-0.324909	0.504091	2.63465	2.711	3.22947	2.78536	1.79368	1.89541	0.160542	-0.137516	0.298057
Cyp6a13	4.23e-08	0.33	0.832	0.602	0.000341244	1	1.42383	2.46624	1.78822	0.422672	-0.274923	0.697595	1.26919	1.99999	2.46624	2.24675	1.49537	2.63168	0.189055	-0.0889998	0.278055
hyd	2.61e-11	0.32974	0.492	0.218	2.11e-07	1	0.422583	0.672795	0.253555	0.371899	-0.623132	0.995031	0.358372	0.661822	0.672795	0.393507	0.164174	0.219317	0.0163099	-0.415116	0.431426
SoYb	1.2e-12	0.32914	0.605	0.277	9.69e-09	1	0.559067	0.819083	0.370566	0.317449	-0.547585	0.865033	0.511743	0.735386	0.819083	0.622358	0.209757	0.281936	0.102184	-0.240178	0.342362
baz	3.81e-06	0.328317	0.854	0.619	0.030711	1	1.76308	2.50856	1.74476	0.297177	-0.304478	0.601655	1.73481	1.8684	2.50856	2.66584	1.15651	1.97427	0.255193	0.0589982	0.314191
corn	1.47e-12	0.328278	0.481	0.199	1.19e-08	1	0.524386	0.704041	0.196258	0.255177	-0.72124	0.976417	0.535902	0.481481	0.704041	0.297535	0.131577	0.189821	0.316118	-0.57739	0.893508
Pcd	2.41e-09	0.327876	0.832	0.528	1.95e-05	1	1.20698	2.11395	1.64265	0.429041	-0.222948	0.651989	0.984857	2.03456	2.11395	2.08369	1.36098	1.94494	0.0375539	-0.0143161	0.05187
lilli	6.69e-09	0.327258	0.827	0.521	5.4e-05	1	1.68559	1.81624	0.865213	0.0719344	-0.523625	0.595559	1.59719	2.01498	1.81624	1.37113	0.542105	0.719084	-0.098629	-0.245072	0.343701
par-1	2.56e-07	0.326912	0.978	0.757	0.00206595	1	3.98362	4.05143	2.12953	0.0167383	-0.474376	0.491114	3.84223	4.51041	4.05143	3.07973	1.52268	2.02548	-0.10176	-0.23984	0.3416
Tnpo	5.83e-11	0.326787	0.638	0.324	4.7e-07	1	0.668687	0.973413	0.519791	0.313049	-0.466011	0.77906	0.646801	0.750231	0.973413	0.626074	0.451913	0.407186	0.229278	-0.356825	0.586103
Hsp68	0.000238649	0.326779	0.227	0.116	1	1	0.932774	1.1725	0.505872	0.204457	-0.568552	0.773009	1.00383	0.668048	1.1725	0.430867	0.553775	0.59263	0.430236	-0.632522	1.06276
CG33298	1.54e-09	0.325927	0.762	0.437	1.24e-05	1	1.02605	1.39896	0.807019	0.266563	-0.423129	0.689693	1.01071	1.0832	1.39896	1.27735	0.506636	0.799194	0.225707	-0.0869252	0.312632
aqz	1.02e-16	0.325815	1	1	8.26e-13	1	57.539	64.5273	42.2952	0.108301	-0.344538	0.452839	57.8197	56.4932	64.5273	56.2419	33.3881	50.5053	0.124508	-0.128402	0.25291
CLIP-190	1.71e-09	0.325377	0.886	0.587	1.38e-05	1	1.99324	2.16302	0.978583	0.0784921	-0.547586	0.626078	1.95574	2.13299	2.16302	1.50965	0.639415	1.22963	0.0138859	-0.302066	0.315952
Vago	2.7e-07	0.324562	0.897	0.676	0.00217528	1	2.93826	3.88255	2.36315	0.243213	-0.39134	0.634554	2.71018	3.78805	3.88255	3.03283	1.93546	3.7841	0.024339	-0.218856	0.243195
neur	2.61e-07	0.324164	0.838	0.548	0.00210207	1	2.04727	2.15112	1.01881	0.0482776	-0.52638	0.574657	1.89945	2.59802	2.15112	1.35482	0.804226	0.962451	-0.172016	-0.370182	0.542197
Pvr	2e-11	0.323885	0.67	0.336	1.61e-07	1	0.915666	1.06683	0.390558	0.141693	-0.633906	0.775599	0.931249	0.857606	1.06683	0.596761	0.258866	0.397379	0.196116	-0.440621	0.636736
Fas2	2.99e-10	0.322688	1	0.998	2.41e-06	1	27.8543	31.9564	22.8088	0.128366	-0.286254	0.41462	27.632	28.6826	31.9564	29.0269	18.8375	23.0883	0.102447	-0.091673	0.19412
PAN3	2.26e-06	0.32249	0.973	0.774	0.0182644	1	3.52032	3.95062	2.36845	0.108919	-0.400485	0.509404	3.50094	3.59252	3.95062	3.01832	1.95341	2.48911	0.0906436	-0.235987	0.32663
CG42458	4.12e-11	0.32224	0.67	0.352	3.32e-07	1	0.972844	1.09196	0.430725	0.109086	-0.605549	0.714634	0.875927	1.33394	1.09196	0.622922	0.307978	0.287401	-0.181399	-0.429538	0.610937
east	4.05e-10	0.321288	0.795	0.437	3.26e-06	1	1.23786	1.38275	0.638793	0.104789	-0.538028	0.642817	1.23223	1.25882	1.38275	0.938069	0.447659	0.482121	0.08963	-0.321593	0.411223
Bruce	1.17e-07	0.320916	0.724	0.445	0.000943753	1	1.47292	1.55758	0.575257	0.0543542	-0.630673	0.685027	1.35789	1.9015	1.55758	0.837671	0.407666	0.737406	-0.180868	-0.462198	0.643065
CG12643	1.99e-09	0.320239	0.784	0.449	1.6e-05	1	1.1241	1.89376	1.05504	0.406422	-0.442888	0.84931	1.06733	1.3356	1.89376	1.76328	0.602717	2.34587	0.29474	-0.0689038	0.363643
PlexB	7.89e-13	0.320095	0.638	0.29	6.37e-09	1	0.715626	0.891083	0.362362	0.196903	-0.593347	0.79025	0.743971	0.610016	0.891083	0.466935	0.295576	0.237445	0.315421	-0.475992	0.791413
CG30154	4.51e-09	0.320073	0.616	0.341	3.64e-05	1	0.835402	1.12621	0.497179	0.258216	-0.558536	0.816753	0.675933	1.42955	1.12621	0.870479	0.258769	0.716648	-0.212197	-0.22707	0.439267
Cyp6a17	2.4e-09	0.32006	0.405	0.184	1.94e-05	1	0.262116	0.629744	0.294155	0.583774	-0.532898	1.11667	0.226085	0.396359	0.629744	0.349498	0.258809	0.447545	0.370603	-0.445016	0.815618
sdt	1.2e-07	0.31925	0.686	0.413	0.000966182	1	1.33044	1.46007	0.541789	0.0887814	-0.62893	0.717711	1.31189	1.39956	1.46007	0.782476	0.388072	0.769114	0.041444	-0.464083	0.505527
jigr1	1.86e-06	0.318428	0.93	0.737	0.0149847	1	4.03585	4.108	1.92906	0.0175642	-0.530413	0.547977	4.27396	3.1487	4.108	2.34051	1.66629	2.6424	0.233521	-0.430255	0.663776
RhoGAP16F	1.66e-13	0.317636	0.476	0.182	1.34e-09	1	0.205357	0.603918	0.268985	0.659959	-0.5546	1.21456	0.217927	0.158525	0.603918	0.492044	0.126527	0.54804	0.737507	-0.185247	0.922753
Imp	3.03e-09	0.317285	1	0.909	2.44e-05	1	9.12965	9.16215	5.61011	0.00354774	-0.387686	0.391234	9.07713	9.32531	9.16215	8.2054	3.95262	4.51913	-0.0174963	-0.104425	0.121921
CenB1A	1.69e-09	0.31721	0.589	0.305	1.37e-05	1	0.571138	0.905783	0.462416	0.369454	-0.489485	0.858939	0.574924	0.55703	0.905783	0.776185	0.262025	0.538578	0.38503	-0.143078	0.528108
PPP4R2r	1.25e-10	0.317091	0.573	0.272	1.01e-06	1	0.439864	0.793808	0.505727	0.445881	-0.362911	0.808792	0.372874	0.689456	0.793808	0.60517	0.442217	0.31756	0.131458	-0.237637	0.369094
sr	1.33e-15	0.316144	0.362	0.108	1.07e-11	1	0.0432057	0.421776	0.239517	0.897563	-0.432122	1.32968	0.0120919	0.15913	0.421776	0.408176	0.131802	0.236523	0.622715	-0.0322453	0.654961
Lrch	9.32e-09	0.315947	0.578	0.309	7.51e-05	1	0.725463	0.900739	0.310883	0.194591	-0.654858	0.849449	0.699681	0.821524	0.900739	0.494551	0.193582	0.374033	0.0879449	-0.450949	0.538894
CG43759	6.24e-09	0.315636	0.886	0.585	5.03e-05	1	1.93107	2.29335	1.3264	0.157971	-0.421631	0.579602	1.76546	2.54809	2.29335	1.98476	0.905935	1.44517	-0.0999723	-0.134556	0.234528
sev	2.11e-13	0.315507	0.535	0.226	1.7e-09	1	0.435755	0.726375	0.273554	0.400097	-0.623399	1.0235	0.38824	0.612786	0.726375	0.490959	0.134706	0.46311	0.156379	-0.324097	0.480475
Ptp4E	1.27e-11	0.313644	0.514	0.231	1.02e-07	1	0.523845	0.72177	0.257213	0.274222	-0.643637	0.917859	0.508882	0.579592	0.72177	0.350145	0.197861	0.236844	0.196986	-0.51488	0.711866
CG1637	5.34e-07	0.313319	0.919	0.641	0.00430491	1	1.99282	2.5202	1.56792	0.209264	-0.377861	0.587125	1.89074	2.37314	2.5202	1.80938	1.4137	1.87944	0.0583521	-0.282049	0.340401
CG15784	1.46e-06	0.312927	0.919	0.781	0.0117357	1	5.2205	5.76111	2.40251	0.0938384	-0.582979	0.676817	5.68497	3.48997	5.76111	3.16673	1.91443	6.06143	0.394219	-0.450326	0.844545
Nop17l	4.26e-09	0.312424	0.741	0.45	3.44e-05	1	1.01151	1.36728	0.728558	0.260202	-0.467147	0.727349	1.02619	0.956817	1.36728	1.14806	0.460641	0.943032	0.300203	-0.160332	0.460534
psq	6.96e-06	0.311673	0.962	0.757	0.0561223	1	3.42968	3.75441	2.28772	0.0864953	-0.390658	0.477153	3.44949	3.35584	3.75441	3.04123	1.80649	2.16747	0.106161	-0.189959	0.29612
zormin	1.65e-10	0.311608	0.719	0.395	1.33e-06	1	1.12551	1.26878	0.468749	0.112917	-0.630552	0.743469	1.0616	1.36364	1.26878	0.722914	0.306426	0.665287	-0.0695625	-0.43023	0.499793
N	8.97e-10	0.310885	0.995	0.966	7.23e-06	1	9.49043	10.4256	6.54295	0.0897037	-0.372418	0.462122	9.33325	10.076	10.4256	7.5359	5.90879	7.7372	0.0335334	-0.277177	0.31071
CG9932	8.04e-09	0.309812	0.854	0.535	6.49e-05	1	1.45395	1.75836	1.12198	0.173118	-0.361914	0.535033	1.3519	1.83419	1.75836	1.45601	0.908658	0.779099	-0.0413416	-0.171952	0.213293
Npc1a	1.39e-12	0.309457	0.568	0.255	1.12e-08	1	0.408116	0.748642	0.385177	0.454859	-0.485499	0.940358	0.380495	0.511025	0.748642	0.56913	0.267694	0.467339	0.317398	-0.239783	0.557181
cpo	2.36e-07	0.309356	0.946	0.769	0.00190246	1	3.44651	4.12723	2.48618	0.164934	-0.397616	0.562549	3.36328	3.75659	4.12723	3.62431	1.7593	3.48584	0.0898023	-0.121853	0.211655
RhoGAP19D	6.63e-08	0.308906	0.941	0.781	0.000534366	1	3.73478	3.98852	2.35296	0.0636179	-0.410067	0.473685	3.60643	4.21296	3.98852	3.31059	1.74136	2.30376	-0.0532745	-0.169969	0.223243
sdk	5.3e-12	0.308536	0.422	0.169	4.27e-08	1	0.313796	0.53187	0.187282	0.410014	-0.64788	1.05789	0.34918	0.181961	0.53187	0.345619	0.0861589	0.114614	0.657884	-0.350181	1.00807
Taf4	1.76e-09	0.308386	0.665	0.356	1.42e-05	1	0.843695	1.06418	0.556984	0.207189	-0.476609	0.683798	0.850116	0.819772	1.06418	0.696566	0.467839	0.377795	0.229669	-0.345445	0.575114
Edc3	9.27e-11	0.30809	0.784	0.444	7.47e-07	1	1.31993	1.47727	0.727124	0.106506	-0.507792	0.614298	1.30243	1.38513	1.47727	1.26905	0.381018	0.619185	0.0623696	-0.140948	0.203318
Pits	6.32e-10	0.30732	0.989	0.867	5.1e-06	1	6.55935	6.516	3.28734	-0.00660856	-0.495497	0.502106	6.33207	7.40615	6.516	4.71265	2.37706	4.24722	-0.12019	-0.276758	0.396948
Pgant7	1.45e-15	0.307198	0.432	0.148	1.17e-11	1	0.180057	0.483663	0.214743	0.627723	-0.556008	1.18373	0.14669	0.304375	0.483663	0.324705	0.144514	0.223252	0.370689	-0.328654	0.699343
stx	9e-08	0.30665	0.832	0.528	0.000725861	1	1.91146	1.85386	0.644061	-0.0301372	-0.652583	0.68272	1.91463	1.89965	1.85386	0.979571	0.429786	0.853645	-0.0241083	-0.471604	0.495712
ZAP3	4.05e-11	0.306433	0.541	0.258	3.27e-07	1	0.502384	0.746043	0.343662	0.326602	-0.539354	0.865956	0.468112	0.630072	0.746043	0.486891	0.252188	0.286236	0.155448	-0.347369	0.502816
Gprk1	1.67e-07	0.306205	0.914	0.737	0.00134477	1	2.66451	3.30566	2.34672	0.193957	-0.290091	0.484048	2.37593	3.73967	3.30566	3.16423	1.82461	2.22551	-0.116056	-0.0427846	0.158841
Fili	1.92e-09	0.306131	0.735	0.406	1.55e-05	1	1.52614	1.40143	0.333186	-0.0817193	-0.762253	0.843972	1.46803	1.74268	1.40143	0.570569	0.18158	0.444281	-0.195819	-0.592866	0.788685
ush	2.73e-16	0.305681	0.443	0.145	2.2e-12	1	0.148305	0.497178	0.258196	0.701705	-0.480677	1.18238	0.113971	0.276231	0.497178	0.395434	0.170548	0.30003	0.444403	-0.204643	0.649046
CG9328	9.51e-08	0.304687	0.703	0.42	0.000766714	1	0.977569	1.3652	0.925117	0.28394	-0.32236	0.606299	0.970226	1.00493	1.3652	1.26443	0.708413	0.721116	0.2639	-0.0738154	0.337716
tna	2.53e-06	0.303917	0.946	0.725	0.0204279	1	3.17233	3.46547	1.99027	0.0845899	-0.425687	0.510277	3.11978	3.36811	3.46547	2.62813	1.58289	2.23275	0.0280944	-0.241625	0.26972
jvl	2.29e-08	0.303846	0.849	0.516	0.000184436	1	1.76106	1.77783	0.658901	0.00943312	-0.629379	0.638812	1.64501	2.19344	1.77783	0.986524	0.449662	0.9233	-0.189479	-0.445095	0.634574
sgg	6.34e-07	0.303703	0.919	0.646	0.00511457	1	2.38952	2.56652	1.49274	0.0689649	-0.418382	0.487346	2.36934	2.4647	2.56652	1.89223	1.2376	1.23099	0.0396745	-0.262725	0.3024
pod1	4.32e-12	0.303096	0.67	0.327	3.48e-08	1	0.66192	0.929766	0.437816	0.288079	-0.529111	0.81719	0.583151	0.955401	0.929766	0.536143	0.37502	0.525645	-0.0268316	-0.423357	0.450189
CG32625	5.98e-08	0.302518	0.595	0.329	0.000481934	1	0.375736	1.2443	1.08054	0.698033	-0.131607	0.82964	0.401585	0.279428	1.2443	1.50169	0.811565	1.57447	0.775433	0.171404	0.946836
CG42663	1.79e-09	0.302334	0.822	0.504	1.44e-05	1	1.5673	1.69012	0.915734	0.0726731	-0.458185	0.530858	1.57774	1.5284	1.69012	1.36682	0.627645	0.598658	0.0956898	-0.19129	0.286979
Cp1	5.53e-08	0.301996	1	0.997	0.000445759	1	28.0926	31.111	20.3247	0.0970179	-0.346702	0.44372	28.0411	28.2848	31.111	24.0917	17.919	25.3133	0.0908408	-0.225621	0.316462
Nipped-A	3.08e-07	0.301961	0.741	0.432	0.00248703	1	1.17207	1.31837	0.647787	0.110973	-0.508645	0.619618	1.11713	1.37677	1.31837	0.96233	0.446903	0.499321	-0.0424166	-0.270061	0.312478
CG3655	6.47e-09	0.300552	0.946	0.717	5.22e-05	1	5.57195	4.48361	1.36823	-0.195324	-0.694837	0.890162	5.76664	4.84657	4.48361	2.16799	0.857459	1.4083	-0.0748894	-0.516463	0.591352
Pgant9	2.39e-15	0.30017	0.422	0.138	1.93e-11	1	0.238303	0.473389	0.144273	0.496603	-0.695233	1.19184	0.222922	0.29561	0.473389	0.20204	0.107381	0.177534	0.375546	-0.573206	0.948751
CG3638	5.95e-06	0.300027	0.973	0.774	0.0479488	1	6.01527	5.0192	1.659	-0.16559	-0.669469	0.835059	6.13241	5.57884	5.0192	2.18782	1.32127	2.09722	-0.100315	-0.56411	0.664425
Pcl	5.22e-08	0.299989	0.378	0.18	0.000421045	1	0.301968	0.53617	0.203882	0.436806	-0.619744	1.05655	0.284792	0.365961	0.53617	0.392823	0.0832132	0.178022	0.317452	-0.267353	0.584805
unc-13	7.63e-07	0.299551	0.973	0.764	0.00615501	1	5.0519	4.66956	2.26114	-0.0756826	-0.515771	0.591454	5.0032	5.23335	4.66956	3.45681	1.49751	2.07194	-0.107729	-0.259715	0.367444
Graf	5.57e-08	0.299147	0.8	0.54	0.00044902	1	1.51521	1.76044	0.963195	0.139302	-0.452867	0.592168	1.4298	1.83343	1.76044	1.48393	0.630624	1.00588	-0.0398111	-0.157068	0.196879
rno	2.57e-11	0.299057	0.497	0.218	2.07e-07	1	0.459045	0.667952	0.253808	0.312758	-0.620021	0.932778	0.408276	0.648202	0.667952	0.402697	0.158719	0.256455	0.0295677	-0.397117	0.426685
Vm26Ab	4.36e-11	0.298785	0.676	0.341	3.52e-07	1	0.200317	1.7402	1.95005	0.884889	0.107612	0.9925	0.130342	0.46103	1.7402	2.60549	1.53145	2.75258	0.735071	0.3321	1.06717
Esyt2	1.75e-15	0.298721	0.308	0.079	1.41e-11	1	0.0311878	0.345684	0.184335	0.90978	-0.466753	1.37653	0.033398	0.0229529	0.345684	0.224103	0.158937	0.101536	0.933601	-0.351712	1.28531
CG14275	5.16e-06	0.298512	0.551	0.325	0.0416166	1	0.112829	2.39828	2.98104	0.952954	0.195491	1.14845	0.0968273	0.172449	2.39828	3.60767	2.58085	4.10628	0.928095	0.335228	1.26332
NAT1	4.15e-08	0.298107	0.876	0.56	0.000334622	1	1.74269	1.93996	1.00569	0.10169	-0.481595	0.583285	1.80447	1.51252	1.93996	1.26718	0.838681	1.12593	0.220338	-0.346801	0.567139
emc	6.27e-08	0.297576	0.876	0.619	0.000505879	1	4.86774	3.73849	0.851033	-0.231987	-0.772359	1.00435	5.0842	4.06123	3.73849	1.15038	0.659853	0.961964	-0.0794694	-0.692287	0.771756
l(1)G0193	6.69e-08	0.296901	1	0.895	0.000539769	1	5.40876	6.21593	4.11091	0.129855	-0.338649	0.468504	5.30187	5.80699	6.21593	4.74178	3.708	4.79757	0.0657883	-0.237156	0.302944
Ppt1	2.92e-09	0.296526	0.486	0.231	2.36e-05	1	0.195507	0.838216	0.601816	0.766758	-0.282028	1.04879	0.171704	0.284195	0.838216	0.884223	0.421455	1.14193	0.660953	0.0520308	0.712984
Octalpha2R	1.54e-09	0.296363	0.605	0.31	1.24e-05	1	0.525714	1.04989	0.868146	0.499266	-0.173105	0.672371	0.32512	1.27309	1.04989	1.31821	0.580712	0.700282	-0.175322	0.203549	0.378872
Lmpt	2.82e-09	0.296335	0.773	0.46	2.28e-05	1	1.12538	1.50031	1.00623	0.249902	-0.329318	0.57922	1.06421	1.35331	1.50031	1.54335	0.663201	0.842152	0.097982	0.0278847	0.125867
LIMK1	5.64e-13	0.296263	0.481	0.194	4.55e-09	1	0.406983	0.585719	0.212043	0.305157	-0.637979	0.943136	0.408679	0.400664	0.585719	0.338498	0.131281	0.115935	0.315945	-0.422081	0.738026
ftz-f1	3.16e-08	0.296225	0.978	0.823	0.000255146	1	4.88401	4.886	2.5759	0.00040637	-0.4728	0.473206	4.70022	5.56877	4.886	3.75455	1.82315	3.01139	-0.122608	-0.231569	0.354177
CG9664	3.88e-12	0.29603	0.562	0.246	3.13e-08	1	0.322439	0.793647	0.531498	0.593725	-0.330309	0.924034	0.280135	0.480054	0.793647	0.797762	0.361447	0.716208	0.395128	0.00515857	0.400287
Sdc	5.41e-07	0.295715	0.984	0.848	0.00435998	1	6.23335	6.04761	3.06648	-0.029798	-0.492944	0.522742	5.76746	7.96917	6.04761	4.28944	2.28543	3.68909	-0.241124	-0.290722	0.531846
RhoGAPp190	6.9e-08	0.295587	0.67	0.378	0.000556846	1	1.00723	1.16264	0.476541	0.133677	-0.590124	0.723801	0.931909	1.28784	1.16264	0.63565	0.374924	0.607814	-0.0972166	-0.453272	0.550489
Psi	2.64e-06	0.29558	0.903	0.585	0.0213252	1	1.77167	2.02468	1.14626	0.124964	-0.433854	0.558819	1.72476	1.94645	2.02468	1.45488	0.949163	1.19748	0.0386379	-0.281426	0.320064
mud	2.26e-12	0.295239	0.276	0.081	1.82e-08	1	0.0654158	0.351478	0.148281	0.813883	-0.57812	1.392	0.0502096	0.122071	0.351478	0.162768	0.13903	0.114577	0.652691	-0.536905	1.1896
Thd1	5.76e-09	0.295211	0.832	0.486	4.65e-05	1	1.42719	1.5438	0.795791	0.0755392	-0.484525	0.560065	1.37186	1.63331	1.5438	1.14914	0.570121	0.599923	-0.0547996	-0.255642	0.310441
Nedd4	1.58e-10	0.294624	0.616	0.305	1.28e-06	1	0.648017	0.862611	0.422421	0.248773	-0.5103	0.759073	0.623786	0.738297	0.862611	0.680723	0.257455	0.335852	0.144114	-0.210858	0.354972
scyl	7.58e-07	0.294404	1	0.936	0.00611384	1	11.7343	11.8895	7.21125	0.0130583	-0.393478	0.406537	10.6135	15.91	11.8895	9.67841	5.63559	7.57365	-0.2527	-0.185971	0.438672
rad50	1.17e-11	0.293839	0.573	0.265	9.46e-08	1	0.530982	0.75576	0.354884	0.29742	-0.530428	0.827849	0.506225	0.623223	0.75576	0.583996	0.20856	0.300275	0.175369	-0.227273	0.402642
l(1)G0007	1.26e-10	0.293702	0.627	0.309	1.02e-06	1	0.302874	1.00973	0.899034	0.700043	-0.109626	0.809669	0.224618	0.594439	1.00973	1.08286	0.781629	1.09712	0.411286	0.0675417	0.478828
Zasp52	2.69e-09	0.29308	0.524	0.266	2.17e-05	1	0.404566	0.782495	0.45204	0.482979	-0.42231	0.905289	0.412903	0.373506	0.782495	0.609728	0.351331	0.600088	0.522673	-0.220789	0.743462
larp	2.32e-06	0.292876	0.946	0.656	0.0187313	1	2.94375	2.93389	1.65382	-0.00334812	-0.436306	0.439654	2.74469	3.68538	2.93389	2.49191	1.11856	1.20179	-0.203911	-0.150646	0.354557
pst	1.19e-06	0.292709	0.903	0.646	0.00960195	1	3.13127	3.11059	1.51758	-0.00660574	-0.512123	0.518728	3.07641	3.33566	3.11059	2.01839	1.19774	1.74827	-0.0674752	-0.351123	0.418598
ttk	6.06e-08	0.292415	0.827	0.516	0.000488711	1	1.63512	1.80323	0.850968	0.0932245	-0.528086	0.621311	1.56513	1.89592	1.80323	1.37793	0.514423	1.13625	-0.0488877	-0.235856	0.284744
Pkn	2.42e-10	0.291692	0.67	0.351	1.96e-06	1	0.720271	1.00358	0.496476	0.282301	-0.505296	0.787597	0.705566	0.775057	1.00358	0.759693	0.328372	0.664555	0.22771	-0.243019	0.470729
loco	1.16e-07	0.289956	0.897	0.61	0.000934357	1	2.29546	2.42448	1.26142	0.053216	-0.479716	0.532932	2.25277	2.45451	2.42448	1.66299	1.00495	1.42316	-0.0122367	-0.314085	0.326321
CHES-1-like	1.84e-06	0.289651	0.649	0.395	0.0148507	1	0.808687	1.15797	0.646386	0.301635	-0.441795	0.74343	0.78693	0.88975	1.15797	0.97122	0.438929	0.865845	0.231631	-0.161276	0.392906
Sin3A	9e-08	0.28924	0.811	0.494	0.00072561	1	1.49939	1.57506	0.773285	0.0480429	-0.509043	0.557086	1.4575	1.65543	1.57506	1.21397	0.491837	0.633246	-0.0485512	-0.22925	0.277801
mt:Cyt-b	2.45e-07	0.288796	1	1	0.00197467	1	49.1061	63.576	51.3004	0.2276	-0.193085	0.420686	48.0293	53.1179	63.576	43.7082	56.1492	60.5893	0.164497	-0.312505	0.477003
CG6836	1.78e-08	0.288093	0.724	0.41	0.000143481	1	1.29389	1.41187	0.549955	0.0835563	-0.610476	0.694033	1.19593	1.65891	1.41187	0.708548	0.448668	0.876078	-0.148918	-0.498147	0.647065
pico	8.79e-07	0.287203	0.968	0.779	0.0070858	1	4.01812	4.00783	2.25175	-0.00256294	-0.438161	0.440724	3.9487	4.27677	4.00783	2.9821	1.78531	2.13511	-0.0628846	-0.25593	0.318814
whd	9.78e-08	0.287055	0.551	0.292	0.000788892	1	0.590766	0.909693	0.550361	0.350588	-0.395004	0.745591	0.624723	0.46425	0.909693	0.668165	0.475125	0.52104	0.489664	-0.265505	0.755169
gukh	5.67e-10	0.287052	0.514	0.238	4.57e-06	1	0.371699	0.699587	0.353502	0.468689	-0.494698	0.963387	0.321676	0.558073	0.699587	0.553789	0.225588	0.525449	0.202282	-0.208406	0.410688
CG7130	8.25e-13	0.286993	0.324	0.103	6.65e-09	1	0.167833	0.378962	0.0901239	0.557125	-0.762182	1.31931	0.150359	0.232935	0.378962	0.120649	0.0706288	0.0996634	0.385334	-0.681633	1.06697
Glg1	1.75e-14	0.28682	0.519	0.202	1.41e-10	1	0.293628	0.58608	0.351773	0.498996	-0.399787	0.898783	0.289508	0.308979	0.58608	0.356763	0.348586	0.222311	0.472803	-0.391271	0.864075
Gel	1.18e-09	0.286547	0.67	0.361	9.5e-06	1	0.899162	1.11508	0.383831	0.193637	-0.655783	0.84942	0.858683	1.04998	1.11508	0.717138	0.170963	0.923867	0.0583825	-0.356875	0.415258
CG7518	1.3e-09	0.286537	0.703	0.386	1.05e-05	1	0.70296	1.11423	0.656051	0.369108	-0.411208	0.780317	0.708455	0.682488	1.11423	0.797174	0.565922	0.961938	0.387481	-0.284553	0.672035
CG34120	9.04e-10	0.286191	0.395	0.162	7.29e-06	1	0.486464	0.583021	0.0901943	0.165614	-0.845298	1.01091	0.486258	0.487233	0.583021	0.181864	0.0316493	0.15903	0.164296	-0.688067	0.852362
nmo	1.35e-09	0.286104	0.995	0.973	1.09e-05	1	14.0465	14.0696	7.78518	0.00164581	-0.446667	0.448313	13.9865	14.2699	14.0696	9.42677	6.73677	10.4957	-0.0140365	-0.329991	0.344027
cdi	2.85e-07	0.285745	1	0.917	0.00230192	1	10.1082	9.57153	4.87188	-0.0530971	-0.491003	0.5441	9.73463	11.5003	9.57153	7.00179	3.5116	6.07401	-0.167712	-0.268478	0.436189
Mdh1	1.84e-08	0.285405	0.984	0.951	0.000148519	1	5.24349	9.03204	8.43408	0.419457	-0.066204	0.485661	4.81364	6.84501	9.03204	9.88692	7.50622	10.5451	0.242141	0.0864659	0.328607
mt:ND4	1.42e-07	0.285109	1	0.998	0.00114439	1	23.1942	30.6863	24.8531	0.24415	-0.190089	0.434239	22.8565	24.4525	30.6863	20.5789	27.5829	30.3358	0.203146	-0.329378	0.532525
svr	2.65e-10	0.28443	0.449	0.202	2.14e-06	1	0.347039	0.56892	0.285744	0.390004	-0.497744	0.887747	0.320274	0.446759	0.56892	0.407546	0.207954	0.128501	0.214724	-0.28365	0.498374
RapGAP1	1.55e-06	0.283955	0.984	0.789	0.0124636	1	6.06176	5.5923	3.09762	-0.0774462	-0.446093	0.523539	5.92559	6.56911	5.5923	4.5241	2.18658	2.26349	-0.148698	-0.191013	0.339711
Zip99C	0.00011813	0.283352	0.557	0.358	0.952716	1	0.992159	1.06995	0.423015	0.0727011	-0.604639	0.67734	0.963489	1.09898	1.06995	0.598155	0.311161	0.403837	-0.0264188	-0.440948	0.467367
CG8726	1.76e-10	0.28269	0.578	0.285	1.42e-06	1	0.505792	0.753812	0.325748	0.329022	-0.567866	0.896888	0.505687	0.50618	0.753812	0.529799	0.19543	0.478381	0.328507	-0.297174	0.625681
Gmap	1.82e-07	0.281708	1	0.963	0.00147008	1	13.7846	13.2177	7.31804	-0.0411232	-0.446346	0.487469	13.1581	16.1186	13.2177	9.81218	5.72514	8.34921	-0.179973	-0.257649	0.437622
tay	1.44e-08	0.280961	0.724	0.42	0.000116359	1	1.07172	1.179	0.509122	0.0909933	-0.568174	0.659167	1.07302	1.06685	1.179	0.725345	0.37103	0.544753	0.0951178	-0.384778	0.479896
CG14073	3.87e-08	0.280712	0.768	0.445	0.000311938	1	1.35245	1.42044	0.686373	0.047869	-0.51679	0.564659	1.27558	1.63886	1.42044	1.217	0.347485	0.556439	-0.133275	-0.143225	0.2765
Mtor	3.73e-12	0.279527	0.611	0.288	3.01e-08	1	0.621708	0.820299	0.497989	0.242096	-0.392917	0.635013	0.626314	0.604545	0.820299	0.604526	0.429948	0.162267	0.263019	-0.263041	0.52606
CG5973	2.05e-08	0.279302	0.735	0.423	0.000164957	1	0.684066	1.81839	1.46452	0.623808	-0.194606	0.818413	0.68757	0.671011	1.81839	2.1334	1.03734	2.8393	0.630987	0.147656	0.778643
rgn	2.38e-07	0.27847	0.908	0.637	0.00191602	1	1.68878	2.82407	2.54381	0.402002	-0.0992383	0.501241	1.72037	1.57111	2.82407	2.98925	2.25933	2.7215	0.44367	0.0552601	0.498931
wech	4.6e-07	0.278349	0.681	0.406	0.00371104	1	1.12148	1.21078	0.537734	0.0737557	-0.555879	0.629634	1.11422	1.14851	1.21078	0.758317	0.396858	0.519119	0.051428	-0.373697	0.425125
cue	1.75e-07	0.278013	0.459	0.229	0.00141379	1	0.329161	0.701947	0.491111	0.531074	-0.300358	0.831432	0.342984	0.27766	0.701947	0.612845	0.413365	0.449026	0.604443	-0.126934	0.731377
E(spl)m2-BFM	9.81e-07	0.277923	0.978	0.927	0.00791466	1	14.4514	12.7186	5.55322	-0.119905	-0.563379	0.683284	14.7253	13.4311	12.7186	7.15231	4.53195	7.6147	-0.0530428	-0.437651	0.490694
Ars2	2.06e-07	0.277524	0.827	0.519	0.00165975	1	1.47691	1.69539	1.0272	0.12887	-0.394124	0.522994	1.43087	1.64844	1.69539	1.4336	0.767648	0.882144	0.0276939	-0.154414	0.182108
Pi3K21B	3.25e-10	0.277376	0.573	0.272	2.62e-06	1	0.529336	0.731444	0.376059	0.276313	-0.485868	0.762181	0.553816	0.438128	0.731444	0.718765	0.157187	0.245062	0.401009	-0.0173333	0.418342
Cyp6a9	1.19e-09	0.277253	0.746	0.411	9.63e-06	1	0.853125	1.23246	0.730551	0.307786	-0.407241	0.715027	0.850954	0.861211	1.23246	0.847518	0.655849	1.01871	0.301225	-0.312335	0.613561
dom	2.16e-07	0.276627	0.557	0.305	0.00173854	1	0.602496	0.857147	0.488218	0.297091	-0.430415	0.727506	0.560428	0.759236	0.857147	0.574274	0.433257	0.422861	0.114229	-0.330017	0.444245
rdgB	9.68e-10	0.275384	0.449	0.202	7.81e-06	1	0.344725	0.542758	0.226464	0.364864	-0.582754	0.947618	0.341058	0.358389	0.542758	0.304345	0.176724	0.168729	0.339689	-0.439263	0.778952
milt	1.99e-09	0.274183	0.541	0.273	1.6e-05	1	0.609883	0.75235	0.269653	0.189363	-0.641586	0.830949	0.554099	0.817723	0.75235	0.428168	0.168416	0.333418	-0.0799447	-0.430892	0.510837
pum	4.34e-08	0.274167	0.995	0.912	0.000350277	1	5.6774	6.2907	4.50801	0.0974941	-0.283385	0.380879	5.60148	5.96025	6.2907	4.87839	4.27146	4.18656	0.0525301	-0.224507	0.277038
Ufd4	2.02e-09	0.273843	0.584	0.285	1.63e-05	1	0.621213	0.831243	0.452589	0.252669	-0.455527	0.708196	0.566478	0.825146	0.831243	0.576802	0.37326	0.332519	0.00733388	-0.306097	0.313431
chn	1.62e-07	0.273338	0.454	0.236	0.00131037	1	0.334089	0.661547	0.434235	0.494988	-0.343606	0.838594	0.342088	0.30429	0.661547	0.642123	0.301467	0.377847	0.540033	-0.0293627	0.569395
sfl	4.47e-08	0.273185	0.795	0.467	0.000360487	1	1.1138	1.41674	0.801753	0.213829	-0.434087	0.647915	1.02731	1.43605	1.41674	1.06032	0.636619	1.04966	-0.0134451	-0.251581	0.265026
Dsp1	3.47e-07	0.272745	0.973	0.815	0.00279476	1	5.02652	4.78655	2.69815	-0.0477403	-0.436306	0.484046	5.11579	4.69391	4.78655	3.69397	2.06217	2.36599	0.019354	-0.22826	0.247614
CG3770	2.02e-13	0.272402	0.486	0.194	1.63e-09	1	0.264416	0.594201	0.420643	0.555006	-0.292086	0.847091	0.287583	0.178098	0.594201	0.40154	0.432844	0.287647	0.700273	-0.324235	1.02451
Paip2	5.54e-07	0.272301	0.935	0.708	0.00446564	1	3.23066	3.40066	1.85634	0.0499893	-0.454124	0.504114	3.28268	3.03684	3.40066	2.57858	1.39507	2.46825	0.106984	-0.241741	0.348725
moody	5.16e-11	0.272238	0.649	0.315	4.16e-07	1	0.632032	0.876485	0.419486	0.278902	-0.5214	0.800302	0.629541	0.641313	0.876485	0.796265	0.178853	0.584904	0.268313	-0.0915252	0.359838
CG32264	1.73e-09	0.271982	0.741	0.406	1.4e-05	1	0.947067	1.25412	0.764747	0.244837	-0.390213	0.63505	0.880995	1.19324	1.25412	0.949416	0.646807	0.832464	0.0485493	-0.242963	0.291513
CG7154	1.24e-09	0.271572	0.724	0.393	1e-05	1	0.848379	1.11747	0.734577	0.240807	-0.342645	0.583452	0.867985	0.775329	1.11747	0.923555	0.613886	0.527558	0.306177	-0.173534	0.479711
sov	1.39e-10	0.27123	0.578	0.282	1.12e-06	1	0.589148	0.793266	0.43907	0.257313	-0.446504	0.703817	0.61109	0.5074	0.793266	0.652191	0.302959	0.284892	0.360366	-0.177841	0.538208
CG42327	2.68e-08	0.2712	0.47	0.241	0.000216105	1	0.555457	0.680871	0.237183	0.184196	-0.651648	0.835843	0.478885	0.840751	0.680871	0.432599	0.112379	0.228025	-0.190163	-0.364638	0.554801
Mal-A5	2.22e-08	0.270915	0.968	0.843	0.000178778	1	3.66861	4.72146	3.46621	0.222992	-0.265861	0.488853	3.52501	4.20366	4.72146	3.69594	3.31949	4.45847	0.109671	-0.217205	0.326876
lig	3.8e-07	0.270711	0.778	0.474	0.00306655	1	1.01704	1.37163	0.928941	0.258516	-0.322745	0.581261	1.0069	1.05484	1.37163	1.0923	0.82461	0.891654	0.230961	-0.203646	0.434606
Flacc	2.61e-08	0.270191	0.449	0.224	0.000210595	1	0.339957	0.590145	0.320471	0.423944	-0.456963	0.880908	0.320277	0.413281	0.590145	0.338753	0.308794	0.255328	0.299697	-0.425984	0.72568
gro	2.12e-07	0.269644	0.962	0.867	0.00170605	1	4.43494	5.06237	3.38695	0.12394	-0.330956	0.454897	4.39626	4.57907	5.06237	4.24125	2.84135	4.08797	0.09547	-0.162201	0.257671
nsl1	8.08e-10	0.268946	0.595	0.305	6.52e-06	1	0.642607	0.833883	0.441824	0.22938	-0.47016	0.699541	0.628659	0.694572	0.833883	0.612612	0.332749	0.334274	0.167063	-0.26535	0.432413
velo	4.31e-12	0.268901	0.681	0.331	3.48e-08	1	0.635563	0.953718	0.577757	0.333594	-0.394205	0.7278	0.663845	0.530193	0.953718	0.661392	0.524343	0.663445	0.444078	-0.306512	0.75059
Rox8	3.21e-07	0.268887	0.859	0.575	0.00258547	1	1.91389	2.04779	1.1987	0.0653854	-0.414635	0.480021	1.83615	2.20354	2.04779	1.4431	1.04261	1.07143	-0.0706821	-0.295287	0.365969
bin	1.91e-06	0.268757	0.562	0.339	0.0154422	1	0.901798	1.03397	0.434594	0.127831	-0.579684	0.707515	0.834645	1.152	1.03397	0.628873	0.310517	0.56351	-0.102452	-0.391788	0.494241
Rab5	3.68e-07	0.268588	0.978	0.924	0.00296713	1	7.14382	7.74551	4.79545	0.077683	-0.380874	0.458557	6.88701	8.10064	7.74551	6.12671	3.94523	6.51319	-0.0438393	-0.208999	0.252838
H	5.76e-07	0.267816	0.514	0.28	0.00464916	1	0.547468	0.746405	0.374331	0.266527	-0.498488	0.765015	0.514925	0.668718	0.746405	0.598688	0.231044	0.321495	0.104082	-0.197905	0.301987
DIP-epsilon	1.6e-16	0.26683	0.281	0.059	1.29e-12	1	0.102569	0.305417	0.0718797	0.664168	-0.76465	1.42882	0.0709442	0.220395	0.305417	0.0539266	0.0833455	0.0602803	0.27838	-0.823433	1.10181
su(f)	1.65e-10	0.26635	0.643	0.317	1.33e-06	1	0.566777	0.907379	0.59221	0.375369	-0.34734	0.722709	0.562233	0.58371	0.907379	0.693513	0.527513	0.627167	0.356708	-0.235697	0.592405
Cyp6a8	4.35e-17	0.265307	0.384	0.101	3.5e-13	1	0.534215	0.561314	0.0316363	0.0482777	-0.943639	0.991917	0.216764	1.71697	0.561314	0.0811721	0	0.139436	-0.67308	-0.855389	1.52847
CG14441	3.16e-07	0.265082	0.638	0.373	0.00254857	1	1.05537	1.16138	0.477293	0.0912785	-0.589029	0.680308	0.975091	1.35448	1.16138	0.714656	0.3257	0.678778	-0.142563	-0.384649	0.527213
Sxl	4.46e-05	0.264474	0.935	0.696	0.359953	1	2.4313	2.75755	1.74422	0.118313	-0.367477	0.48579	2.41946	2.4754	2.75755	2.18665	1.46165	1.99536	0.102319	-0.207034	0.309352
Btk29A	2.21e-07	0.264251	0.973	0.789	0.00177986	1	5.15424	4.85897	2.43659	-0.0572871	-0.498538	0.555825	5.01154	5.68589	4.85897	3.50574	1.75377	2.9956	-0.145434	-0.278502	0.423936
CG4911	1.78e-06	0.264064	0.557	0.317	0.014364	1	0.716547	0.831786	0.336955	0.138543	-0.594901	0.733445	0.666342	0.903602	0.831786	0.627473	0.151415	0.341972	-0.079478	-0.245632	0.32511
eIF4G1	3.11e-07	0.263638	0.8	0.489	0.00250985	1	1.45671	1.5518	0.836893	0.0612792	-0.460695	0.521974	1.38858	1.71052	1.5518	1.33978	0.515721	0.737885	-0.0927897	-0.136628	0.229417
CG8668	6.58e-09	0.263614	0.649	0.344	5.3e-05	1	0.81121	0.887334	0.309643	0.0857901	-0.651041	0.736832	0.791711	0.883858	0.887334	0.453742	0.217613	0.392553	0.00391781	-0.488646	0.492564
CG8108	1.59e-07	0.263581	0.784	0.481	0.00128221	1	1.08209	1.40017	0.923658	0.227172	-0.340327	0.567499	0.936365	1.62505	1.40017	1.05278	0.841191	0.909237	-0.138381	-0.248105	0.386487
Larp4B	6.75e-08	0.26332	0.832	0.514	0.000544651	1	1.73036	1.67	0.597826	-0.0348853	-0.64202	0.676905	1.64081	2.06403	1.67	0.909875	0.398535	0.977049	-0.190904	-0.455164	0.646068
Cul3	6.34e-08	0.263008	0.449	0.228	0.000511207	1	0.408032	0.600705	0.28665	0.320746	-0.522811	0.843556	0.387727	0.483685	0.600705	0.385387	0.223591	0.215045	0.194805	-0.358443	0.553248
CG11122	3.06e-08	0.262763	0.703	0.395	0.000246788	1	0.983629	1.10136	0.558854	0.106895	-0.492578	0.599472	0.902036	1.28763	1.10136	0.718573	0.456848	0.461303	-0.14466	-0.347557	0.492217
NaCP60E	3.5e-14	0.262703	0.292	0.078	2.82e-10	1	0.0557098	0.306641	0.125806	0.818322	-0.589727	1.40805	0.0495479	0.078668	0.306641	0.26793	0.0350384	0.114205	0.743453	-0.126241	0.869694
srp	1.89e-13	0.26207	0.595	0.246	1.52e-09	1	0.419772	0.767256	0.467088	0.452891	-0.391223	0.844114	0.40697	0.467472	0.767256	0.532269	0.42546	0.636451	0.390723	-0.30627	0.696993
nom	3.3e-10	0.261718	0.703	0.364	2.66e-06	1	0.725109	1.10109	0.717827	0.341462	-0.348075	0.689537	0.698026	0.826016	1.10109	0.94127	0.575124	0.893359	0.249819	-0.145146	0.394964
PMCA	4.05e-06	0.261641	0.881	0.61	0.0326295	1	2.14575	2.19748	1.32217	0.0235378	-0.398323	0.421861	2.07113	2.42379	2.19748	1.7944	1.02058	0.972227	-0.093372	-0.183428	0.2768
l(3)72Ab	9.51e-09	0.261478	0.33	0.135	7.67e-05	1	0.213643	0.427743	0.174225	0.500536	-0.592689	1.09322	0.212651	0.217336	0.427743	0.245214	0.128887	0.159368	0.4919	-0.426726	0.918626
HP5	4.39e-08	0.261218	0.654	0.361	0.000354003	1	0.794423	0.981239	0.608515	0.190387	-0.37985	0.570237	0.811099	0.732292	0.981239	0.828736	0.46787	0.34161	0.253706	-0.155418	0.409124
Drat	1.53e-07	0.261023	0.238	0.091	0.00123425	1	0.0951048	0.388407	0.185174	0.755142	-0.523249	1.27839	0.0786418	0.156442	0.388407	0.176721	0.190572	0.286547	0.597221	-0.545011	1.14223
CG31710	1.76e-07	0.26017	0.443	0.228	0.00141931	1	0.107432	0.792481	0.770283	0.864436	-0.0280104	0.892446	0.0575835	0.293158	0.792481	0.811813	0.74376	1.07488	0.630076	0.0238129	0.653889
mtd	2.92e-07	0.25971	0.8	0.497	0.00235538	1	1.07198	1.58193	1.26967	0.322362	-0.197391	0.519753	1.06811	1.0864	1.58193	1.50692	1.11816	1.1826	0.313248	-0.0474205	0.360668
wge	1.43e-07	0.258795	0.805	0.508	0.00115181	1	1.44918	1.51113	0.792966	0.0409964	-0.475251	0.516247	1.40508	1.61348	1.51113	1.14247	0.569752	0.688873	-0.0634352	-0.243964	0.307399
Rbp6	6.94e-07	0.258251	0.951	0.698	0.00560062	1	6.13849	4.58796	1.27193	-0.252591	-0.722767	0.975358	5.66752	7.89325	4.58796	2.06148	0.767685	1.24715	-0.418748	-0.550676	0.969424
be	1.77e-07	0.258075	0.795	0.508	0.00142718	1	1.459	1.72425	0.994505	0.153834	-0.423225	0.577058	1.54208	1.14948	1.72425	1.43679	0.712035	1.29956	0.333346	-0.166714	0.50006
Mi-2	1.35e-07	0.257737	0.708	0.427	0.00109236	1	0.87779	1.20595	0.734558	0.272116	-0.390887	0.663003	0.856124	0.958515	1.20595	1.04408	0.536878	0.958901	0.205177	-0.134221	0.339398
Jheh2	2.88e-06	0.257683	0.757	0.492	0.0232631	1	1.22901	1.60341	0.931607	0.233504	-0.418983	0.652486	1.20392	1.32247	1.60341	1.04704	0.857883	1.49082	0.175215	-0.346988	0.522203
Nipped-B	2.57e-06	0.257356	0.978	0.823	0.0207096	1	5.36874	5.24231	3.03857	-0.02355	-0.420375	0.443925	5.17491	6.09094	5.24231	4.12969	2.34173	3.22232	-0.139327	-0.212239	0.351566
AP-1gamma	4.71e-07	0.257116	0.811	0.514	0.00379917	1	1.4657	1.5347	0.843732	0.0449598	-0.45023	0.49519	1.56405	1.09928	1.5347	1.24186	0.589465	0.673669	0.283718	-0.190812	0.474531
RhoGAP92B	2.72e-11	0.256299	0.481	0.207	2.19e-07	1	0.304604	0.576147	0.332388	0.471309	-0.423084	0.894393	0.312802	0.27406	0.576147	0.400404	0.28895	0.337707	0.524323	-0.305032	0.829355
Arc42	6.93e-11	0.255861	0.627	0.309	5.59e-07	1	0.409007	0.847791	0.646275	0.517561	-0.237696	0.755257	0.440558	0.291455	0.847791	0.765159	0.570349	0.750527	0.656218	-0.0974678	0.753686
Su(var)2-HP2	1.37e-11	0.25569	0.573	0.255	1.11e-07	1	0.59368	0.704232	0.259498	0.156983	-0.631516	0.788499	0.595075	0.588481	0.704232	0.45725	0.133203	0.275455	0.164366	-0.350711	0.515077
prage	1.44e-05	0.255467	0.924	0.653	0.115856	1	3.55407	3.01848	0.984252	-0.150699	-0.673925	0.824623	3.48543	3.80981	3.01848	1.55155	0.621941	1.61876	-0.20771	-0.485981	0.693691
RhoBTB	1.25e-12	0.254493	0.427	0.16	1.01e-08	1	0.222302	0.461	0.243765	0.517782	-0.471224	0.989007	0.160182	0.453751	0.461	0.403486	0.141759	0.196149	0.0157234	-0.124758	0.140481
CG3662	1.89e-07	0.254467	1	0.975	0.00152333	1	8.89097	10.2939	7.31778	0.136284	-0.289112	0.425396	8.7857	9.28322	10.2939	8.1585	6.78085	9.42159	0.0981792	-0.20744	0.305619
CtBP	1.11e-07	0.254391	0.995	0.956	0.000897357	1	9.12086	9.89298	7.21691	0.0780472	-0.270502	0.348549	8.91103	9.90269	9.89298	8.87771	6.15624	7.07225	-0.00097969	-0.102625	0.103605
Atg18b	9.26e-10	0.254376	0.551	0.27	7.47e-06	1	0.510954	0.770802	0.427685	0.337114	-0.445143	0.782257	0.407143	0.897731	0.770802	0.386533	0.453967	0.516482	-0.141389	-0.498532	0.639921
CG33941	2.09e-06	0.254286	0.849	0.621	0.0168193	1	2.14052	2.27652	1.19281	0.0597373	-0.476037	0.535774	2.17591	2.00869	2.27652	1.65864	0.895305	1.6783	0.117649	-0.271412	0.389061
l(3)80Fj	0.000304255	0.254225	0.957	0.745	1	1	3.64118	3.4975	2.01823	-0.0394599	-0.422951	0.462411	3.56336	3.93113	3.4975	2.73948	1.55759	1.74006	-0.110307	-0.216732	0.327039
mCD8	3e-08	0.254213	0.676	0.376	0.000242283	1	1.11301	1.14579	0.551785	0.0286114	-0.518426	0.547037	1.07542	1.25305	1.14579	0.886562	0.337977	0.3826	-0.0855987	-0.226246	0.311845
elB	4.69e-08	0.25414	0.605	0.314	0.00037852	1	0.167853	1.08253	1.17419	0.844944	0.078061	0.923005	0.0865261	0.470862	1.08253	1.36253	1.05391	1.56509	0.565037	0.205494	0.770531
px	5.13e-08	0.254012	0.589	0.304	0.000413508	1	0.643794	0.820535	0.391745	0.215397	-0.522573	0.73797	0.622617	0.722697	0.820535	0.651064	0.22613	0.450186	0.119237	-0.206537	0.325774
CG15365	1.07e-06	0.253921	0.838	0.536	0.00861624	1	1.43902	1.74107	0.99932	0.173482	-0.426029	0.599512	1.34218	1.79983	1.74107	1.26423	0.830134	1.4631	-0.0326524	-0.273876	0.306528
Not3	7.8e-07	0.253548	0.832	0.508	0.00629029	1	1.41751	1.51958	0.787561	0.0671671	-0.481724	0.548891	1.4239	1.39369	1.51958	1.27094	0.478845	0.870479	0.0828414	-0.16362	0.246461
eIF4G2	6.98e-09	0.253171	0.741	0.41	5.63e-05	1	1.01912	1.14246	0.608771	0.107955	-0.467138	0.575094	0.961625	1.23335	1.14246	0.981499	0.370727	0.530289	-0.0736931	-0.140887	0.21458
Hex-A	0.000138766	0.253135	0.973	0.831	1	1	3.31633	5.56944	5.77668	0.404549	0.0358756	0.440424	3.30617	3.35421	5.56944	6.2107	5.4995	5.50107	0.397748	0.10325	0.500998
Thor	2.74e-05	0.252948	0.968	0.872	0.220955	1	7.07855	7.31445	4.2216	0.0322515	-0.422842	0.455093	7.44631	5.70836	7.31445	4.78427	3.86224	6.165	0.219577	-0.345916	0.565493
Pka-C1	9.14e-08	0.252848	0.665	0.39	0.000736781	1	1.02341	1.07068	0.464301	0.0441504	-0.566349	0.610499	1.0367	0.973872	1.07068	0.648761	0.346494	0.4487	0.0904156	-0.394065	0.484481
Unr	1.51e-06	0.252694	0.995	0.938	0.01216	1	7.84499	8.26192	5.44106	0.050464	-0.341429	0.391893	7.6584	8.54019	8.26192	6.37928	4.84186	6.25969	-0.0325843	-0.22787	0.260454
Ire1	7.34e-10	0.25253	0.476	0.214	5.92e-06	1	0.307561	0.539391	0.327227	0.4298	-0.393339	0.823139	0.277287	0.420358	0.539391	0.521741	0.203	0.184289	0.220682	-0.0327231	0.253405
Men-b	2.77e-11	0.252082	0.481	0.199	2.23e-07	1	0.332474	0.609799	0.398558	0.454781	-0.34641	0.801191	0.294722	0.473132	0.609799	0.424536	0.381968	0.318448	0.224117	-0.30381	0.527927
CG11883	5.54e-12	0.251805	0.589	0.263	4.47e-08	1	0.505487	0.709804	0.348208	0.28785	-0.509431	0.797281	0.457564	0.684037	0.709804	0.558558	0.213867	0.404974	0.0363025	-0.213082	0.249384
CIAPIN1	1.36e-09	0.251371	0.741	0.398	1.1e-05	1	0.907351	1.15867	0.650688	0.216903	-0.438418	0.655321	0.892775	0.96166	1.15867	0.758552	0.5818	0.853938	0.170031	-0.345325	0.515356
Vha100-2	3.94e-05	0.250924	0.914	0.631	0.318026	1	1.68809	2.1943	1.6691	0.230692	-0.239348	0.470039	1.70818	1.61326	2.1943	2.05454	1.42294	1.70226	0.264794	-0.0636936	0.328487
CG6959	4.93e-09	0.250213	0.659	0.344	3.98e-05	1	0.941349	0.972265	0.438085	0.0317973	-0.549418	0.581215	0.872697	1.19714	0.972265	0.490441	0.404648	0.277006	-0.187841	-0.495569	0.68341
pirk	1.32e-06	0.249152	0.47	0.256	0.0106532	1	0.937708	0.957581	0.311667	0.0207533	-0.674527	0.69528	0.815469	1.39314	0.957581	0.385959	0.26422	0.459063	-0.312648	-0.596944	0.909592
su(sable)	2.49e-09	0.249094	0.389	0.167	2.01e-05	1	0.312339	0.480071	0.20185	0.34939	-0.579542	0.928932	0.355908	0.150008	0.480071	0.329143	0.120553	0.139307	0.687528	-0.314387	1.00191
CG4927	9.52e-09	0.249063	0.281	0.106	7.68e-05	1	0.141614	0.435711	0.168478	0.674981	-0.613327	1.28831	0.09316	0.322146	0.435711	0.296592	0.0866563	0.467029	0.260642	-0.31929	0.579932
cora	3.89e-07	0.248912	0.724	0.445	0.00313436	1	0.872704	1.27968	0.911545	0.318029	-0.287677	0.605706	0.846117	0.971761	1.27968	1.37569	0.615116	1.05876	0.240622	0.0697918	0.310413
mv	1.37e-11	0.248888	0.319	0.106	1.11e-07	1	0.17501	0.367848	0.0826007	0.524233	-0.775449	1.29968	0.187277	0.129305	0.367848	0.171633	0.0257397	0.211627	0.648483	-0.533414	1.1819
puf	2.47e-08	0.248474	0.427	0.199	0.000199581	1	0.36078	0.520184	0.258149	0.306438	-0.503735	0.810173	0.358538	0.369131	0.520184	0.308853	0.225767	0.0933021	0.290383	-0.406262	0.696645
CG13252	0.00369444	0.247787	0.843	0.61	1	1	2.4866	2.5831	1.52162	0.0373582	-0.410931	0.44829	2.3342	3.0544	2.5831	2.15537	1.11688	1.6302	-0.154302	-0.165588	0.319889
Ccdc85	1.54e-06	0.247203	0.924	0.656	0.0124104	1	2.56755	2.49332	1.28892	-0.0289101	-0.48305	0.511961	2.64064	2.29525	2.49332	2.20264	0.705368	1.41618	0.0794426	-0.116583	0.196025
msps	9.02e-09	0.247031	0.546	0.285	7.27e-05	1	0.50605	0.777486	0.476032	0.34912	-0.38773	0.73685	0.489011	0.569537	0.777486	0.67068	0.351718	0.514984	0.267464	-0.137374	0.404838
Atg13	1.39e-10	0.247013	0.681	0.339	1.12e-06	1	0.733612	0.909035	0.438841	0.192976	-0.517245	0.710221	0.774933	0.579661	0.909035	0.647079	0.305849	0.575178	0.362333	-0.288169	0.650502
BicD	6.58e-11	0.24701	0.627	0.302	5.31e-07	1	0.648341	0.795529	0.351332	0.185019	-0.558367	0.743387	0.673683	0.553921	0.795529	0.50093	0.25579	0.435502	0.303708	-0.370319	0.674026
HisRS	2.38e-07	0.246377	0.778	0.487	0.00192052	1	0.877952	1.36866	1.07814	0.35853	-0.212265	0.570795	0.850788	0.979162	1.36866	1.10114	1.06345	1.1774	0.284582	-0.195459	0.480041
Patronin	5.16e-09	0.246298	0.632	0.329	4.16e-05	1	0.624148	0.83426	0.498817	0.251854	-0.402084	0.653938	0.537984	0.945179	0.83426	0.667742	0.390932	0.417734	-0.117352	-0.199599	0.316952
sno	7.76e-08	0.245769	0.681	0.388	0.000625692	1	0.937182	1.05545	0.590603	0.112054	-0.440425	0.552478	0.952788	0.879035	1.05545	0.732035	0.500276	0.43049	0.167146	-0.306423	0.473569
Sodh-2	2.91e-06	0.245477	0.87	0.612	0.0235072	1	1.81817	2.77963	2.11323	0.345894	-0.239742	0.585636	1.64996	2.44488	2.77963	3.01356	1.53823	3.36029	0.12043	0.077628	0.198058
CG13300	5.5e-10	0.245472	0.432	0.182	4.44e-06	1	0.388681	0.577255	0.21602	0.326674	-0.625781	0.952455	0.384157	0.405537	0.577255	0.297049	0.164271	0.380628	0.297474	-0.485412	0.782886
CG31712	8.96e-07	0.245	0.886	0.589	0.00722524	1	1.47056	2.02889	1.35255	0.275191	-0.333355	0.608547	1.37072	1.84253	2.02889	1.4934	1.26259	2.17127	0.0918545	-0.26393	0.355784
Nhe2	2.59e-12	0.244994	0.286	0.086	2.09e-08	1	0.0771447	0.294042	0.116424	0.737641	-0.604057	1.3417	0.0617473	0.134512	0.294042	0.268442	0.0193369	0.0877428	0.542541	-0.0870628	0.629603
Met	2.59e-07	0.244421	0.746	0.427	0.0020896	1	1.16999	1.21768	0.600152	0.0391682	-0.507137	0.546305	1.26725	0.807611	1.21768	0.78231	0.483816	0.545711	0.336765	-0.357543	0.694308
shn	3.61e-06	0.24388	0.622	0.381	0.0290914	1	0.777646	1.05166	0.665143	0.260556	-0.367533	0.628088	0.743953	0.90318	1.05166	0.953915	0.480717	0.732012	0.141189	-0.0929462	0.234135
su(w[a])	1.01e-07	0.243704	0.535	0.287	0.00081766	1	0.531906	0.742663	0.459032	0.283786	-0.38191	0.665696	0.511232	0.608931	0.742663	0.696523	0.307357	0.327834	0.180071	-0.0621279	0.242198
Cul1	3.15e-07	0.242736	0.8	0.491	0.00253987	1	1.30844	1.39037	0.699384	0.0589254	-0.496979	0.555905	1.31069	1.30006	1.39037	1.04721	0.477242	0.811664	0.064955	-0.246809	0.311764
Tet	1.28e-06	0.242409	0.843	0.526	0.0103001	1	1.8102	1.68882	0.846692	-0.06705	-0.498649	0.565699	1.8482	1.66858	1.68882	1.22431	0.605526	0.565396	0.0119851	-0.275053	0.287038
FucTB	8.05e-07	0.242175	0.6	0.349	0.00649212	1	0.482551	0.993487	0.836752	0.514285	-0.157762	0.672047	0.397959	0.797727	0.993487	1.07212	0.686436	0.970546	0.197043	0.0733406	0.270384
inaE	5.1e-06	0.24217	0.876	0.627	0.041171	1	3.0344	2.45728	0.8918	-0.190194	-0.637078	0.827272	3.00875	3.12998	2.45728	1.14172	0.73219	0.736927	-0.214922	-0.535374	0.750296
Prp3	7.38e-11	0.24188	0.416	0.174	5.96e-07	1	0.282098	0.471719	0.233737	0.401979	-0.504499	0.906479	0.264063	0.349291	0.471719	0.237304	0.231459	0.159846	0.259535	-0.496938	0.756473
CG16791	2.65e-09	0.241754	0.514	0.243	2.14e-05	1	0.503733	0.651352	0.3126	0.226636	-0.520076	0.746712	0.555222	0.311895	0.651352	0.411463	0.24946	0.253514	0.521158	-0.368294	0.889452
CG10803	3.84e-06	0.241712	0.778	0.492	0.030942	1	1.07321	1.46762	0.943073	0.268743	-0.357413	0.626156	1.0835	1.03484	1.46762	1.33391	0.693462	1.39259	0.294883	-0.0911053	0.385988
CG6686	1.18e-11	0.241386	0.459	0.191	9.55e-08	1	0.300204	0.520436	0.278456	0.423168	-0.464957	0.888125	0.272163	0.404681	0.520436	0.373336	0.21786	0.261425	0.22242	-0.282647	0.505067
Haspin	1.84e-09	0.241313	0.719	0.391	1.48e-05	1	0.966498	1.10386	0.642303	0.124439	-0.418131	0.54257	0.894832	1.23351	1.10386	0.829964	0.522452	0.514252	-0.105108	-0.248127	0.353235
CG12730	5.31e-07	0.241292	0.681	0.415	0.00428048	1	0.871617	1.17848	0.641469	0.260391	-0.455683	0.716074	0.846069	0.966801	1.17848	0.737961	0.579844	1.13724	0.179622	-0.373805	0.553427
CG4572	2.04e-05	0.241129	0.957	0.769	0.164755	1	2.70001	3.97429	3.08651	0.32063	-0.223381	0.544011	2.58492	3.12884	3.97429	3.49841	2.82344	4.85488	0.21273	-0.119738	0.332468
msk	1.02e-08	0.240786	0.724	0.384	8.21e-05	1	0.742131	1.09227	0.87835	0.320561	-0.195849	0.51641	0.70622	0.87593	1.09227	1.02155	0.786894	0.650243	0.198064	-0.0647439	0.262808
scrib	2.09e-10	0.240619	0.368	0.147	1.69e-06	1	0.200791	0.418536	0.195181	0.520252	-0.533657	1.05391	0.191491	0.235443	0.418536	0.244989	0.163371	0.210258	0.43746	-0.414651	0.852111
CG11537	4.44e-08	0.240601	0.692	0.386	0.000358078	1	0.731695	1.06549	0.654832	0.313279	-0.385417	0.698697	0.650936	1.03259	1.06549	0.857817	0.525195	0.967746	0.030883	-0.19491	0.225793
Eip63E	4.78e-06	0.240195	0.968	0.762	0.0385674	1	5.65388	4.74238	2.09921	-0.161217	-0.557352	0.718569	5.65809	5.63818	4.74238	3.50121	1.2038	2.13372	-0.158881	-0.261717	0.420599
e(y)3	1.65e-10	0.239352	0.541	0.255	1.33e-06	1	0.466518	0.665362	0.3451	0.298851	-0.481335	0.780186	0.368606	0.831322	0.665362	0.508958	0.240451	0.377169	-0.199634	-0.235066	0.4347
sle	4.88e-10	0.238426	0.443	0.194	3.93e-06	1	0.285013	0.517132	0.350855	0.448859	-0.321538	0.770397	0.239964	0.452856	0.517132	0.55598	0.21985	0.168461	0.124294	0.0698727	0.194167
Tm1	3.38e-06	0.23829	0.989	0.82	0.0272441	1	3.47426	4.30327	3.55215	0.192645	-0.174545	0.36719	3.47632	3.4666	4.30327	3.95513	3.29479	3.45147	0.194426	-0.0809011	0.275327
Smr	6.75e-06	0.238181	1	0.963	0.0544463	1	15.2642	13.3598	6.66435	-0.124757	-0.501166	0.625923	15.1879	15.5482	13.3598	8.40271	5.55414	8.13825	-0.140749	-0.371048	0.511797
Actn	1.29e-10	0.237692	0.649	0.312	1.04e-06	1	0.585219	0.831044	0.529136	0.295802	-0.363288	0.65909	0.592252	0.559016	0.831044	0.76702	0.37721	0.506906	0.327333	-0.0770409	0.404374
RasGAP1	8.62e-08	0.237575	0.546	0.288	0.000695178	1	0.613891	0.743477	0.342798	0.174297	-0.538926	0.713223	0.585343	0.720255	0.743477	0.641457	0.152058	0.35421	0.0312341	-0.137221	0.168455
dop	5.05e-11	0.237516	0.4	0.157	4.07e-07	1	0.318633	0.448455	0.171657	0.289488	-0.617225	0.906713	0.332586	0.266646	0.448455	0.209863	0.147257	0.0830379	0.405412	-0.532032	0.937444
Dab	2.09e-13	0.236805	0.314	0.088	1.69e-09	1	0.178856	0.330156	0.0526696	0.458269	-0.840471	1.29874	0.190407	0.135819	0.330156	0.127945	0.00459478	0.130508	0.588622	-0.612472	1.20109
ash2	1.46e-05	0.236646	0.892	0.653	0.118048	1	2.20422	2.67738	1.80333	0.176726	-0.326458	0.503184	2.14106	2.43954	2.67738	2.05466	1.64281	2.47904	0.0888343	-0.232584	0.321419
piwi	7.96e-05	0.236491	0.941	0.718	0.642157	1	2.57947	3.03049	2.16902	0.148827	-0.284266	0.433094	2.72904	2.0222	3.03049	2.59863	1.89465	2.44736	0.332716	-0.142505	0.47522
Cp110	1.44e-08	0.236439	0.611	0.329	0.000116313	1	0.664709	0.841749	0.483858	0.210324	-0.425175	0.635499	0.634141	0.778598	0.841749	0.677218	0.360368	0.428121	0.075024	-0.195463	0.270487
PHGPx	9.68e-07	0.236234	0.941	0.781	0.00780945	1	3.29274	4.06583	2.7023	0.190142	-0.335364	0.525506	3.08944	4.05022	4.06583	3.24007	2.35885	4.43409	0.00383879	-0.203097	0.206936
CG12398	2.29e-07	0.236234	0.616	0.342	0.00184425	1	0.795318	1.04942	0.624709	0.242134	-0.404709	0.646844	0.612216	1.47752	1.04942	0.819642	0.500213	0.799022	-0.289743	-0.218956	0.508699
Tab2	3.63e-10	0.236189	0.616	0.307	2.93e-06	1	0.600516	0.817118	0.510233	0.265081	-0.37557	0.640651	0.59634	0.616073	0.817118	0.623811	0.437696	0.4417	0.246041	-0.236572	0.482613
elav	9.36e-09	0.235288	0.676	0.376	7.55e-05	1	0.930878	1.05282	0.49745	0.115826	-0.527509	0.643335	0.864391	1.1786	1.05282	0.713124	0.359708	0.679861	-0.106715	-0.322655	0.42937
CycT	1.32e-07	0.235016	0.789	0.481	0.00106182	1	1.51788	1.4298	0.586873	-0.0580287	-0.589543	0.647572	1.4133	1.90755	1.4298	0.921504	0.373159	0.68662	-0.250448	-0.355503	0.605952
trx	4.95e-06	0.234948	0.876	0.617	0.0398886	1	2.72585	2.36317	0.972985	-0.133052	-0.588271	0.721323	2.61435	3.14128	2.36317	1.612	0.564873	1.07841	-0.247706	-0.317864	0.56557
foxo	5.96e-05	0.234367	0.924	0.686	0.48037	1	2.51558	3.12255	2.51784	0.19438	-0.193658	0.388038	2.44766	2.76865	3.12255	3.99481	1.57456	2.44825	0.113335	0.218349	0.331684
[truncated: 5,551 more rows]
