# Supplementary material for: Single-cell expression profile of Drosophila ovarian follicle stem cells illuminates spatial differentiation in the germarium
Source: BMC Biol. 2023 Jun 20;21:143. doi: 10.1186/s12915-023-01636-9 (PMC10283321; doi:10.1186/s12915-023-01636-9)
Supplement: Supplementary file 6 — Additional File 6: Table 5 for Fig. 6A. PC1 values. All genes listed by descending values for PC1. [file 12915_2023_1636_MOESM6_ESM.xlsx]

## Sheet: Table S5
Additional File 6: Table S5 for Fig. 6A
PC1 values.
All genes listed by descending values for PC1.
gene	pca
RpL27A	0.0849174
RpL6	0.0849099
RpS4	0.0829239
RpS18	0.0749725
RpL4	0.0745639
RpL27	0.074375
RpS2	0.07422
RpL7	0.0728456
RpS26	0.0727936
RpLP2	0.0723754
RpS11	0.0719132
sta	0.0717397
RpL35	0.0715754
RpL23	0.0711877
RpL35A	0.0706692
RpS9	0.069903
RpL13	0.0691523
RpL21	0.0688842
RpL10Ab	0.0680802
RpL36	0.0679877
RpL13A	0.0676196
RpL17	0.0676012
RpL23A	0.0673627
RpL34b	0.0672254
RpL7A	0.0669843
RpS28b	0.0666037
RpS29	0.0660176
RpL3	0.0659662
RpL41	0.0655115
RpL8	0.065465
RpS25	0.0653242
RpL26	0.0649025
RpL37a	0.0648888
RpLP1	0.0647979
RpS27A	0.0646459
RpS20	0.064246
eEF5	0.0638476
RpL18	0.0636929
RpS21	0.0636448
Act42A	0.063512
RpS13	0.0633185
RpS3	0.0632173
RpS16	0.0631656
RpL19	0.0630996
RpS10b	0.0627001
RpL9	0.0623495
RpS24	0.0620332
RpL37A	0.0615255
RpL22	0.0614357
RpS7	0.0611929
RpS12	0.0610924
santa-maria	0.0608888
RpL36A	0.0605919
RpL18A	0.0605916
RpS3A	0.0598091
RpS15Aa	0.0595077
RpL29	0.0588815
RpL14	0.0587872
Rack1	0.0587821
RpS15	0.0580545
RpS8	0.0578647
RpS27	0.0569259
RpL30	0.0569158
RpL12	0.0564062
RpL5	0.0563057
RpL32	0.0548618
RpS23	0.0546599
RpS17	0.0542716
wun2	0.0536229
Pen	0.0535596
awd	0.0534106
RpL15	0.0529301
RpL28	0.0516399
bic	0.0516151
RpL10	0.0499484
RpL24	0.0491121
RpL11	0.0490913
RpS19a	0.0469454
eEF1gamma	0.0468878
RpS14a	0.0467942
Tctp	0.0459098
RpLP0	0.0458993
eEF1beta	0.0448916
Cyp1	0.0448418
Shmt	0.0446232
CG15209	0.0442131
RpL40	0.0440737
Ahcy	0.0435998
fabp	0.0435393
Nop60B	0.0432101
RpS30	0.0425871
CG6044	0.0420655
RpS5a	0.0419485
Ts	0.041266
Tsp74F	0.0410892
CG4038	0.0406134
Non1	0.0404705
RpL31	0.0404475
CG3961	0.0404469
CG14275	0.0401214
GstD9	0.0400596
Ip259	0.0395347
Nop56	0.0390131
Ran	0.0374146
RpL38	0.0373344
snsl	0.036995
Nacalpha	0.0368085
mod	0.0367725
CG12560	0.0360939
RpL39	0.0359586
Vm26Ab	0.0359135
RpS6	0.0353516
PCNA	0.0350907
Cks30A	0.0347097
hoip	0.0345102
vig2	0.03408
Sps1	0.0337978
Nph	0.0336845
CG8036	0.0333111
GstS1	0.0330856
nop5	0.0329929
elB	0.0326508
RpL34a	0.0325138
tum	0.0321812
rgr	0.0320283
CG7637	0.0320198
Fkbp39	0.0318046
CycB	0.030581
NHP2	0.0305001
Fib	0.0303858
smt3	0.0303562
Reg-5	0.0301981
Oat	0.0298038
Fkbp12	0.0297379
Rrp1	0.029024
CG32365	0.0290015
janA	0.028966
dally	0.0288686
RpS14b	0.028807
REG	0.028488
CG3902	0.0282627
porin	0.0282096
Dph5	0.0281517
CG5149	0.0277901
CG14434	0.0273853
RPA2	0.0271754
SdhA	0.0271008
eEF2	0.027086
dUTPase	0.0268567
SpdS	0.0268226
Gclc	0.0267477
P32	0.0267407
Art1	0.0264875
Set	0.0264866
Spn28Dc	0.0264697
ct	0.0263064
CG1136	0.0261129
Yp1	0.026012
CG31710	0.0257053
HmgZ	0.0257014
CG15093	0.0256059
mEFTu1	0.0255686
Hsp60A	0.0254149
cas	0.0253006
CG9471	0.0252968
CG8010	0.0251221
La	0.0249912
GstD10	0.0249683
CG10576	0.0249401
RfC4	0.0248715
Mdh1	0.0245973
Ilp6	0.0245955
Mcm6	0.0245156
CG6180	0.0245069
Mcm7	0.0242765
CG11089	0.0241246
GstD1	0.0241059
BthD	0.0237625
CG14647	0.0236367
GLaz	0.0235397
Ns2	0.0234623
CG15611	0.0232905
WRNexo	0.0232424
CG1572	0.023237
CG31075	0.0231119
Akr1B	0.0230664
CG7006	0.0230079
His2Av	0.0229072
sip2	0.0226916
CG12288	0.0226678
RfC3	0.0224093
PRAS40	0.0224034
Fas3	0.0223734
feo	0.0222901
CG45263	0.0221247
eEF1delta	0.0220482
CG5973	0.0219026
rept	0.0218422
Trx-2	0.0216646
Hex-A	0.0216101
Sirup	0.0215439
dpa	0.0214049
msd1	0.021324
eIF3d1	0.0212897
CG44303	0.0212027
RpS15Ab	0.0211976
ncd	0.0211848
CG4069	0.0211146
CG9752	0.020986
CG11267	0.0208821
CG1354	0.0207471
RpL24-like	0.0206176
CG8303	0.0205434
polo	0.0204652
ced-6	0.0204384
l(2)37Cg	0.0204156
CG30456	0.0203647
r-l	0.0203629
Rab27	0.0202948
h	0.0202345
PGRP-SA	0.0202124
CG32625	0.0201456
CG13690	0.0201097
Nlp	0.0201075
CG12909	0.019786
CNBP	0.0196063
CG5757	0.01947
RhoGEF4	0.0193912
eIF3b	0.0193541
RpLP0-like	0.0193443
Argk	0.0193407
ELOVL	0.0193194
CG9253	0.01923
pch2	0.0192002
MsrA	0.0191028
SmD2	0.0190592
Aos1	0.0189371
noc	0.0188359
Sobp	0.0187994
CG2972	0.0187767
scf	0.018388
Cdc45	0.0181707
Mcm5	0.0181314
Ndc80	0.0180047
CG43693	0.0179749
CG9286	0.0177899
D1	0.0176943
CG30460	0.0175331
Claspin	0.0173523
CG6891	0.017209
CG12206	0.0170815
HmgD	0.0167505
CG11858	0.0166354
Phf7	0.0165945
aurB	0.0165578
Takl2	0.0165015
CG6712	0.0164852
l(1)G0007	0.0164848
CG4866	0.0164648
upd1	0.0164561
SerRS	0.0164164
bnl	0.0164093
128up	0.0163188
CG3505	0.0162714
koko	0.0162511
Non3	0.0162236
CG4598	0.0161009
Surf6	0.0160427
sub	0.0160423
Tim8	0.0160387
Ect3	0.0159685
CG32409	0.0157932
l(2)34Fd	0.0157892
mei-38	0.0157595
pix	0.015682
GstE13	0.0156328
ttm50	0.0156159
Ppt1	0.0155471
Det	0.0155453
CG10336	0.0154158
CG42336	0.0153528
CG1628	0.0152833
Mp	0.0152657
CG4036	0.0152514
CG17816	0.0151754
RPA3	0.0150939
CG7675	0.014925
Hacd2	0.0148938
Nmt	0.0148811
His3.3A	0.0148697
CG14104	0.0148636
Tom7	0.0148552
dj-1beta	0.0148301
Obp99a	0.0148031
vret	0.0147956
borr	0.0146788
Rbm13	0.014676
CG8142	0.0146617
HipHop	0.0146245
Cyp6a22	0.0145521
CG34200	0.0145147
Six4	0.014407
CG5033	0.0143256
Nnf1a	0.0143107
ball	0.0142928
CG8180	0.0142007
eIF3c	0.0141003
eya	0.0140407
CG34132	0.0139931
Mcm2	0.0139543
Rs1	0.0139356
Incenp	0.0139332
Cyt-c-p	0.0138857
nesd	0.0138495
pit	0.0138048
mRpS18B	0.0137844
CG10479	0.0136669
VepD	0.0136659
l(2)k09848	0.0136538
CG1943	0.0136245
CG11837	0.0136097
peb	0.0135249
CG34163	0.0134526
CG3176	0.013392
NO66	0.0133305
RanGAP	0.0132809
l(2)k01209	0.0132767
CG13096	0.0132568
SmE	0.0132505
CG11076	0.0132275
und	0.0132239
mRpL13	0.0129828
CG6983	0.0129533
Nopp140	0.0129387
SmF	0.0127786
Nuf2	0.0127459
CG9839	0.0127151
srl	0.0126552
dgt4	0.0126153
CG11134	0.0125692
CG14210	0.0124969
CG4570	0.0124859
AlaRS	0.0124308
CG18135	0.0123874
cu	0.0123172
CG43156	0.0122847
kdn	0.0122238
dsx-c73A	0.012188
pav	0.0121566
pAbp	0.0121456
corto	0.0121384
LSm7	0.0119502
CG4325	0.0118908
CG10512	0.0118739
CG30349	0.0117235
CG14721	0.0117001
dnk	0.011677
Orc1	0.0116312
CG11562	0.0116087
CG30403	0.0115474
CG4210	0.0115066
Tom40	0.0114613
Pabp2	0.0113219
CG13698	0.0112651
Rcc1	0.0112361
msd5	0.0112154
Idgf4	0.0111352
bdl	0.0111266
RhoGEF64C	0.010781
nero	0.0106881
Sld5	0.010657
CG42694	0.010631
eIF4H1	0.0105566
CG3760	0.0105543
CG6310	0.0105324
SmD1	0.0104669
betaTub97EF	0.0104627
Mcm3	0.010444
CG31126	0.0104363
alphaTub84D	0.0102869
GlyS	0.010276
Reg-2	0.010221
Rpb5	0.0101402
ppan	0.0100701
Rrp40	0.0100464
Trxr-1	0.0100195
Fen1	0.00988411
CG5589	0.00985436
mbm	0.00983334
Tina-1	0.00978012
Rpb10	0.00966913
bys	0.00963379
CG42806	0.00960558
Dip-B	0.00959066
mid	0.00953917
CG1888	0.00952477
CG8545	0.00942725
mRpS10	0.009421
CG2656	0.00941751
CG12267	0.00938886
CG8939	0.00929591
dup	0.00925963
Sbat	0.00925933
Spc25	0.00923383
SNRPG	0.00920944
CG8097	0.00912874
pgc	0.00912298
trsn	0.00912218
Prosalpha5	0.0091048
CG44774	0.00908263
mRpS24	0.00901104
Pcd	0.0090022
CG32485	0.00890797
mtSSB	0.00887472
CG10939	0.0088588
Hmgs	0.00879644
CG5065	0.0087513
esc	0.00866184
Nse1	0.00865654
CG10359	0.00856818
GstE14	0.00852508
CG7120	0.00850386
Ak6	0.00848072
CG11899	0.00846754
csul	0.00846495
Caf1-55	0.00845122
sr	0.00842906
Pde9	0.0084181
CG34253	0.00839541
CG13545	0.00834153
CG10527	0.00833396
CG13796	0.00830542
CG13773	0.008298
Jafrac1	0.00829723
Nup37	0.00821246
CG1463	0.00820881
Pka-R2	0.00818392
slow	0.00817265
rost	0.00814572
kmr	0.00805244
Hsp67Ba	0.00805171
CG11200	0.00805068
CG9691	0.0079959
Tapdelta	0.00794405
CG12659	0.00790454
CG14543	0.00788726
wtrw	0.00783123
Sec61alpha	0.00778082
snf	0.00777441
kst	0.00773128
FucTB	0.00772745
CG7054	0.00771679
Cp18	0.0077054
Klp67A	0.00761656
CG3831	0.00755604
Ibf2	0.00749154
btsz	0.0074889
klu	0.0073453
Gdh	0.00730647
CG16736	0.0072885
CG32708	0.0072481
brwl	0.00721999
Vm26Aa	0.00720796
eIF6	0.00719297
CG4860	0.00715056
pdgy	0.00713596
CG11180	0.00708043
CG15529	0.00705377
CG2199	0.00703216
Hk	0.00699522
CG9577	0.00686918
CG9416	0.00685077
eIF3g1	0.00682617
CG31808	0.00681875
DNApol-alpha73	0.00681118
boi	0.00677061
CG9107	0.00676647
Caf1-180	0.0067613
CG32344	0.00672996
rgn	0.00671341
Myc	0.00652537
CG2021	0.00651328
Diedel	0.00647735
CG31431	0.00646533
dgrn	0.00642717
bru1	0.00631876
CLS	0.0062511
Ski6	0.00621984
Apf	0.00620734
CG31676	0.00618996
mRpL41	0.00612575
CG17597	0.00607586
stl	0.00605987
bsf	0.0060594
Hsp70Aa	0.00599702
aurA	0.00595352
qtc	0.00591048
CG15561	0.00590624
DAAM	0.00588221
ana2	0.00584406
RpS10a	0.00582539
CG10418	0.00582174
CG34261	0.00576924
CG8369	0.00572413
CG16739	0.00569488
wisp	0.0056476
AdenoK	0.00561446
Cortactin	0.00559788
CG2145	0.00555689
CG14286	0.00554748
scra	0.00552349
Naa40	0.00543904
Sodh-2	0.0054084
CG14671	0.00540708
Sas10	0.00539711
Atg16	0.00531292
CG3184	0.00530462
sro	0.00529701
Mys45A	0.00522368
Ssb-c31a	0.0052168
Gbp2	0.00519574
Cdk1	0.00513369
CG3335	0.00509976
CG5590	0.00507007
Vm34Ca	0.00506795
cav	0.00506347
CG7737	0.00505731
CG44325	0.00505171
Sse	0.0049928
foi	0.00499047
Dl	0.00497545
bmm	0.00495371
CG4194	0.00494715
CG9664	0.00493967
Gale	0.00493683
spoon	0.00492963
Octalpha2R	0.00484976
CG30105	0.00480488
CG2794	0.00476835
stai	0.00475446
Pepck2	0.00472875
CG14131	0.00469312
CG14830	0.00467079
RnrL	0.00466449
CG2556	0.0046621
Mf	0.00457239
Hs3st-A	0.00455277
pbl	0.0044993
spin	0.00449315
HP4	0.00441886
by	0.00441153
CG32091	0.0043953
CG17333	0.00437713
up	0.00433461
Mipp1	0.00428262
alphaTub67C	0.00427759
CG14187	0.00427663
Rcd4	0.00425438
CG42797	0.004203
Gp210	0.00419565
Cyp6d2	0.0041871
CG8229	0.00418689
CG33926	0.00413359
CG34305	0.00411661
Nup35	0.00410791
CG11779	0.00400738
CycE	0.00400244
dpn	0.00399583
GlyP	0.00396402
CG12608	0.0039584
ovo	0.00393483
eIF3k	0.00392344
Hr38	0.00388316
Sugb	0.00385633
Esyt2	0.00382042
Slbp	0.00380905
Gem2	0.00379386
CG33523	0.00373342
CG31869	0.00370397
CG1896	0.00365505
CG7970	0.00364739
Sdhaf3	0.00364081
fzr	0.00359092
Cam	0.00358744
bark	0.00355441
CG4269	0.0035513
Nup50	0.00352637
Phf5a	0.00350661
CycA	0.00340033
CAH7	0.00338881
fok	0.00337686
CG4607	0.00336877
CG33474	0.00332051
CG1275	0.00331305
CG33774	0.00330344
Dcp-1	0.003259
wls	0.00323481
mRpL32	0.00316705
RnrS	0.0031356
yin	0.00310473
CG44085	0.00310299
CREG	0.00308314
eRF3	0.00308045
CG15536	0.00305509
Glut1	0.00302852
CG4970	0.00302772
CG30334	0.00302476
CG9917	0.00301329
CG6785	0.00300927
regucalcin	0.00297914
Vml	0.00297037
CG6610	0.00296049
CG13018	0.00294996
egl	0.00293862
Hml	0.00293777
CG10073	0.002908
CG5522	0.00289068
CG31683	0.00288063
CG7839	0.00286494
SMC2	0.00285346
zpg	0.00282922
Rtnl2	0.00282531
CG12177	0.00280086
GILT2	0.00277805
Nup133	0.00276723
Ork1	0.00276548
Tep2	0.00273823
CG42709	0.00273606
Sf3b3	0.00270048
CG13631	0.00264777
CG8300	0.00259421
orb	0.00258235
Cp15	0.00256432
CG1234	0.00256167
clos	0.00255861
CG34434	0.00251755
Uba2	0.00250219
mRpS18A	0.00247083
CG34445	0.00240914
asf1	0.00239898
CG9171	0.00233223
Mink	0.00231467
Dro	0.00229128
Mlc2	0.00228781
Sem1	0.00225272
CG13877	0.00225091
exu	0.00219735
CG10311	0.00217809
CG5009	0.00217215
GstD5	0.00217043
CG11777	0.00215687
CG1416	0.00215114
cue	0.00212491
CSN8	0.00212047
Orc5	0.00211083
CG12279	0.00203077
CG8501	0.00202494
CG5541	0.00200619
CG15629	0.00198598
CG41378	0.00198282
CG7997	0.00197159
dpr18	0.00196342
Mgstl	0.00195416
Dph1	0.00194987
CG18249	0.00192787
CG15701	0.00192403
dmGlut	0.00191791
CG9399	0.00189872
ifc	0.00188717
CG14687	0.00186183
Mpp6	0.00178463
CG13315	0.00177739
Prip	0.00177244
gb	0.00176635
CG13113	0.00176349
qua	0.00174864
blanks	0.00174249
nenya	0.00172179
spir	0.00172132
Spn38F	0.00170962
CG32137	0.0017057
CG42240	0.00169511
aru	0.00165923
Drip	0.00165505
CG15892	0.00165055
CG10407	0.00163793
nord	0.00163757
CG2004	0.00163433
CG13086	0.00163196
JhI-21	0.00162494
CG6765	0.00157982
Chd3	0.0015631
Gk1	0.00156148
AdamTS-A	0.00154178
GABA-B-R3	0.0015364
CG1738	0.00153436
CG14966	0.0015292
Sac1	0.00152913
Lap1	0.00152101
CG11737	0.00150574
Cp7Fb	0.00145622
CG17544	0.00145017
sff	0.00143534
Cp7Fa	0.00141888
mRpS33	0.0014178
CG15027	0.0014103
Cp36	0.00139687
CG30197	0.00137844
Exn	0.00136743
CG30196	0.00135616
CG43051	0.00133187
sti	0.00130751
chinmo	0.00125818
scpr-C	0.00125436
Sec61gamma	0.00124674
Marf1	0.00122075
CG42369	0.00121918
CG3408	0.0011972
Spn43Ab	0.00118597
CG8312	0.00117967
CG5882	0.00117207
Naprt	0.00116605
Trf4-2	0.00115918
PKD	0.00115813
nvy	0.00115116
Octbeta2R	0.00114003
CG30383	0.0011378
Mtk	0.00112488
ringer	0.00111259
Npl4	0.00110991
Act57B	0.0011015
CG17224	0.00108997
CG13138	0.00105836
CG14401	0.00104798
Gart	0.00104319
Agpat4	0.00100585
Nxt1	0.000992813
gnu	0.000991919
CG34323	0.000977331
CG6553	0.000959766
CG43103	0.000929482
CG7888	0.000923103
Yp2	0.000921571
LamC	0.000902394
NimB4	0.00089199
Act87E	0.000891765
Dpy-30L1	0.000884397
yl	0.000883953
Picot	0.000877919
br	0.000859847
NimC4	0.000831207
CG16985	0.00081565
RpA-70	0.000815305
rau	0.000812512
Taf11	0.000802652
Kif3C	0.000796119
GILT3	0.000782231
CG4297	0.000765078
CG2611	0.000726772
papi	0.000717719
Ude	0.000716549
bgm	0.000713752
CG12935	0.000712906
Myo10A	0.000710362
fat-spondin	0.000685265
FASN3	0.000682292
Coq9	0.000652139
CG13364	0.000641235
bip1	0.000638758
twit	0.000619171
nbs	0.000591435
bol	0.000583491
TpnC73F	0.000580428
Nazo	0.00057762
PH4alphaNE1	0.000572964
CG11674	0.000559982
dhd	0.000557541
Pvf1	0.000537855
mh	0.000514485
RfC38	0.000492939
ana	0.000482429
CG3918	0.000482261
Nost	0.000474346
His2B:CG33868	0.000471401
Ssrp	0.000466545
Qsox2	0.000458946
Chrac-16	0.000458069
Rpn12	0.000450849
nec	0.000412916
CG9926	0.000395168
CG3746	0.000387096
Cyt-c1L	0.000368665
Syn1	0.000359344
CG43236	0.000331505
CG7227	0.000317659
CG17658	0.000300989
Oatp74D	0.000283309
CG14036	0.00026149
Tsp42El	0.00024509
elg1	0.000243132
Cpr78E	0.000242627
dpr13	0.000235612
CG32428	0.000227768
KCNQ	0.000213208
CG30094	0.000189844
sug	0.000179142
CG6912	0.00017385
NimC1	0.00016906
CG14314	0.000163426
CG3348	0.000127116
CG32512	9.72687e-05
CG3868	7.09174e-05
otu	5.40453e-05
Charon	4.63581e-05
Drs	2.9064e-05
Cln3	2.13305e-05
CG31777	1.87896e-05
Cpr65Ay	1.48738e-05
osk	9.55108e-06
Cp19	4.67812e-06
CG15347	2.5082e-07
Cp38	-6.31002e-06
Tg	-1.79389e-05
Mp20	-1.79395e-05
CG1927	-2.70207e-05
Gs2	-2.80074e-05
CG7220	-3.06892e-05
Pfdn5	-3.51014e-05
OtopLa	-3.56728e-05
Glt	-4.22577e-05
Ugt301D1	-5.08199e-05
CG7255	-5.53676e-05
Drat	-5.60744e-05
CG17625	-6.13577e-05
SkpB	-7.78685e-05
CG45076	-8.98551e-05
PGRP-LA	-0.00013066
CG6006	-0.000135932
CG31262	-0.000136621
Ppn	-0.000150821
NaCP60E	-0.000154525
Cp16	-0.000154889
skl	-0.000166889
GstD4	-0.000172294
CG34355	-0.000175724
Cyp317a1	-0.000176189
Nlg2	-0.000176408
Rab23	-0.000179995
Cad99C	-0.000181532
hoe1	-0.000188921
Tm2	-0.000210333
atilla	-0.000211425
CG9380	-0.000212633
CG12517	-0.000215175
Proc-R	-0.000216665
CG1801	-0.000221797
apolpp	-0.000222994
fau	-0.000226524
odd	-0.000237772
CG33460	-0.000240836
CG14688	-0.000241198
Nep2	-0.000252776
Mlp60A	-0.000254195
CG16965	-0.000256988
CG7860	-0.000258046
Lip4	-0.000258825
CG13321	-0.000260234
NimB3	-0.000267584
Kah	-0.000268587
CG31445	-0.00026954
His2B:CG17949	-0.000270134
CG13299	-0.000273625
CG8046	-0.00027553
Nepl19	-0.000276234
TotM	-0.000284767
c(2)M	-0.000290527
PH4alphaPV	-0.000291231
alpha-Est8	-0.000292867
Rgk3	-0.000294316
CG45045	-0.000296386
NimB1	-0.000303674
CG10550	-0.000303973
CG42821	-0.000306582
CG30148	-0.000310186
CG11034	-0.00031146
CG5773	-0.000315981
Mdr49	-0.000319828
CG42296	-0.000320991
NfI	-0.000323076
Chrac-14	-0.000323669
CG9394	-0.000325662
eater	-0.000325711
CG32645	-0.000327428
rt	-0.000330014
CG43102	-0.000330071
LUBEL	-0.000332048
ham	-0.000334714
CG12519	-0.000335404
sim	-0.000335407
retn	-0.000336519
CG15922	-0.000338897
Syt7	-0.000338931
CG43062	-0.00033949
Nepl21	-0.000340227
Abd-B	-0.000341652
CG9925	-0.000342838
pnr	-0.000344644
CG7352	-0.000345765
CG8526	-0.000348188
CG15820	-0.000349016
CG34437	-0.000353111
Nepl9	-0.000355088
VhaM9.7-a	-0.000356222
CG15695	-0.000359757
Cpr51A	-0.000361387
CG5002	-0.000363681
Cyp311a1	-0.000365354
CG42807	-0.000367214
Ance-5	-0.000372376
nahoda	-0.000373171
CG13949	-0.000376496
Had2	-0.000379836
CG4259	-0.000381714
Top2	-0.000382087
CecA1	-0.000382094
CG30285	-0.000387821
CG46059	-0.000391328
CG7384	-0.00039214
CG4950	-0.000392552
yellow-f	-0.000396649
CG33494	-0.000397786
Obp83cd	-0.000404757
CG12984	-0.000406666
CG14655	-0.000410746
Karl	-0.000412102
rk	-0.000412812
firl	-0.000414814
hebe	-0.000416363
CG17359	-0.000416832
Mur89F	-0.000422261
NimB5	-0.000431313
CG7091	-0.00043457
Sr-CI	-0.000438045
jtb	-0.000439687
CG11378	-0.000442976
CG9572	-0.000447052
Tsp42Ei	-0.000454516
CG1092	-0.000456827
CG31997	-0.000460092
mthl2	-0.000463797
solo	-0.000463885
CG32407	-0.000464005
Sec61beta	-0.000467502
eag	-0.000469868
Tom	-0.000472916
Cyp4g15	-0.000476801
PGRP-LC	-0.000487043
CG16957	-0.00049254
CG9689	-0.000511002
CG42711	-0.000516289
net	-0.000520548
CG7763	-0.00052421
Blimp-1	-0.000532175
X11Lbeta	-0.000536102
lectin-24Db	-0.000544676
slo	-0.00054504
CG12853	-0.000547214
mRpL36	-0.000561551
CG17760	-0.000570617
CG11882	-0.000583115
qin	-0.000587449
CG15210	-0.00059288
CG2691	-0.000598619
CecA2	-0.000607379
T48	-0.000616032
Adgf-D	-0.000621565
vnc	-0.00062737
CG14931	-0.000630868
Usp5	-0.000634728
RhoGAP16F	-0.000653037
CG4962	-0.000663205
CG31661	-0.00066407
et	-0.000665735
Pde6	-0.000667008
CG3726	-0.000678946
CG4839	-0.000679599
SP1173	-0.000681938
tej	-0.00068338
Gal	-0.000684127
serp	-0.000688961
Pxt	-0.000696612
Obp56e	-0.000700514
CG13403	-0.000702151
E(spl)m6-BFM	-0.000706396
CycJ	-0.000717032
chn	-0.000753758
CG14561	-0.000756618
CG14879	-0.000757319
sals	-0.000758057
Eip63F-1	-0.000772836
CG4991	-0.000776557
CG5958	-0.000786842
E(spl)m8-HLH	-0.000792222
CG34150	-0.000793255
CG4927	-0.000795779
CG43163	-0.000804551
bcd	-0.000810445
tty	-0.000812886
CG8086	-0.000822736
CG15673	-0.000823806
Tsp	-0.000839628
CG13026	-0.000852131
CG13117	-0.000874088
msk	-0.000878765
CG5397	-0.000880803
stet	-0.000882711
nos	-0.000905975
NaPi-III	-0.000916321
lectin-28C	-0.000919036
knk	-0.000929361
swa	-0.000933886
DNApol-alpha50	-0.000952296
cher	-0.000953809
CG34330	-0.000990353
nrv3	-0.000991627
CG13566	-0.0010052
corolla	-0.00100734
CG6024	-0.00104581
CG6908	-0.00105168
CG32816	-0.00107341
CG43340	-0.00108186
wupA	-0.00108847
NtR	-0.00108927
Nplp2	-0.00110057
Epg5	-0.0011118
Cse1	-0.00111763
CG14545	-0.00111972
wap	-0.00113719
CG34172	-0.00115004
Dp	-0.0011544
Ac13E	-0.00117008
LpR2	-0.00118674
sunn	-0.00119865
Scp1	-0.00122066
mRpL35	-0.00123852
vilya	-0.00124737
Sp212	-0.00124919
CG6398	-0.00126756
Ptp36E	-0.00127227
Miga	-0.00127533
Amnionless	-0.00128087
Mpc1	-0.0012845
Rcd-1r	-0.0012883
CG14932	-0.00130015
CAH1	-0.00130048
CG8399	-0.00130598
CG11400	-0.001307
CG2064	-0.00133343
CG15196	-0.0013531
CG10151	-0.00135558
Spn27A	-0.00135806
CG5194	-0.00136583
LSm3	-0.00136586
CG32121	-0.00139698
Mlc1	-0.00139808
Pcp	-0.00139903
CG43897	-0.00139922
Adk1	-0.00141317
Cyp4d8	-0.00141818
CG6325	-0.00141967
Bin1	-0.00142985
mei-P22	-0.0014343
CG11594	-0.00143664
capu	-0.00144838
Drep2	-0.00144915
BigH1	-0.00146227
sut1	-0.0014645
yellow-h	-0.00146992
CG10960	-0.00147073
dpp	-0.00147687
Mhc	-0.00149048
CG1941	-0.00150855
Drsl2	-0.00150995
Tmhs	-0.0015393
wg	-0.00154081
Prm	-0.00154373
Spt3	-0.00154386
CG31145	-0.00156019
CG12877	-0.0015623
CG13148	-0.00158237
CG12643	-0.00158309
Kaz-m1	-0.00158597
CG32971	-0.00158931
CG8563	-0.00159408
CG7910	-0.00160763
CG3376	-0.00163332
CG12171	-0.00165506
RpS19b	-0.0016626
elm	-0.00166349
Cyp6t1	-0.00167926
RpII18	-0.0016995
Sfxn1-3	-0.00172521
CG42857	-0.00173319
gammaTub37C	-0.00176653
CG6910	-0.00179022
bam	-0.00179094
CG34034	-0.00179669
stil	-0.00180997
CG13659	-0.00182359
Lmx1a	-0.0018289
Tl	-0.0018381
CG6231	-0.00186814
Rtnl1	-0.00188057
blp	-0.00188416
Dfd	-0.00189822
vas	-0.0019042
CG9372	-0.00191033
Spn77Bc	-0.00194006
CG13786	-0.00194286
CG9650	-0.0019501
CG43245	-0.0019523
Arpc3B	-0.00199764
htl	-0.00200196
mad2	-0.00202402
CG31140	-0.00202801
CG14864	-0.00203823
CG30069	-0.0020453
Corp	-0.00204891
CG34220	-0.00209841
Oxp	-0.00213237
CG42365	-0.0021483
aub	-0.00216639
CG6175	-0.00216872
CG10184	-0.0021713
en	-0.00218748
C1GalTA	-0.00221971
CG13377	-0.00224997
Ady43A	-0.00225137
san	-0.00225899
CG15047	-0.00225937
Cyp6w1	-0.00226646
CecB	-0.00228535
CG44005	-0.00230501
CG14629	-0.00233464
CecC	-0.00234087
CG34112	-0.00234252
moon	-0.00236693
CG34334	-0.00237225
CG2003	-0.00238717
CG13994	-0.0024095
CG11263	-0.00242779
Dg	-0.0024295
CG4949	-0.00243138
Hsp27	-0.00249275
CG33181	-0.0025006
AstC-R2	-0.00250227
futsch	-0.00251102
CG12910	-0.00252903
CG43672	-0.00254368
Mct1	-0.00255086
mRpL55	-0.00255436
sgl	-0.00256032
cpx	-0.00258199
CG34331	-0.00258468
Tie	-0.00259554
TER94	-0.00259679
CG8860	-0.00259743
CG15771	-0.00262051
l(3)72Dr	-0.00262366
olf186-M	-0.00263321
CG16800	-0.00263368
LpR1	-0.00263657
CG13217	-0.00265427
Nox	-0.00266816
Naa35	-0.00268578
CG42795	-0.00268667
CG9864	-0.00271289
CG13075	-0.00276835
nAChRalpha3	-0.00277099
CG6928	-0.00277796
GluRIIA	-0.00277917
CG9801	-0.0027831
CG43134	-0.00280086
CG4004	-0.00280661
CG8066	-0.00280781
CG13097	-0.00281862
Ntf-2r	-0.00281977
Sra-1	-0.00282123
AGO3	-0.00282471
Def	-0.00283391
Ptpmeg2	-0.0028444
Twdlbeta	-0.00285448
ush	-0.00286571
CG13000	-0.00286754
blot	-0.00289281
mmy	-0.00291323
E(spl)m5-HLH	-0.00291735
sle	-0.00292686
CG17777	-0.00294042
cana	-0.00295657
CG14589	-0.00297509
Ripalpha	-0.00298031
CG31251	-0.00304926
glu	-0.00307011
Wdr33	-0.00307375
CG42541	-0.00310954
CG8112	-0.00311131
srp	-0.00312969
dock	-0.00313741
Ets98B	-0.00318657
CG9336	-0.00320355
mtd	-0.00323208
Usp8	-0.00324998
tau	-0.00325662
hdm	-0.00327436
CG5355	-0.00327944
sns	-0.00328659
Snap29	-0.00332075
c(3)G	-0.00332519
CG43366	-0.00333687
CG10126	-0.00335384
CG18190	-0.00336093
cona	-0.00336437
rhi	-0.00342359
CG5885	-0.00346249
mud	-0.00347756
Zasp52	-0.00350395
CG33468	-0.00354305
CG30380	-0.0035463
lbm	-0.00358647
CG15385	-0.00360912
Ant2	-0.00363778
CG14695	-0.00368195
Nhe3	-0.00368639
PPP4R2r	-0.00370026
Cenp-C	-0.003701
CG1703	-0.00371879
CG9338	-0.00372617
CG4842	-0.00372737
CG7530	-0.00374655
CG17928	-0.0037701
CG34423	-0.00387029
CG13373	-0.00388063
hop	-0.00389132
CG43394	-0.00392475
CG8483	-0.00394103
CG3542	-0.00394278
CG13540	-0.00396643
plum	-0.00400989
Vps16B	-0.00403762
CG14696	-0.00407225
GlcAT-P	-0.00408689
CG15211	-0.00410655
Pxn	-0.00411231
Hsp68	-0.004148
mRpL16	-0.00415975
Cln7	-0.00416197
hid	-0.00425852
CG31659	-0.00427036
E(spl)mgamma-HLH	-0.00429697
ATPsynepsilonL	-0.00430545
Cyp305a1	-0.0043532
bves	-0.00436345
CG12896	-0.00436762
CG15628	-0.00436782
CG15522	-0.00440101
CG9804	-0.00447723
Med	-0.004498
eIF3a	-0.00450156
GLS	-0.00457062
CG11893	-0.0045738
Gpdh1	-0.00459062
l(2)35Be	-0.00459178
Esp	-0.0046081
E(spl)malpha-BFM	-0.0046543
Obp18a	-0.00466479
SPE	-0.00467771
hts	-0.0046985
Dbp80	-0.00482547
CG30345	-0.00482766
Zasp66	-0.00485863
Nhe2	-0.00487457
Best2	-0.0048864
CG30484	-0.00491065
CG4829	-0.00491466
CG11825	-0.00492757
HP1D3csd	-0.00497881
Men-b	-0.00499404
Fatp1	-0.00503776
MSBP	-0.00504609
CG32473	-0.00511502
promL	-0.00511536
CG33169	-0.0051194
Jon66Cii	-0.00521995
CG1440	-0.00526008
Mvl	-0.00536798
CG5254	-0.00538227
Liprin-beta	-0.00538277
rdog	-0.00539882
CG5001	-0.00540654
Snx16	-0.00541479
prtp	-0.00541772
Klp10A	-0.0054209
CG6287	-0.0054257
CG14074	-0.00546968
CG12814	-0.00547318
CG33217	-0.00549409
baf	-0.00549419
nAChRbeta3	-0.0055252
CG12971	-0.0055448
Es2	-0.00559696
CG1674	-0.00560715
Gs1	-0.00564641
CG6693	-0.00568466
Hus1-like	-0.00571982
M6	-0.0057285
Mul1	-0.00574597
Pgd	-0.00576455
CG14253	-0.00577974
Lam	-0.00579829
beat-IIb	-0.00587162
tutl	-0.00588734
TwdlL	-0.00591719
CG10623	-0.00592877
Upf1	-0.00594088
CG9123	-0.00596863
CG32368	-0.00604309
MFS14	-0.00607147
mu2	-0.00614521
bbg	-0.00619777
Reph	-0.00622913
l(3)02640	-0.00625344
CG2918	-0.00632682
CG7974	-0.0063488
ple	-0.00635195
lok	-0.00639181
ASPP	-0.00643649
CG1827	-0.00649904
NimB2	-0.0065552
clu	-0.00657468
Prx2540-2	-0.0066743
RhoGAP92B	-0.00670251
GstT3	-0.00670428
CG4407	-0.00670852
CG31922	-0.00673534
fs(1)Yb	-0.00677457
CG6145	-0.00683081
Su(z)12	-0.00684879
PH4alphaEFB	-0.00686768
CG7461	-0.00688372
Ku80	-0.0069023
CG5613	-0.00691692
CG2678	-0.00693177
CG14856	-0.00702438
Dhit	-0.00707557
Myo61F	-0.00710374
DOR	-0.00710499
Sema1b	-0.00717016
CG43968	-0.00721092
CG34375	-0.00731786
su(Hw)	-0.00732327
CG10365	-0.00734715
gce	-0.00743657
CG15744	-0.00743874
Arp2	-0.00746152
CG6686	-0.00748245
Cyp6a17	-0.00751954
vir-1	-0.00754608
Arpc3A	-0.00759308
baz	-0.00760231
Sf3b5	-0.00761481
sona	-0.00762232
Fur1	-0.00765758
PGRP-LB	-0.0077239
bou	-0.00777999
Pino	-0.00778104
Cdk2	-0.00780657
CG11353	-0.00783733
vkg	-0.00783998
Indy	-0.00786203
CG10803	-0.00792978
CG4476	-0.00795499
sktl	-0.00803321
SNF4Agamma	-0.00804869
out	-0.00809996
bwa	-0.00810356
fz2	-0.00813699
l(1)G0289	-0.0081555
Hrb87F	-0.00816298
Nup154	-0.00819713
Mmp2	-0.00819764
CG32170	-0.0082283
Hsp70Ab	-0.00825716
bib	-0.00826355
LanB2	-0.00833184
beat-IIIc	-0.00834138
CG31111	-0.00835305
CG9705	-0.00847195
wb	-0.00849707
Vago	-0.00850105
daed	-0.00851377
Snx21	-0.00852049
Pa1	-0.00857817
DIP-lambda	-0.00863791
haf	-0.00864907
CG10395	-0.00867224
CG6766	-0.00870266
Oatp30B	-0.00889537
bif	-0.00892838
SK	-0.00895226
CG11529	-0.00896826
akirin	-0.00898849
Nxf3	-0.00899239
Men	-0.00900126
CG1673	-0.00903972
CG46387	-0.00909232
Arc2	-0.00909243
sbm	-0.00910801
Hsp70Bc	-0.00913457
Ho	-0.0092669
MFS16	-0.0092767
ATP8B	-0.00927866
Cap-D2	-0.0093164
CG12012	-0.00934947
Df31	-0.0093931
CG18622	-0.00942905
CG7130	-0.00947622
CG31549	-0.00948647
Fs	-0.00948859
CG33521	-0.00949316
Sclp	-0.00950641
Sk1	-0.00951474
CG3008	-0.00952296
Npc1a	-0.00955506
LRR	-0.00958408
inv	-0.00959754
qsm	-0.00962231
CG42673	-0.00962506
Dys	-0.00962823
mRpS14	-0.00963518
CG12398	-0.0096388
l(1)G0469	-0.00965158
CG14835	-0.00966262
raw	-0.00969677
dre4	-0.00972212
CG6126	-0.00975478
CG42668	-0.00975519
Hsp23	-0.00988542
Arc1	-0.00989362
scny	-0.00989653
Prx2540-1	-0.00990098
Vajk2	-0.00990981
enc	-0.0100068
GstO3	-0.0100179
CG9815	-0.0100351
CG7154	-0.0100609
snu	-0.0100885
CG10462	-0.0101407
Ten-m	-0.0101502
Cat	-0.0101944
CG5835	-0.0102
SMC1	-0.010209
kra	-0.0102223
Ae2	-0.0102578
CG1910	-0.0103365
CG11050	-0.0103756
CG10863	-0.0104337
Cpr11A	-0.0104981
ADD1	-0.01056
CG30195	-0.0106535
CG1513	-0.0106568
Tsp42Ed	-0.0107206
Strn-Mlck	-0.0107515
yki	-0.0107771
GstE2	-0.01078
CG32687	-0.0108018
Agpat2	-0.0108092
Hsc70Cb	-0.0108113
CG5953	-0.0108236
CG10433	-0.010846
AANAT1	-0.0109053
CG44153	-0.011031
CG3036	-0.0110571
MP1	-0.0110906
CG13868	-0.0111063
CG7504	-0.0111105
msps	-0.0111378
CG17698	-0.0112332
dysc	-0.011246
key	-0.0112609
lute	-0.0112782
Moe	-0.0112863
sn	-0.0113489
aralar1	-0.0114311
PGRP-SC2	-0.0114569
CG32982	-0.011487
Pfk	-0.0115185
CG4266	-0.011519
grk	-0.0115451
CG7378	-0.0116247
CG34293	-0.011639
CG9328	-0.0116528
daw	-0.0116534
CG31689	-0.0116635
IP3K2	-0.0116653
CG1640	-0.0117129
CG10916	-0.0117539
crq	-0.0117745
Hsp67Bc	-0.0118342
CG8740	-0.0118447
Pnn	-0.0118542
edl	-0.0119423
egr	-0.0119737
Phs	-0.0121073
Atg9	-0.0122335
Tollo	-0.0122502
mew	-0.0123235
CG32772	-0.0123263
CG6191	-0.0123305
spag	-0.0124107
Atg1	-0.0124907
Hsp26	-0.0125242
CG7059	-0.01253
d	-0.0125761
CG18067	-0.012577
CAP	-0.0126124
Lmpt	-0.0126299
Psa	-0.012683
DIP-epsilon	-0.0126966
CG1737	-0.01273
Pi3K68D	-0.0127478
Cul3	-0.0127488
luna	-0.0127646
Arf51F	-0.0127811
CG9934	-0.0128023
CG13384	-0.0128105
Cyp18a1	-0.0128149
Mtor	-0.0128751
Map205	-0.0128982
Jheh1	-0.0129527
CG12744	-0.0130068
CG6225	-0.0130719
wde	-0.01309
GstE3	-0.0130967
CG14322	-0.0131608
CG31694	-0.0131672
CG30344	-0.0131752
vsg	-0.0131823
CG32599	-0.0132027
osp	-0.0132357
CG42489	-0.0132451
Rchy1	-0.0132738
Ptp10D	-0.013458
CG8677	-0.0134874
IFT43	-0.0134879
eIF5B	-0.0135117
SMC5	-0.0135521
Cys	-0.0135818
CG4502	-0.0136289
CG5381	-0.0136698
mrj	-0.0136717
GstD3	-0.0137181
MRP	-0.0137416
Spn42Da	-0.0138137
Smg5	-0.0138766
slgA	-0.0138787
Pde8	-0.0138913
ebd2	-0.0139078
blow	-0.0139939
CG5789	-0.01406
Dlip2	-0.0140824
CrebA	-0.0141545
CenB1A	-0.0141994
JIL-1	-0.0142392
CG2233	-0.0143315
svr	-0.0143883
Pcl	-0.0143944
LRP1	-0.0144098
Hph	-0.0144295
orb2	-0.0144772
mthl1	-0.0144964
CG10026	-0.0145787
bur	-0.014689
CG32017	-0.0147007
Aps	-0.0147116
Diap1	-0.0147479
foxo	-0.0147786
CG30154	-0.0148682
tio	-0.0149251
CG17646	-0.0150205
dco	-0.0150674
Irc	-0.0151472
CG34325	-0.0151641
shg	-0.0151828
CG8176	-0.0154248
DnaJ-1	-0.0154709
NijA	-0.0154803
CG8321	-0.0154972
CG10417	-0.015509
Ilp8	-0.0155181
Zw	-0.0155215
Msp300	-0.0155221
CG42514	-0.0155468
CG17574	-0.0156169
Jabba	-0.0156542
2023-12-01	-0.0157778
Mkp3	-0.0158966
Spn77Ba	-0.0159509
Uba1	-0.0159643
CG42258	-0.0161159
Sod3	-0.0163902
Nop17l	-0.0166397
E(spl)mdelta-HLH	-0.016728
krimp	-0.0167484
CG2065	-0.0167805
AdipoR	-0.0167982
Baldspot	-0.0168281
Tob	-0.0168605
CycG	-0.016902
su(sable)	-0.0169618
Xpc	-0.0169739
Cdk4	-0.0169889
mahe	-0.0169948
CG7083	-0.0170006
dikar	-0.0170028
LPCAT	-0.0170455
JhI-26	-0.0170482
CG6051	-0.0170912
bnb	-0.0170945
Pdk1	-0.0171101
aay	-0.0171551
Ctl2	-0.0171779
CG5059	-0.0171829
CG5697	-0.0172491
CG9674	-0.0173011
Cyp4e2	-0.0173525
mamo	-0.0175003
dap	-0.0175138
alph	-0.0175253
CG17075	-0.0176049
Thor	-0.0176574
CG46339	-0.0176622
magu	-0.0177165
dbr	-0.0178643
sdk	-0.0178912
for	-0.0178934
CG33298	-0.0179393
Alp4	-0.017956
CG31955	-0.0179658
CG30423	-0.0180128
Nup358	-0.0180228
rdx	-0.0180774
Oseg5	-0.018128
CG31510	-0.0181458
mnd	-0.0181508
CG32036	-0.0181631
Acsl	-0.0181827
Scamp	-0.0181951
CG13907	-0.0182114
Sarm	-0.0182797
GstT4	-0.0183555
Rgl	-0.0184176
CG33970	-0.0184393
Lapsyn	-0.0184483
CG2865	-0.0184555
Fkbp14	-0.0184693
CG12868	-0.0184853
CG4101	-0.0185132
CG9992	-0.0186052
Gadd45	-0.0186445
be	-0.0187826
spri	-0.018784
CG14995	-0.0188368
tth	-0.0188548
CG11357	-0.0188611
Fs(2)Ket	-0.0188863
BicD	-0.018991
Parp	-0.0190062
cer	-0.0190702
fal	-0.019093
Samuel	-0.01913
Hydr2	-0.0191335
Cip4	-0.019159
CG13784	-0.0191729
Pi3K21B	-0.0192797
sov	-0.0193003
cno	-0.0193264
CG2017	-0.0193398
CG17684	-0.0194323
IP3K1	-0.0194575
insc	-0.0195182
Unc-115a	-0.0197058
H	-0.0198097
cindr	-0.0198102
CG16721	-0.0198473
GstE1	-0.0199291
hang	-0.0200812
Pect	-0.0201421
aPKC	-0.02015
Nedd4	-0.0201859
glec	-0.0202355
CG15784	-0.0203575
CG42259	-0.0203682
CG17264	-0.0204067
Chc	-0.0204293
SoYb	-0.0204397
CG4822	-0.0205235
Zip71B	-0.0205247
rad50	-0.0206454
CG42232	-0.0206476
TpnC4	-0.0207145
mRpS5	-0.0208663
nudE	-0.0208806
mdy	-0.0209572
CG9932	-0.0210824
Atet	-0.0210891
Rgk1	-0.0212073
egh	-0.0212428
Hcf	-0.0216572
bin	-0.0218524
CG6836	-0.0218601
Su(var)2-HP2	-0.0218975
Sap-r	-0.0220396
NimA	-0.0221222
hrm	-0.0221394
Prosap	-0.0222341
CG17716	-0.0222551
CG6770	-0.0223408
otk2	-0.0223587
CG3168	-0.0223784
glob1	-0.0224121
g	-0.0224168
CG6357	-0.0224668
sqd	-0.0224791
Smn	-0.0225872
CG9005	-0.0226631
E2f1	-0.0227262
fj	-0.0227296
nvd	-0.0228005
Rel	-0.0228036
tx	-0.0228178
Cyp6a8	-0.0228197
Ih	-0.0228822
CG11275	-0.0228953
tud	-0.0228996
sm	-0.022928
amd	-0.0231127
Nup98-96	-0.0231413
l(3)psg2	-0.0231632
alpha-Est9	-0.0232718
cg	-0.0234014
ACC	-0.0236346
MESK2	-0.0236583
Tret1-1	-0.0236876
pirk	-0.0237114
Atf3	-0.0237265
CG9747	-0.0238158
rdgA	-0.0240444
CG13252	-0.0241171
CG17549	-0.0242031
CG5151	-0.0244227
Bsg	-0.0244789
CG16700	-0.0246556
caps	-0.0247852
2023-09-04	-0.0247981
Graf	-0.0248344
E(spl)m7-HLH	-0.0248407
fog	-0.0249024
pcs	-0.0250048
CG46385	-0.0250734
how	-0.0251363
milt	-0.0251913
MYPT-75D	-0.0252045
Cdep	-0.0252222
CG14464	-0.0252435
CG12655	-0.0252436
Tsp42Ea	-0.0253005
CG5853	-0.0253157
spz	-0.0253479
numb	-0.0254465
CG1648	-0.0254752
CG9743	-0.0255111
Zip99C	-0.0256056
CanA-14F	-0.0257015
pnt	-0.0258482
CG14441	-0.0258659
Rala	-0.0259094
rin	-0.0261138
CG40485	-0.026225
Spec2	-0.0262586
CG4080	-0.0262751
Pka-C3	-0.026378
ITP	-0.0263863
CG34120	-0.0263977
Cyp9c1	-0.0265507
ea	-0.0265708
Fim	-0.026848
Edc3	-0.0269968
Cadps	-0.0271181
crc	-0.0272333
hook	-0.0272448
Paip2	-0.0274005
CG12991	-0.0275462
zyd	-0.0277254
Ppa	-0.0277266
Sidpn	-0.0277435
CG11151	-0.0278913
rho	-0.0279148
Mec2	-0.0279732
sdt	-0.0281716
ab	-0.0282296
Syx1A	-0.028395
Lsd-2	-0.0284806
l(2)gl	-0.0285497
TM4SF	-0.0287126
ogre	-0.0287452
CBP	-0.0288109
Src64B	-0.0288178
NLaz	-0.0289039
tara	-0.0289484
CG3164	-0.0290838
Atx2	-0.029172
Pkc53E	-0.0291854
Socs36E	-0.0292555
CG14984	-0.0296721
crp	-0.0297555
pyr	-0.0297569
tsh	-0.0298469
CG42394	-0.0298671
CG6067	-0.0299457
pigs	-0.0299553
Col4a1	-0.0299885
ImpL2	-0.0299892
CG13937	-0.0300139
sls	-0.0300255
Hsp70Bb	-0.0301542
rut	-0.0302017
CG42663	-0.0304193
CG8738	-0.0304895
Hipk	-0.0304909
Tsp68C	-0.0305378
mCD8	-0.0305669
scb	-0.0309884
Hsc70-3	-0.0311
Nipped-A	-0.0311528
dlp	-0.0312658
fz3	-0.0313926
sano	-0.0314091
CG9360	-0.0317206
sog	-0.0318543
aop	-0.0321738
CG34398	-0.0324623
NK7.1	-0.0326
CG4199	-0.0327154
CG17839	-0.0331826
l(3)L1231	-0.0332076
CG5367	-0.0333278
Ace	-0.0333611
Sam-S	-0.0333827
yellow-d	-0.0337498
jdp	-0.0339271
wrapper	-0.0339925
scyl	-0.0340095
tws	-0.0342673
Mob2	-0.0346061
CG10383	-0.0346086
chrb	-0.0348186
CG2201	-0.0349282
CG17834	-0.034956
CG42268	-0.0350838
Con	-0.0352669
heph	-0.0353786
Snoo	-0.0353814
pes	-0.0354295
dpr17	-0.0356879
Rbfox1	-0.0358034
dl	-0.0358654
Glut4EF	-0.0360002
neur	-0.036105
Inx2	-0.0362709
Wdr62	-0.0364266
CG4213	-0.0366078
larp	-0.0369806
Wnt6	-0.036997
Idgf1	-0.0372327
Abl	-0.0372658
Notum	-0.0372811
Pgant5	-0.0373906
mei-P26	-0.037415
CG10947	-0.0374372
zld	-0.0374923
REPTOR	-0.0375038
18w	-0.0375231
trn	-0.0376442
CG5080	-0.037733
CG17121	-0.0377861
Tsp66E	-0.037816
bun	-0.0378703
InR	-0.0379626
Ccdc85	-0.0381898
Sema1a	-0.038338
Kank	-0.0386756
Idgf2	-0.0387124
RhoGAP18B	-0.0387361
CG17454	-0.0390697
shep	-0.039745
side-V	-0.0398411
RhoGAP100F	-0.0400042
CG4928	-0.0402078
Slc45-1	-0.040574
CG30440	-0.0406415
CG31121	-0.0406449
Hrb27C	-0.0407531
Idgf3	-0.0409022
Idgf6	-0.0413345
Trim9	-0.0414266
Lac	-0.041456
klar	-0.0416587
Eip93F	-0.0420808
AcCoAS	-0.0421118
Buffy	-0.0422378
kibra	-0.0423962
CG43658	-0.0425811
stx	-0.0426238
Dmtn	-0.042626
ena	-0.0426517
crb	-0.0428769
nkd	-0.0428791
CG1146	-0.0428928
CG11686	-0.0429364
Nipped-B	-0.0430959
Syp	-0.043191
sky	-0.0432277
miple1	-0.0432508
mirr	-0.0433161
sty	-0.0433483
Atg8a	-0.0439712
Cyp6a20	-0.0441284
zfh1	-0.044585
CG14207	-0.0447189
Imp	-0.0454383
Fer1HCH	-0.0457678
Pde11	-0.0457904
Fer2LCH	-0.045977
CG11155	-0.0465769
Rac2	-0.0467786
Fili	-0.0473831
w	-0.0476605
Npc2a	-0.0477575
Dyb	-0.0480689
CG17739	-0.0482285
Pgant2	-0.0483289
del	-0.048567
laza	-0.0488282
CG17278	-0.0488738
croc	-0.0491458
CG31176	-0.0502554
prage	-0.0505029
FASN1	-0.0505469
Dad	-0.0505822
GEFmeso	-0.0509392
dsx	-0.0512113
CG32521	-0.0517427
mtgo	-0.0523548
CG12290	-0.0524412
hdc	-0.0528505
CG8034	-0.0532466
Sox14	-0.0533131
CG10019	-0.053372
trol	-0.0540962
NetA	-0.054574
ths	-0.0546633
robo2	-0.0553773
Inos	-0.0555572
rdo	-0.0556188
ptc	-0.0573093
CG34417	-0.057632
CG42342	-0.0587603
CG17124	-0.0612133
CG41520	-0.0617236
CG9628	-0.0620198
Mmp1	-0.06249
emc	-0.0628182
Hf	-0.063043
stg	-0.0636422
MtnA	-0.0645346
Nrt	-0.0653603
CG42674	-0.0654446
puc	-0.0657513
CG32204	-0.0659906
CG14072	-0.0662714
Rbp6	-0.068182
cv-c	-0.068505
fz	-0.0687494
vn	-0.0693789
5-HT2A	-0.0697458
[truncated: 4 more rows]
