# Supplementary material for: Single-cell expression profile of Drosophila ovarian follicle stem cells illuminates spatial differentiation in the germarium
Source: BMC Biol. 2023 Jun 20;21:143. doi: 10.1186/s12915-023-01636-9 (PMC10283321; doi:10.1186/s12915-023-01636-9)
Supplement: Supplementary file 7 — Additional File 7: Table 6 for Fig. 6B. PC2 values. All genes listed by descending values for PC2. [file 12915_2023_1636_MOESM7_ESM.xlsx]

## Sheet: Table S6
Additional File 7: Table S6 for Fig. 6B
PC2 values.
All genes listed by descending values for PC2.
gene	pca
NetA	0.0796994
CG9628	0.0765762
jbug	0.075454
CG14072	0.0698853
CG32521	0.068415
CG31121	0.0668342
trol	0.0648417
Idgf6	0.0647877
croc	0.0636927
CG31176	0.0626597
stg	0.0572697
rdo	0.0550547
Wnt6	0.054269
Sam-S	0.0517544
Ace	0.0515024
CG5367	0.0498651
CG42268	0.0495618
ImpL2	0.048755
RhoGAP100F	0.0480329
miple1	0.0471192
Trim9	0.0469705
Hf	0.0464508
Tsp68C	0.0460283
CG34417	0.0441915
CG46339	0.0439137
CG14984	0.0433655
RpS3A	0.0432833
sog	0.0431676
CG34398	0.0429773
CG17739	0.0429602
Rack1	0.0421154
CG17278	0.0415946
NLaz	0.0411598
pigs	0.0406798
eEF5	0.0406083
Mmp1	0.040363
CG42394	0.0388077
cv-c	0.0385964
AcCoAS	0.0383105
Dyb	0.0378948
CG42342	0.0377893
dsx	0.0377262
amd	0.0377049
ea	0.0370729
RpS27A	0.0370666
Mec2	0.0361493
CG12655	0.0357759
Pkc53E	0.0354084
RpL15	0.0353905
vn	0.035354
CG11155	0.0348918
MtnA	0.0347423
E(spl)m7-HLH	0.0346965
CG17549	0.0343173
fj	0.0342644
CG11686	0.033304
CG9743	0.0332548
GEFmeso	0.0331796
RpL10	0.0326324
CBP	0.03236
CG6357	0.032219
del	0.0319926
CG1648	0.0317955
2023-09-04	0.0314876
Buffy	0.0307122
fog	0.0306634
CG30440	0.0305815
Fkbp14	0.0301687
RpS15	0.0294086
TpnC4	0.0293723
mnd	0.0284103
RpLP1	0.0283604
sta	0.0272674
Idgf2	0.0270438
CG5080	0.0261413
RpS4	0.025765
CG5853	0.0257003
CG10947	0.0249407
CG2201	0.0243985
ELOVL	0.0240349
RpLP0	0.0240186
Pka-C3	0.0231634
CG32204	0.0231609
Npc2a	0.0225537
RpL38	0.0221977
Tsp42Ea	0.0220349
RpS25	0.0219119
CG17684	0.0216233
RpL17	0.0215462
CG8738	0.0214306
Pgant2	0.0214057
RpL23	0.0213959
RpL7A	0.0212302
CG17839	0.0211172
glec	0.0211137
18w	0.0210439
beat-IIIc	0.0208675
CG30195	0.0200901
Idgf3	0.0199604
RpL26	0.0198173
RpS20	0.0196764
RpL39	0.0195078
CG10383	0.0194164
CG16700	0.0193779
RpS15Aa	0.0193231
RpL30	0.0192497
RpS8	0.0191782
RpL9	0.0190786
Hsp26	0.0190681
RpS12	0.0188985
rut	0.01873
Sidpn	0.0186831
CG31808	0.0186239
RpL12	0.0184872
RpS9	0.0183561
CG11899	0.0182631
ATP8B	0.0182541
Inx2	0.0181121
Fer1HCH	0.0178845
fz	0.0177658
FASN1	0.017605
CG44153	0.0174378
RpL31	0.0174059
glob1	0.0173383
blow	0.0173353
ths	0.017322
sona	0.017304
Zip71B	0.0171566
5-HT2A	0.017075
RpLP2	0.0170664
CG13545	0.0168838
RpS10b	0.0168678
side-V	0.0168144
RpL10Ab	0.0167535
yellow-d	0.016642
CG6287	0.0165604
CG12991	0.016529
RpS28b	0.0162852
Cyt-c-p	0.0161383
RpL21	0.0160954
Cyp18a1	0.0160341
RpL18A	0.0159726
RpL13A	0.0159262
Cyp1	0.015704
Cdk4	0.0156656
Zasp66	0.0156274
ACC	0.0155861
RpL3	0.0155858
qsm	0.0155775
Dhit	0.0154906
RpL41	0.015466
RpL37A	0.0153897
numb	0.0153333
egr	0.0153203
CG32017	0.0152684
daw	0.0152019
Spn42Da	0.0151954
Idgf4	0.0151856
CG1673	0.0151348
Myo61F	0.0150949
CG10863	0.0150895
inv	0.0150234
2023-12-01	0.0148793
Tctp	0.0147831
sky	0.0147561
CG3036	0.0147534
Pde11	0.0147302
RpS18	0.0147235
RpL37a	0.0147079
CG7675	0.0146934
Gs1	0.0146924
Hsp67Bc	0.0146506
Mmp2	0.0146019
dysc	0.0145315
Gdh	0.0144534
Zw	0.0141713
Inos	0.0141343
Obp99a	0.014087
HmgD	0.0140736
Pect	0.0140479
RpS7	0.0140471
TM4SF	0.0139271
DIP-lambda	0.0138917
upd1	0.0138843
RpL23A	0.0138325
beat-IIb	0.0137675
tsh	0.01372
MYPT-75D	0.0137098
Rgl	0.0136391
Spn27A	0.0136339
SKIP	0.0135056
sbm	0.0134871
aay	0.0133794
CG15093	0.0133187
CG4928	0.0130766
Sod3	0.0130149
CG32599	0.0129392
CG2145	0.0127801
Ih	0.0127765
CG5381	0.0127716
mid	0.012645
HmgZ	0.01262
RpL27A	0.0125804
CG7059	0.0125632
Hacd2	0.0125079
CrebA	0.0123663
Rgk1	0.012365
alpha-Est9	0.0123647
Cp15	0.0123381
RpL7	0.0122299
RpL28	0.0122238
CG9336	0.0122078
mdy	0.0121623
Mipp1	0.0120669
CG5697	0.0119551
RpL40	0.0117715
Sk1	0.0117106
Lsd-2	0.011565
CG1674	0.0115571
capu	0.0112105
CG30334	0.0111913
CG12910	0.0111653
Hk	0.011102
CG9338	0.0110267
RpS5a	0.0109092
CAP	0.010894
Rab23	0.0108816
CG32982	0.0108637
yellow-h	0.0108547
scb	0.0108427
CG4269	0.0108333
CG15211	0.0107904
Hsp27	0.0107192
RpL32	0.0106596
vir-1	0.0105954
Cadps	0.0103817
RpL35A	0.0103566
CG32170	0.0103538
PGRP-SC2	0.0102245
CG2556	0.0101752
CG9123	0.0101369
betaTub97EF	0.0101074
RpL4	0.0100764
CG4213	0.00972548
stl	0.00962821
haf	0.00957878
RpS11	0.00949945
Cpr11A	0.00949252
RpL27	0.00945981
Sclp	0.00940075
Ude	0.00938877
CG5254	0.00938827
CG6126	0.0093752
RpS23	0.00935225
Fer2LCH	0.00935086
CG1136	0.00934061
RpS16	0.00923392
E(spl)mdelta-HLH	0.00920785
CG14835	0.00914748
Dlip2	0.00913301
ebd2	0.00911546
AstC-R2	0.00902948
Moe	0.00900887
CG12659	0.00899121
CG8369	0.00893235
dpr17	0.0088744
CG43156	0.00884101
CG33181	0.00881811
awd	0.00871522
RpS17	0.00868166
CG10026	0.00858529
Nost	0.00854749
SK	0.0085168
ple	0.00850101
Ae2	0.0084617
RpL24	0.00842451
kdn	0.00835234
CG40485	0.00832424
Vm34Ca	0.00832367
RpL36	0.00831166
jdp	0.00825728
smt3	0.00824211
CG30196	0.0082135
Npc2f	0.00819889
RpL19	0.00819423
Dmtn	0.00815821
RpS2	0.00811525
CG18190	0.00811166
CG9801	0.00810522
CG43968	0.00806679
Hsp67Ba	0.00804963
RhoGEF64C	0.008048
CG12971	0.00800333
Agpat2	0.00787299
Spec2	0.00786248
tutl	0.00783714
CG30403	0.00782917
His2Av	0.00772443
GstE14	0.00763781
aru	0.00755967
CG5001	0.00752022
Glut4EF	0.00737832
up	0.00733276
CG43658	0.00731035
bol	0.00729159
Kif3C	0.00728229
CG15209	0.00727858
CG16736	0.00727538
Oatp30B	0.00718983
CG14187	0.00713753
Esp	0.00710169
RpS29	0.00698782
Spn77Ba	0.0069669
zyd	0.00683049
Drip	0.0067222
RpL8	0.00670651
CG43366	0.00668541
Eip63F-1	0.0066806
CG14856	0.0066225
krimp	0.00651852
CG4829	0.00651246
CG34112	0.00640326
Cdk2	0.00639839
M6	0.00639684
Prip	0.00636478
CG1572	0.00631919
Cln7	0.00624029
CG10418	0.00622468
CG10527	0.0061011
Cyp305a1	0.00608604
CG14830	0.00608376
CG31869	0.00604353
spz	0.00598798
bark	0.00596498
en	0.00595271
Vml	0.00595173
RpS13	0.00584582
RpS3	0.00579854
CG17075	0.00573044
Pino	0.00565954
CG17928	0.00563477
CG14401	0.00563424
RpL6	0.00562102
LamC	0.00553263
Oxp	0.00549451
btsz	0.00548195
Lapsyn	0.00546165
GstD4	0.00538562
Tg	0.00537973
Dad	0.00536032
Hsp23	0.00533129
sgl	0.00531118
CG10126	0.00530533
ovo	0.00529941
ringer	0.00521806
Lmx1a	0.00514269
Cp19	0.00510653
CG7737	0.00508143
CG4297	0.00497465
RpS26	0.00496027
Obp56e	0.00491203
Sfxn1-3	0.00484019
Cat	0.00479372
RpS27	0.00477286
fabp	0.00476406
lbm	0.00471735
vkg	0.00471554
et	0.00469303
RpS10a	0.00467102
GILT2	0.00461577
CG8112	0.00453868
CG43340	0.00450115
spir	0.00447388
Nox	0.00445429
Hml	0.00442951
regucalcin	0.00437657
Best2	0.00425457
Glt	0.00424984
Hsp70Bc	0.00421422
CG6610	0.00418732
Jon66Cii	0.00418201
DAAM	0.00416358
Tsp42El	0.00415741
CG2678	0.00410926
zpg	0.00407823
eEF1gamma	0.00407743
sro	0.00403256
wg	0.00402672
CG5958	0.00402655
PGRP-LA	0.00398841
CG41520	0.00395088
Rtnl1	0.0039495
Pepck2	0.00390907
RpL18	0.00389602
CG9650	0.00387606
GluRIIA	0.00379687
TpnC73F	0.00378202
RpL14	0.00377473
KCNQ	0.00374954
Nacalpha	0.00373834
Cyp6d2	0.00369634
CG15629	0.0036679
out	0.00361196
CG5194	0.00360159
CG5397	0.00360087
CG31659	0.00359839
dpp	0.00356124
qua	0.00354592
CAH1	0.00354311
otu	0.00353202
Prx2540-1	0.00352283
dpn	0.0035215
CG4842	0.00351217
Cyp9c1	0.0034836
CG34445	0.00347951
Cyp317a1	0.00346945
HP1D3csd	0.00344729
RpS21	0.00342957
CG6908	0.00341973
Men	0.00341873
CG4607	0.0034184
Dfd	0.00341262
nvy	0.00337193
MP1	0.00336652
br	0.00334126
CG6928	0.00331465
nrv3	0.00328307
Mct1	0.0032375
CG14545	0.00322715
WRNexo	0.00320254
NtR	0.0031691
porin	0.00314447
CG14207	0.00313738
CG6006	0.00307847
sim	0.0030722
CG4962	0.00303855
Hr38	0.00302443
CecC	0.00298374
Pxn	0.00295655
Mhc	0.00293196
Amnionless	0.00293123
CG9360	0.00291714
dpr13	0.00291372
CG10184	0.00291285
CG43897	0.00291108
CG3376	0.00289896
CG15529	0.00288796
CG13315	0.00288754
snu	0.00287992
CG30197	0.00285785
CG11594	0.00284877
CG13659	0.00282834
skl	0.00282802
GILT3	0.00282318
CG15628	0.00282153
sug	0.00282053
CG10960	0.00281392
CG13540	0.00280986
Mtk	0.00280766
CG17124	0.00280635
lectin-28C	0.00280355
Scp1	0.00279637
CG43134	0.00277574
Picot	0.00274417
blanks	0.00272836
CG43051	0.00271517
Cyp4d8	0.00269908
GstD5	0.00269056
cpx	0.00268439
Tsp42Ei	0.00266624
CG6765	0.00261864
CG32971	0.00261452
GstT4	0.00259047
qtc	0.00258084
magu	0.0025308
Cln3	0.00248699
CG43236	0.00248014
CG42821	0.0024663
CG14253	0.00245944
CG32137	0.00245192
CG17760	0.00244073
wupA	0.00242907
CG17544	0.00242737
CG4476	0.00235908
His2B:CG33868	0.00233801
CG13403	0.00232807
E(spl)malpha-BFM	0.0023137
aub	0.00230869
Act57B	0.00230556
CG34323	0.00229675
NijA	0.00227138
sals	0.00226839
vilya	0.00225992
CG11529	0.00224074
Col4a1	0.00223564
CG7378	0.00220268
Abd-B	0.00219987
tej	0.00217715
RpL13	0.00217264
Ptp36E	0.00216738
PH4alphaNE1	0.00214933
CG34330	0.00213159
lectin-24Db	0.00212489
CG14864	0.00211375
CecA2	0.00211059
CG9372	0.00207921
NimB4	0.00207132
Marf1	0.00206925
Pde6	0.00206881
CG15673	0.002057
fat-spondin	0.00204334
Ork1	0.00202287
Adgf-D	0.00201074
NimC1	0.00200632
Mlc1	0.00200151
Obp18a	0.00199385
CG42259	0.00198405
CG8501	0.00197157
alphaTub67C	0.00196821
qin	0.0019354
CG15347	0.00192911
CG15210	0.00192144
E(spl)mgamma-HLH	0.00190868
sn	0.00190124
Strn-Mlck	0.00189203
sns	0.00187388
CG31661	0.00186535
CG13786	0.00185347
nord	0.00185174
CG7910	0.00184468
CG42711	0.00182714
RpL34a	0.00182288
rhi	0.00179298
CG32816	0.00178801
Tsp	0.00178198
CG7997	0.00177961
Act87E	0.00176913
mthl2	0.0017688
nenya	0.00175211
peb	0.00174895
Cpr78E	0.00172346
CecB	0.00170248
X11Lbeta	0.00170077
Trf4-2	0.0016919
CG1092	0.00166427
Agpat4	0.00166022
slo	0.0016545
PGRP-LB	0.00162596
CG14629	0.00160976
Sr-CI	0.00160419
Rcd-1r	0.00159367
CG9689	0.0015894
net	0.00156054
Karl	0.0015488
GABA-B-R3	0.00154501
Obp83cd	0.00154403
Nlp	0.00154076
jtb	0.00153815
CG7763	0.00153002
Sec61gamma	0.0015251
Dro	0.00151285
PGRP-LC	0.00149558
CG7091	0.0014946
CG33494	0.00149415
yellow-f	0.00147637
prtp	0.00147466
Cyp4g15	0.00146113
solo	0.00145887
CG9804	0.00143189
Tom	0.0014225
CG9572	0.00142206
CG16957	0.00138806
RpS15Ab	0.00138726
Drep2	0.00138214
CG32407	0.00137654
NimB5	0.00137265
CG8563	0.00136136
CG8399	0.00135864
Syn1	0.00135206
Hsc70-3	0.00134336
Miga	0.00134003
nahoda	0.00131476
CG13113	0.00131364
CG30383	0.00131022
RpS24	0.00130847
eag	0.00129502
CG42258	0.00128173
GLS	0.00127784
CG13138	0.00127466
klu	0.0012661
CG5773	0.00126563
CG32036	0.00126432
CG14655	0.00125941
Ugt301D1	0.00125739
CG45045	0.00125608
Mur89F	0.00124743
CG11378	0.00124413
CG10550	0.00123797
CG31140	0.00123777
rk	0.0012308
NimB1	0.0012291
hebe	0.00122186
Mob2	0.00122039
CG3746	0.00121386
Tl	0.00120249
CG34437	0.0011874
CG12984	0.0011821
CG42807	0.00117702
ham	0.00117651
Spn43Ab	0.00117129
Nepl9	0.00116861
CecA1	0.00116642
firl	0.00115962
CG15385	0.00115636
CG4259	0.00114504
Myo10A	0.00114117
CG46059	0.00111889
alpha-Est8	0.00111764
Cyp311a1	0.0011015
Pcp	0.00110133
CG11034	0.00109639
LUBEL	0.00109204
CG6910	0.0010899
pnr	0.00108884
CG7384	0.00107957
CG9394	0.00107838
CG32645	0.00107153
Octbeta2R	0.00107126
CG5002	0.00106985
CG15820	0.00106438
AGO3	0.00106152
CG14687	0.00106151
CG13949	0.00106136
eater	0.00105955
Mdr49	0.00105313
Had2	0.00104982
CG12519	0.00103479
apolpp	0.00102494
Syt7	0.00101914
CG43062	0.00101797
Cpr51A	0.0010167
CG33460	0.00101108
VhaM9.7-a	0.00100802
CG9691	0.00100585
CG15695	0.000993538
Mlp60A	0.000991908
CG8526	0.000989127
Baldspot	0.000984199
CG43102	0.000983752
NfI	0.000982793
RpL36A	0.000978853
PH4alphaPV	0.000976263
CG42296	0.00096954
RpS14a	0.000968038
nos	0.00096725
CG30148	0.000966873
Nepl19	0.000962268
Nepl21	0.000952547
CG13299	0.000951369
CG9926	0.000947912
CG13321	0.000947171
Rgk3	0.000921817
Kah	0.000912688
CG8046	0.000900786
NimB3	0.000898805
C1GalTA	0.000894914
CG31445	0.000885474
CG16965	0.000878376
Gpdh1	0.000868359
fau	0.000834604
Lip4	0.00082856
CG1801	0.000828252
CG7860	0.000827584
futsch	0.000823793
CG43672	0.000823528
atilla	0.000823107
CG14932	0.000814387
CG9380	0.000811939
Proc-R	0.000810303
CG34355	0.000807081
CG14688	0.000803147
odd	0.00080161
Nlg2	0.000798419
Sec61alpha	0.000795089
DOR	0.000783291
Acsl	0.000782873
Cp16	0.000775413
Cad99C	0.000773318
RpL34b	0.000771063
CG10939	0.000766119
Tm2	0.000761549
CG13117	0.000759539
CG44085	0.000759374
Nep2	0.000737581
Cpr65Ay	0.000723906
CG12517	0.000717538
CG14931	0.000713557
CG12177	0.000709187
Drsl2	0.000708873
GstD3	0.000656677
Nplp2	0.00064764
sano	0.000644941
fal	0.000633134
CG4950	0.000632563
Ac13E	0.000611651
CG8740	0.000590803
Pxt	0.000586541
CG42541	0.000578471
Cp7Fa	0.000567758
CG33521	0.000555234
CG31777	0.000530449
Cp7Fb	0.000495059
Nup35	0.00047956
bcd	0.000436398
sut1	0.000431509
CG4991	0.000405182
CG18249	0.000387558
Pgd	0.000378286
CG5151	0.000294141
CG11076	0.000280228
Sp212	0.000278078
stil	0.000271294
CG33926	0.000243562
CG4194	0.000242151
Tep2	0.000239093
CG5835	0.00022324
Pvf1	0.000214161
CG11825	0.000207502
Mvl	0.000198929
Cp36	0.000197136
Ance-5	0.000190309
stet	0.000189086
nAChRalpha3	0.000159223
CG3348	0.00014614
CG30285	0.00010527
His2B:CG17949	8.50736e-05
nkd	8.20363e-05
E(spl)m6-BFM	7.41118e-05
CG45076	6.78867e-05
dhd	5.73197e-05
yl	4.44072e-05
retn	3.63183e-05
CG42369	7.757e-06
dnk	-9.43024e-06
Ip259	-2.01027e-05
LpR2	-7.08292e-05
CG34331	-7.6379e-05
CG12896	-0.000128882
gnu	-0.000136671
rt	-0.000143373
knk	-0.000159149
hdm	-0.000166811
cona	-0.000177869
RpL11	-0.000190756
mRpL16	-0.000193388
CG16800	-0.000198063
Hs3st-A	-0.000206348
sff	-0.000208495
Cp18	-0.000228633
CG9815	-0.000244305
CG13937	-0.000276856
CG15522	-0.000279556
dmGlut	-0.000302891
Adk1	-0.000313206
yin	-0.000345086
w	-0.000391203
CG18622	-0.000437401
Ten-m	-0.000437896
CG9399	-0.000443884
orb	-0.00045735
Mp20	-0.000470254
CG4036	-0.000472403
Cyp6t1	-0.000483151
tara	-0.000488624
CG7888	-0.000498126
REG	-0.000541686
CG31262	-0.000568294
bou	-0.000619611
Mpc1	-0.000623794
GstD10	-0.000643505
Twdlbeta	-0.000655406
olf186-M	-0.000671453
Mul1	-0.000684493
CG10311	-0.000704084
alphaTub84D	-0.000731204
Tmhs	-0.00076158
c(2)M	-0.000763403
Cyp6w1	-0.000779876
nAChRbeta3	-0.000800493
GstO3	-0.000808855
CG42857	-0.000822228
BigH1	-0.000825855
Ppn	-0.000860679
twit	-0.000861975
Cyp6a20	-0.000863775
chinmo	-0.000893528
CG32121	-0.000952012
Mcm5	-0.000952496
Drs	-0.000964625
Ntf-2r	-0.000982156
CG43245	-0.000993039
Notum	-0.00100744
CG6225	-0.0010252
Lac	-0.00104925
CG8086	-0.00105532
Sps1	-0.00106638
Blimp-1	-0.00106909
CG4839	-0.00106947
CG33169	-0.00107571
CG10151	-0.00109579
Trx-2	-0.00109707
Vps16B	-0.00109765
CG32473	-0.00110703
ana	-0.0011262
Df31	-0.0011456
CG7255	-0.00117801
Prosalpha5	-0.00119271
mei-P22	-0.00122321
CG34305	-0.00122436
OtopLa	-0.00123982
CG15771	-0.00125739
wisp	-0.00125785
CG6553	-0.00128142
DNApol-alpha50	-0.00129952
Hsp70Aa	-0.00131322
vnc	-0.00131556
sunn	-0.00133435
CG17333	-0.00133613
CG17625	-0.00137904
Prx2540-2	-0.00138638
osk	-0.00140571
CG13148	-0.00142534
Kaz-m1	-0.00144032
CG34220	-0.00145094
CG9747	-0.00145815
CREG	-0.00147127
CycJ	-0.00148597
CG14561	-0.00150692
CG4101	-0.00150871
NaPi-III	-0.00151172
hoe1	-0.00156389
CG7352	-0.0015806
Mf	-0.00162096
CG7227	-0.00164739
CG34434	-0.00167781
RpL22	-0.0016963
CG16985	-0.00171846
CG34034	-0.0017449
vas	-0.00174973
CG31997	-0.00177488
CG14589	-0.00177567
CG13566	-0.00177763
CG15892	-0.00178628
CG13086	-0.00181796
CG31111	-0.00183412
CG32512	-0.00186947
GlcAT-P	-0.00188513
gb	-0.00189177
Gs2	-0.00190129
CG17777	-0.00201898
Mcm7	-0.00204351
c(3)G	-0.00207731
CG43163	-0.00209055
swa	-0.00211262
RpL5	-0.00216592
CG12267	-0.00218579
bam	-0.00218679
CG6024	-0.00219483
Snx16	-0.00220094
Cyp4e2	-0.00220358
Mlc2	-0.00220576
Jabba	-0.00222168
CG1941	-0.00222466
tau	-0.0022492
E(spl)m8-HLH	-0.00225025
CG4210	-0.00234861
Gal	-0.00234977
Mkp3	-0.00237082
Chrac-14	-0.00238372
Mgstl	-0.00238505
Tina-1	-0.00238754
ATPsynepsilonL	-0.0024086
E(spl)m5-HLH	-0.00242102
vig2	-0.00244609
dpr18	-0.00249731
CG1416	-0.00252681
CG9864	-0.00256049
CG44005	-0.00257969
gammaTub37C	-0.00258739
Exn	-0.00265485
CG30380	-0.00266585
CG13075	-0.00268752
Gart	-0.00269224
SkpB	-0.00270071
bgm	-0.00277476
RpL29	-0.00278668
NimC4	-0.00281631
Ets98B	-0.0028655
CG13877	-0.00288224
RanGAP	-0.00295979
moon	-0.00296761
CG5885	-0.00298981
Prm	-0.00299077
CG1640	-0.00303292
CG15701	-0.00303992
mRpS33	-0.00304319
VepD	-0.00304384
Arpc3B	-0.00306351
serp	-0.00306597
insc	-0.00307606
Smn	-0.00308108
eIF3d1	-0.00311494
corolla	-0.00315258
CG34172	-0.00316059
CG9925	-0.00321901
CG32091	-0.00322788
LRR	-0.00327678
exu	-0.0033021
grk	-0.0033796
CG2065	-0.00339867
l(2)k01209	-0.00340094
bru1	-0.00344408
eIF3b	-0.00346066
Pde8	-0.00347858
FASN3	-0.00347942
mmy	-0.0034982
CG31145	-0.00353304
CG9992	-0.00355882
LSm3	-0.00356568
CG31683	-0.00364189
CG14721	-0.00364599
scpr-C	-0.00364917
eIF3g1	-0.00368414
CG17658	-0.00377605
CG5613	-0.00377607
CG6231	-0.00382074
CG30345	-0.00382825
Glut1	-0.00384175
CG13384	-0.00385453
RpS19b	-0.00385525
Hph	-0.00386059
CG11200	-0.00387944
CG15047	-0.00391045
wrapper	-0.00391335
Ns2	-0.00394808
bwa	-0.00395107
Cp38	-0.00396089
GstE3	-0.00398265
CG30423	-0.00399144
Rtnl2	-0.00408749
CG13373	-0.00411862
His3.3A	-0.00414062
CG12814	-0.00414657
CG42694	-0.00417015
tio	-0.00417069
bun	-0.00419372
Jheh1	-0.0042009
CG3868	-0.00422423
l(3)72Dr	-0.00432328
CG2972	-0.00432869
CG4570	-0.00433945
CG1927	-0.0043473
SNRPG	-0.0044181
D1	-0.00442831
CG11263	-0.00449994
Corp	-0.0045112
CG42795	-0.00459268
CG32687	-0.00461351
dap	-0.00465002
CG33474	-0.00468187
Alp4	-0.00468582
Nxt1	-0.00469854
CG14314	-0.00475776
elm	-0.00476021
CG14995	-0.00476371
CG11674	-0.00483228
ct	-0.00487984
CG42489	-0.00488871
CG17646	-0.00490426
CG13868	-0.00496502
lute	-0.00502546
Indy	-0.00505012
CG17698	-0.00509035
slow	-0.00510873
RfC38	-0.00516285
Cyt-c1L	-0.0051743
CG8483	-0.00519014
Pnn	-0.00519105
CG8097	-0.00521704
sub	-0.00522685
CG14879	-0.00528547
trn	-0.00528598
CG15196	-0.00529377
Hsp68	-0.0053284
Oat	-0.00536419
kmr	-0.00536538
Qsox2	-0.00536767
CG13796	-0.00536944
Sec61beta	-0.00537577
CG34334	-0.00537974
CG4407	-0.00540556
RpS14b	-0.00541986
CG13026	-0.00547711
CG9839	-0.00550309
DnaJ-1	-0.00551422
CG12608	-0.0055551
l(2)34Fd	-0.00564573
mu2	-0.00578694
Ant2	-0.00585432
CG14074	-0.00585676
TotM	-0.0059235
CG6044	-0.00592793
CG13690	-0.00595055
Dpy-30L1	-0.00595743
CG11858	-0.00598974
NimB2	-0.00599276
CG5065	-0.0059997
Nup37	-0.00600244
by	-0.00601724
aralar1	-0.00602555
CG12853	-0.00603406
CG9752	-0.00608786
Jafrac1	-0.00611925
PKD	-0.00614734
Hydr2	-0.00622849
CG31251	-0.00625085
CG6067	-0.0063072
RpS6	-0.00631888
key	-0.00631963
CG11893	-0.00632106
dgrn	-0.00634076
Hsp70Ab	-0.0063798
Non3	-0.00638735
MFS16	-0.00642393
CG11737	-0.00646731
CG4860	-0.00650572
ogre	-0.00650819
pgc	-0.00651515
CG17597	-0.00652578
Nop56	-0.0065305
NO66	-0.00656629
mRpL35	-0.00659857
RpS30	-0.00660386
Caf1-55	-0.00660957
CG13784	-0.0066477
CG16739	-0.00666071
otk2	-0.00667229
l(2)35Be	-0.00669289
dock	-0.00672323
CG7220	-0.00674443
CG7974	-0.00675487
Vajk2	-0.00677889
CG10019	-0.00679445
CG15922	-0.006853
GlyS	-0.00686005
Def	-0.00689667
CG15561	-0.00694819
CG5757	-0.00699767
Sem1	-0.00699917
CG42709	-0.00700346
emc	-0.00703383
Cap-D2	-0.0070352
Gk1	-0.00704227
RhoGAP18B	-0.0071189
dl	-0.00712086
lok	-0.0071795
Tob	-0.00726164
CG3408	-0.00736498
Orc1	-0.00736671
Fkbp39	-0.0074323
RnrS	-0.00746643
egh	-0.00748344
GstT3	-0.0074945
CG8312	-0.00752707
mRpL13	-0.00754931
asf1	-0.00755329
CG42806	-0.00757106
mRpS24	-0.00758568
clos	-0.0076041
MsrA	-0.00766273
CG34132	-0.00768416
CG14322	-0.00769489
IFT43	-0.00770025
eEF1beta	-0.00771111
CG14036	-0.00773894
how	-0.00774007
LpR1	-0.00776674
Sac1	-0.00776937
CG30484	-0.00778277
bnl	-0.00782842
htl	-0.00783106
CG6051	-0.00784096
CG13000	-0.00787333
Coq9	-0.00791985
Tom40	-0.00793622
Reg-5	-0.0079556
CG42336	-0.00797949
CG11777	-0.00799036
sktl	-0.0079966
Hus1-like	-0.00800438
Ctl2	-0.00801353
SerRS	-0.00802242
akirin	-0.00808585
Spn38F	-0.00808675
mRpS18B	-0.00809599
CG13217	-0.00810717
Tapdelta	-0.00816655
pbl	-0.00818929
Snx21	-0.00821332
Orc5	-0.00821965
CG4949	-0.0082517
CG30344	-0.00828553
SPE	-0.00828951
CG18067	-0.00832654
Slbp	-0.0083381
TwdlL	-0.00834471
Fen1	-0.00835259
mtSSB	-0.00837906
CG4199	-0.00839292
CG10916	-0.00839822
Chrac-16	-0.0084341
CG15027	-0.00853423
Ilp8	-0.0085656
cindr	-0.00857011
LPCAT	-0.00859758
CG11275	-0.00859911
CLS	-0.00860089
ttm50	-0.00861355
Pa1	-0.00861786
CG34293	-0.00863841
Cdc45	-0.00865217
Fkbp12	-0.00867741
mRpL36	-0.00868361
CG17834	-0.00871784
CG1275	-0.0087479
CG3831	-0.00876435
CG6770	-0.00877889
SmD2	-0.00888967
Es2	-0.00889207
CG12744	-0.00890049
CG46385	-0.00895783
CG6175	-0.00901118
Takl2	-0.00914792
bdl	-0.00915437
Arf51F	-0.00915657
CG2004	-0.00919279
stv	-0.00921382
tty	-0.00927738
CG1354	-0.00928468
NHP2	-0.00934138
baf	-0.0093434
CG3760	-0.0093478
hoip	-0.00934984
Arp2	-0.00935926
l(3)02640	-0.00936462
Tsp66E	-0.00945287
egl	-0.00945361
CG1738	-0.00946484
CG1888	-0.00949433
RpL35	-0.0095541
LanB2	-0.00960626
CG3164	-0.00962265
RfC3	-0.00963131
RpII18	-0.00965047
CG32428	-0.00971429
CG13364	-0.00974158
CG10462	-0.00976032
Snap29	-0.0097961
Rpb5	-0.00984345
CG12288	-0.00985307
RpS19a	-0.00991343
CG41378	-0.00993218
bip1	-0.00995395
Nup133	-0.00997928
mRpL32	-0.009994
CG9107	-0.010019
Phf5a	-0.0100387
CG11562	-0.0100496
mRpL41	-0.0100807
CG30094	-0.0100859
spag	-0.0100924
CG33468	-0.0101254
CG7083	-0.0101839
pcs	-0.0102256
Unc-115a	-0.0102498
Wdr33	-0.0102501
CG34423	-0.010251
sm	-0.0102636
CG9253	-0.0102872
CG5589	-0.0102906
CG6785	-0.01032
HP4	-0.010345
mRpS14	-0.0103504
CG5033	-0.0103519
mod	-0.0103769
Ts	-0.0103786
Sas10	-0.0103947
CG12909	-0.0104499
AdipoR	-0.0104625
spri	-0.0105007
trsn	-0.0105036
eIF3k	-0.0105272
CG1440	-0.0105373
Diedel	-0.0105433
pes	-0.0105659
dpa	-0.0106083
CG7461	-0.0106365
yki	-0.0106516
r-l	-0.0107187
CG4502	-0.0107262
CG17264	-0.0107443
Zip99C	-0.0107463
CycE	-0.0107567
Rpn12	-0.0107654
Spt3	-0.0107797
Tret1-1	-0.0107901
CG16721	-0.0107937
mEFTu1	-0.0107968
CG32708	-0.0108423
Rcc1	-0.0108615
Mcm6	-0.0108959
Apf	-0.0109217
Akr1B	-0.0109294
pix	-0.0109524
Charon	-0.0109711
Cortactin	-0.0110371
Rcd4	-0.0110425
ana2	-0.0110482
Pi3K68D	-0.0110523
PRAS40	-0.0111251
elg1	-0.0111278
Sdhaf3	-0.0111318
bic	-0.0111866
CG1910	-0.0112797
Arpc3A	-0.0112865
Nmt	-0.0113558
Naa40	-0.0113657
Atg8a	-0.0113707
bbg	-0.0113777
CG6766	-0.0113862
Hsp60A	-0.0113978
CG3184	-0.011405
Hrb87F	-0.0114152
CG5882	-0.0114664
rdog	-0.011513
DNApol-alpha73	-0.0115705
Rac2	-0.0115729
SP1173	-0.0115907
mRpL55	-0.0115911
CG2794	-0.0116212
srl	-0.0116361
orb2	-0.0117288
Ak6	-0.0117909
CG34375	-0.0117963
Rs1	-0.0118047
CG31922	-0.0118768
CG6145	-0.0118837
CG4970	-0.0119095
Gem2	-0.0119747
Liprin-beta	-0.0119908
slgA	-0.0120067
Nhe3	-0.0120073
RPA3	-0.0120104
Nse1	-0.0120129
CG9577	-0.0120629
mRpS10	-0.0121001
vret	-0.0121383
Ski6	-0.0121475
Ran	-0.0121805
CG14286	-0.012212
CG13018	-0.0122222
AdenoK	-0.0122541
CG6180	-0.0122714
CG10576	-0.0122904
Vm26Aa	-0.0122908
Ho	-0.012333
CG9416	-0.01235
edl	-0.0123659
CG2656	-0.0124336
CG1943	-0.0124363
CG34120	-0.0124458
CG12279	-0.0124548
rho	-0.0125264
LSm7	-0.0125411
CG12935	-0.0125823
Pfdn5	-0.0126656
SmE	-0.0127448
Dph1	-0.0127836
Mpp6	-0.0127866
PCNA	-0.012789
l(2)k09848	-0.0128223
mew	-0.0128272
tx	-0.0128299
CG2918	-0.0128425
CG11357	-0.0128685
Fib	-0.0128784
Rala	-0.0129278
alph	-0.0129869
CG14131	-0.0129954
CG10336	-0.0130012
P32	-0.0130215
ifc	-0.0130444
pch2	-0.0131165
ITP	-0.0131169
Sse	-0.0131212
Atf3	-0.0132038
Ady43A	-0.0132118
CG30105	-0.0133395
CG42673	-0.0134126
CG4866	-0.013422
Art1	-0.0134764
nudE	-0.0135004
CG9286	-0.0135085
prage	-0.0135121
RPA2	-0.0135125
CG32485	-0.0135783
Idgf1	-0.0135976
Sbat	-0.0137051
Cdk1	-0.0137126
cu	-0.0137869
mRpS5	-0.013868
nbs	-0.0138785
CycB	-0.0138802
Sld5	-0.0139068
Nph	-0.0139695
rept	-0.0139901
RfC4	-0.0140104
Atet	-0.0140486
Ibf2	-0.0141338
Thor	-0.0141346
CG30349	-0.0142399
h	-0.0143165
CG14966	-0.0143731
CG3176	-0.0144394
CG7504	-0.0144563
CG7970	-0.014461
Mcm2	-0.0145642
Nup154	-0.0146128
Dl	-0.014635
CG13097	-0.0146369
mei-38	-0.0146917
CG11267	-0.0147152
CG8860	-0.0147178
mad2	-0.0147544
Pdk1	-0.0148808
CG10395	-0.0149223
Nazo	-0.0149528
Pabp2	-0.0149571
CG4038	-0.0149618
aurA	-0.0149888
Nxf3	-0.0150098
CSN8	-0.0150364
CG33217	-0.0150788
CG31126	-0.0150825
Set	-0.0151863
CG17454	-0.015227
PGRP-SA	-0.0152301
Drat	-0.0152333
CG33523	-0.0152392
CG2233	-0.0152584
CG9705	-0.0152697
Nopp140	-0.0152737
Gale	-0.0152853
ball	-0.0152949
fok	-0.0153274
CG34325	-0.0153796
Atg9	-0.0154244
RpLP0-like	-0.0154381
Aos1	-0.0154447
CG34163	-0.0154449
CG5009	-0.0155346
SMC1	-0.0156029
128up	-0.0156102
CG14210	-0.0156856
Ppa	-0.0157132
CG32368	-0.0157749
CG44774	-0.0157868
CG6325	-0.0158041
CG2611	-0.0158259
Dcp-1	-0.0158588
snf	-0.0159003
CG17359	-0.0159145
La	-0.0159268
CG7530	-0.0159754
IP3K1	-0.0159836
pdgy	-0.0160009
CG13994	-0.0160109
CG5355	-0.016034
Rchy1	-0.0160941
CG32772	-0.0163444
Sox14	-0.0163777
CG3008	-0.0163887
Rbm13	-0.0163905
CG14696	-0.0163985
CG1827	-0.0164203
Bsg	-0.0164546
Hsc70Cb	-0.0165022
pirk	-0.0165388
CG2199	-0.016566
zld	-0.016597
Usp5	-0.0166236
CG13773	-0.0166466
daed	-0.0166868
mbm	-0.0167333
hrm	-0.0167602
Rbp6	-0.0167741
CG1628	-0.0167943
san	-0.0168148
CG8010	-0.0168534
Taf11	-0.0168689
Mcm3	-0.0168781
CG1463	-0.0168943
Su(z)12	-0.0169207
CG12171	-0.0169274
Reg-2	-0.0169294
bys	-0.0169986
RpA-70	-0.017001
hop	-0.0170472
Tsp74F	-0.0170557
Nup50	-0.017082
CG31549	-0.0171527
GstE13	-0.017162
dbr	-0.0172307
Npl4	-0.0172742
fzr	-0.0173027
klar	-0.0173248
ppan	-0.0174018
CG8545	-0.0174178
CG12290	-0.0174288
GlyP	-0.0174357
boi	-0.0174485
CG10623	-0.0174639
CG8229	-0.0174935
RhoGEF4	-0.0175078
eEF1delta	-0.0175246
SpdS	-0.017562
CG17574	-0.0175933
bmm	-0.0176324
Det	-0.0176558
Dip-B	-0.0176594
NK7.1	-0.0176876
CG46387	-0.0176942
CG8300	-0.0176956
JhI-26	-0.0177102
puc	-0.0177665
SmD1	-0.0178117
Nuf2	-0.0178583
Fs	-0.0179481
Atg1	-0.0179832
Sobp	-0.0179943
tth	-0.0180411
CG6712	-0.0181741
CG4004	-0.0181867
Ptpmeg2	-0.0181886
CG3335	-0.01819
Lap1	-0.0182253
kra	-0.0182837
CG5541	-0.0183901
Mys45A	-0.0184313
blp	-0.0184606
Ahcy	-0.0184617
CG1896	-0.0184945
nero	-0.0185079
SdhA	-0.0185219
CG4822	-0.0185258
Wdr62	-0.0185262
nesd	-0.0186354
eya	-0.0186451
CG34200	-0.0187077
csul	-0.0187445
CycA	-0.0188494
SNF4Agamma	-0.0188838
Mink	-0.0189214
CG9471	-0.018931
Sf3b5	-0.018937
Klp67A	-0.0190004
dup	-0.0190709
MSBP	-0.0191714
pav	-0.0191738
CG2021	-0.0192083
CG14543	-0.0192309
CG14434	-0.019263
foi	-0.0192744
JIL-1	-0.0192959
AlaRS	-0.0193728
Usp8	-0.0193879
Spn77Bc	-0.0194018
Pfk	-0.0194144
enc	-0.0194333
CG8321	-0.0194387
Ssb-c31a	-0.0194607
CG31694	-0.0194874
crq	-0.0195029
l(2)37Cg	-0.0195248
Phf7	-0.0196031
osp	-0.0197059
CG31510	-0.0197099
Med	-0.0197112
clu	-0.0197799
eIF4H1	-0.0198677
Uba2	-0.0198757
CG11837	-0.0199002
PH4alphaEFB	-0.0200088
CG8176	-0.0200337
CNBP	-0.0200353
CG11151	-0.0200661
CG12206	-0.0201016
CG15744	-0.0201081
Sf3b3	-0.0201407
vsg	-0.020187
mRpS18A	-0.0201941
Gp210	-0.020215
CG6693	-0.0202836
CG42674	-0.0203364
CG11779	-0.0203374
CG2865	-0.0203494
Fili	-0.0203922
CG5590	-0.0204257
raw	-0.0204358
CG11134	-0.0205151
koko	-0.0206327
CG8066	-0.0207518
pit	-0.0207606
RnrL	-0.0207642
CG15536	-0.0208354
Cenp-C	-0.0208409
CG4069	-0.0209439
CG30069	-0.0209513
CG11089	-0.0209577
Rpb10	-0.0209951
CG34150	-0.0210014
bib	-0.021075
l(1)G0289	-0.0211435
Scamp	-0.02119
CG7839	-0.0213088
sdt	-0.0213218
CG6836	-0.0214292
CG7006	-0.0214924
Sema1b	-0.0215782
Psa	-0.0216042
Rrp40	-0.021636
dgt4	-0.0217039
GstD1	-0.0217082
CG6310	-0.0218122
blot	-0.0218236
scf	-0.0218301
Cam	-0.0218625
Esyt2	-0.0220587
CG14647	-0.0220883
CG3918	-0.0220918
mrj	-0.0220961
CG32365	-0.0222051
CG14104	-0.0222665
CG4266	-0.0223145
CG8939	-0.0223241
RpL24-like	-0.0223461
CG10417	-0.0223782
Cip4	-0.0224495
CG8180	-0.0224894
nec	-0.0225179
Snoo	-0.0225392
bsf	-0.0226282
MESK2	-0.0226298
CG12877	-0.0226551
stx	-0.0226907
LRP1	-0.0226911
CG11882	-0.0227494
CG2064	-0.0228591
CG5789	-0.0228699
CG43693	-0.0228984
CG10407	-0.0229733
T48	-0.0230234
Fim	-0.0230447
Caf1-180	-0.0232922
Shmt	-0.0233212
Uba1	-0.0233349
Men-b	-0.0233373
Non1	-0.0234351
CG4080	-0.0234638
CG7054	-0.0235212
sip2	-0.023601
Bin1	-0.0236599
wde	-0.0236831
CG14464	-0.0237771
Phs	-0.0238211
Sarm	-0.0238606
esc	-0.0238669
Hcf	-0.0239618
stai	-0.0239791
Ripalpha	-0.02398
CG13252	-0.024011
sti	-0.0240762
Lam	-0.0240963
Spc25	-0.0241021
Hmgs	-0.0241096
Cse1	-0.0241482
CG32409	-0.0241555
laza	-0.0241687
santa-maria	-0.0242321
CAH7	-0.0242695
CG11050	-0.0242695
CG9934	-0.024365
CG6912	-0.024435
CG1234	-0.024481
CG9917	-0.0245493
borr	-0.0245955
rdx	-0.0245987
l(3)psg2	-0.0246109
noc	-0.0246267
Fur1	-0.0246329
Ssrp	-0.0246732
Trxr-1	-0.0246926
CG17224	-0.0247026
papi	-0.024724
gce	-0.0248911
dUTPase	-0.0249514
ncd	-0.0250135
dsx-c73A	-0.0250184
Diap1	-0.0250296
CG14671	-0.0250744
Nop60B	-0.0252364
CG32344	-0.0253271
su(sable)	-0.0253444
CG31955	-0.0253639
CG3542	-0.0254282
CG33774	-0.0256342
glu	-0.0257253
Tom7	-0.0257497
scyl	-0.0258148
dco	-0.0258186
cer	-0.0258581
CG15784	-0.0258961
tws	-0.0259139
CG7637	-0.025948
Tim8	-0.0260483
Aps	-0.0260549
aPKC	-0.026112
CG18135	-0.0261159
Con	-0.0261369
nop5	-0.0261438
AdamTS-A	-0.0261455
rau	-0.0262131
eRF3	-0.0262151
bur	-0.0262316
CG9932	-0.026273
bin	-0.026279
mtgo	-0.0263341
eIF3c	-0.0263553
Fas3	-0.026378
msd5	-0.0264302
eIF6	-0.0265157
TER94	-0.0265372
BicD	-0.0265399
CanA-14F	-0.0265522
scny	-0.0266154
CG11353	-0.0268165
dj-1beta	-0.0268261
Ndc80	-0.0270153
CG11180	-0.0270558
SmF	-0.02715
CG14441	-0.0271505
CG10512	-0.0272641
CG9005	-0.0273099
CG1737	-0.0273886
CG8677	-0.0273976
cg	-0.0274025
Cyp6a8	-0.0275113
CG5059	-0.0275503
Dp	-0.0275512
Cyp6a17	-0.0275773
fz3	-0.0275808
SMC2	-0.0276421
kst	-0.027722
msd1	-0.0277817
Su(var)2-HP2	-0.0278212
CG7154	-0.0278686
Chd3	-0.0278934
Oatp74D	-0.0278951
Cyp6a22	-0.0279148
CG7130	-0.0279155
CG34261	-0.0279367
Rrp1	-0.0280069
Pcl	-0.0280263
HipHop	-0.0281301
CG33970	-0.0284325
CG8142	-0.0284681
mh	-0.0285324
CG6686	-0.0285352
fs(1)Yb	-0.0285863
Cul3	-0.0285868
neur	-0.0286156
rdgA	-0.0286202
CG3505	-0.0286239
sdk	-0.0286299
Dph5	-0.0286498
eEF2	-0.0286975
GstD9	-0.0286986
Top2	-0.0287178
pyr	-0.0287355
dre4	-0.0287522
CG44303	-0.0289109
CG30456	-0.0290357
mCD8	-0.029046
CG1513	-0.0291477
CG10365	-0.0292311
Hsp70Bb	-0.0292971
Nup98-96	-0.0293248
Spn28Dc	-0.0293496
Yp2	-0.0293677
CG42365	-0.0295102
Naa35	-0.029559
milt	-0.0295709
su(Hw)	-0.0296364
Paip2	-0.029679
CG12012	-0.0296806
Upf1	-0.0296907
Epg5	-0.0296914
cav	-0.0298086
Naprt	-0.0298778
Nnf1a	-0.029992
Nipped-A	-0.0299935
CenB1A	-0.0300329
Act42A	-0.0300464
RhoGAP92B	-0.0300494
CG14695	-0.0301448
CG31689	-0.0303672
Slc45-1	-0.0303883
scra	-0.0303992
Reph	-0.0304001
Tie	-0.0304144
dikar	-0.0307207
Surf6	-0.0307457
Sugb	-0.0308683
Fatp1	-0.0309206
CG12868	-0.0309407
Ccdc85	-0.031022
Rel	-0.0310439
CG6191	-0.0310893
janA	-0.0310969
Ku80	-0.0311104
Sra-1	-0.0312479
Nedd4	-0.0313205
cue	-0.031322
cana	-0.0313271
und	-0.0313353
chn	-0.0314038
CG17121	-0.0314575
brwl	-0.0315205
nvd	-0.0315929
CG5149	-0.0316523
rost	-0.0316837
polo	-0.0317689
CG4927	-0.0317798
crp	-0.0318296
be	-0.0318975
cas	-0.031957
Arc2	-0.032049
Mp	-0.032274
Zasp52	-0.0323958
ADD1	-0.0324336
Nipped-B	-0.0325223
CG2017	-0.0326645
CG15611	-0.032868
Gbp2	-0.0329048
msps	-0.0329236
dally	-0.0329294
Imp	-0.0330339
Oseg5	-0.0330834
Mtor	-0.0330998
aurB	-0.0333863
CG13096	-0.0334385
Rab27	-0.0335015
MRP	-0.0335218
CG8303	-0.033615
CG4598	-0.0336927
tum	-0.033699
hts	-0.0337255
Smg5	-0.0337994
Pi3K21B	-0.0341246
pAbp	-0.0342316
srp	-0.0342621
CG30154	-0.0342847
mirr	-0.0343793
CG7120	-0.0343987
CG9328	-0.0344501
Cdep	-0.0345259
spin	-0.0345486
Incenp	-0.0345659
CG1703	-0.0346023
CG6891	-0.0346454
CG6983	-0.0348268
mud	-0.03496
feo	-0.0349881
Klp10A	-0.0350299
DIP-epsilon	-0.0351155
crb	-0.0351224
Ptp10D	-0.0352149
bves	-0.0352387
CG10359	-0.0352563
PPP4R2r	-0.0353081
GstE2	-0.0353383
Lmpt	-0.0353498
mtd	-0.0354236
CG13907	-0.0354319
Nop17l	-0.0355225
CG31075	-0.0355923
CG42663	-0.0356019
CG42668	-0.0356507
larp	-0.0357931
CG10803	-0.0358919
tud	-0.0359121
snsl	-0.035939
NimA	-0.0361366
ced-6	-0.0362858
aop	-0.0363043
chrb	-0.0363074
ena	-0.0363544
CG12398	-0.036528
H	-0.0367158
Hex-A	-0.0368873
CG31710	-0.0374806
Sap-r	-0.0375132
Parp	-0.0376019
FucTB	-0.0376342
Chc	-0.0377585
Npc1a	-0.0377616
crc	-0.0378337
msk	-0.0380993
svr	-0.0381411
corto	-0.0382623
RhoGAP16F	-0.0386978
CG3961	-0.038768
Nup358	-0.0389175
Graf	-0.0390501
rad50	-0.0391273
SoYb	-0.0391941
CG2003	-0.0394639
hook	-0.0394807
CG1146	-0.0395107
Socs36E	-0.0396034
Edc3	-0.0396891
Dbp80	-0.0398689
zfh1	-0.0400907
Claspin	-0.0401312
Cks30A	-0.0405005
CG10433	-0.0406659
ASPP	-0.0406886
eIF3a	-0.0407448
CG11400	-0.0407828
BthD	-0.0407945
CG3902	-0.0408219
CG12560	-0.0409808
Vago	-0.0410143
mamo	-0.0410419
Abl	-0.0411654
bnb	-0.0414468
pnt	-0.0415408
CG13377	-0.0416043
spoon	-0.0416772
Ilp6	-0.0417279
Hipk	-0.0417416
sle	-0.0418237
CG12643	-0.0418863
sov	-0.0421476
Myc	-0.0422115
Atx2	-0.0422481
CG10479	-0.0423076
CG32625	-0.0423906
MFS14	-0.0424168
bif	-0.0426761
mahe	-0.0426883
l(2)gl	-0.0427907
Ppt1	-0.0428422
ab	-0.0428457
mei-P26	-0.0428842
l(1)G0469	-0.0429132
rgn	-0.0430263
CG14275	-0.0431012
eIF5B	-0.0431512
JhI-21	-0.0431737
Rbfox1	-0.0432925
Sodh-2	-0.0434541
CG4325	-0.0435358
ptc	-0.0435654
CycG	-0.043653
CG5522	-0.0437139
CG9171	-0.0437392
sty	-0.0438241
rin	-0.043867
rgr	-0.0439567
CG43394	-0.0443984
Map205	-0.0444372
robo2	-0.0446938
Src64B	-0.0447068
CG8034	-0.0447714
GstE1	-0.0448612
CG43103	-0.0449681
CG42232	-0.0450553
shg	-0.0450602
Samuel	-0.045272
Xpc	-0.0453634
Pgant5	-0.0456081
Atg16	-0.0460061
CG9664	-0.046099
CG17816	-0.0461962
wap	-0.0462195
Gadd45	-0.0462579
dlp	-0.0463028
ush	-0.0463838
CG33298	-0.046402
SMC5	-0.0464301
Argk	-0.0465028
AANAT1	-0.0466677
shep	-0.046728
hang	-0.0467376
Fs(2)Ket	-0.046963
Mdh1	-0.0470304
Syx1A	-0.047137
Irc	-0.0473402
Pen	-0.0473778
sqd	-0.0474443
baz	-0.0474769
REPTOR	-0.0476258
Nhe2	-0.0476756
cno	-0.0476898
luna	-0.0477863
CG13631	-0.0480885
Pcd	-0.0480952
caps	-0.0483258
mthl1	-0.0483595
cher	-0.0486283
CG3726	-0.0488962
kibra	-0.0490365
CG8036	-0.049238
elB	-0.0492571
Yp1	-0.0493795
Pde9	-0.0493799
Dys	-0.0495033
Nrt	-0.0495562
foxo	-0.0496296
CG10073	-0.0496775
Octalpha2R	-0.0498337
d	-0.0500127
CG5973	-0.05002
InR	-0.0502178
Hrb27C	-0.0503114
g	-0.051312
hid	-0.0515528
NaCP60E	-0.0515911
CG42514	-0.0524787
Dg	-0.0527595
CG34253	-0.0529642
CG30460	-0.0532404
l(1)G0007	-0.0533105
IP3K2	-0.0534646
plum	-0.0540057
l(3)L1231	-0.0541231
Six4	-0.0542046
for	-0.0546945
Vm26Ab	-0.0549804
Sema1a	-0.0553514
Syp	-0.0555343
CG31431	-0.0565122
Sirup	-0.0567894
wls	-0.058059
wtrw	-0.0587725
CG5953	-0.0588445
CG13698	-0.0591324
sr	-0.0595594
Tsp42Ed	-0.0595729
CG2691	-0.0602086
CG31676	-0.0607024
Arc1	-0.0610821
E2f1	-0.0610936
Eip93F	-0.0612372
Msp300	-0.0618999
Ect3	-0.062202
CG42240	-0.0632171
Prosap	-0.0640174
CG6398	-0.0645836
GLaz	-0.0648322
Gclc	-0.0653805
GstS1	-0.0653935
sls	-0.0655977
wb	-0.067435
fz2	-0.0684581
heph	-0.0686877
promL	-0.0710292
Tollo	-0.0714423
CG3168	-0.0717193
Kank	-0.0717769
hdc	-0.0718983
Cys	-0.0742983
CG9674	-0.0753106
CG42797	-0.0761973
CG45263	-0.078482
[truncated: 4 more rows]
