# Supplementary material for: Single-cell expression profile of Drosophila ovarian follicle stem cells illuminates spatial differentiation in the germarium
Source: BMC Biol. 2023 Jun 20;21:143. doi: 10.1186/s12915-023-01636-9 (PMC10283321; doi:10.1186/s12915-023-01636-9)
Supplement: Supplementary file 8 — Additional File 8: Table 7. Genes with increasing expression from ECs to FSCs and/or FSCs to FCs. Average normalized expression value for each cluster is listed in columns I-N for each groupand weighted values used to calculate expression among ECsand FCs. Fractional changes relative to the larger number were calculated for transitions from ECs to FSCs, FSCs to FCs, group 5 to group 1and group 1 to group 4. The resulting values in those four columns were classified into quartiles, with the first quartile colored dark brown for an increase or dark blue for a decrease, the second quartile colored light brown for an increase or light blue for a decrease, and the third quartile colored very light brown for an increase or very light blue for a decrease. Gene order was determined according to quartiles, first prioritizing genes that increased for both transitions, then genes increased only for the EC to FSC transition, listing first quartile genes first in each group. Horizontal green lines separate different categories and gene numbering begins at 1 for each category. Additional File 5: Table 4 lists all genes with latter columns in the same format as in this spreadsheet, regardless of the magnitude of changes from ECs to FSCs or FSCs to FCs. [file 12915_2023_1636_MOESM8_ESM.xlsx]

## Sheet: Table S7
Additional File 8: Table S7
Genes with increasing expression from ECs to FSCs and/or FSCs to FCs.
Average normalized expression value for each cluster is listed in columns I-N for each group (“g5” etc.) and weighted values used to calculate expression among ECs (group 5 plus group 0) and FCs (group 4 plus group 2). Fractional changes relative to the larger number were calculated for transitions from ECs to FSCs (column F), FSCs to FCs (column G), group 5 to group 1 (column O) and group 1 to g…
No.	gene	EC (g0+g5)	FSC (g1)	FC (g4+g2)	FSC-EC	FC-FSC	Sum	g0	g5	g1	g4	g2	g3	g1-g5	g4-g1	Sum
1	santa-maria	0.0363748	0.277927	1.92382	0.869121	0.855534	1.72466	0.034373	0.0438331	0.277927	2.40171	1.61862	2.07675	0.842286	0.884279	1.72656
2	PCNA	0.131653	0.453479	1.40584	0.709683	0.677432	1.38711	0.119929	0.175332	0.453479	1.00171	1.66394	0.581394	0.613362	0.547296	1.16066
3	ct	0.171215	0.355424	1.14759	0.51828	0.690285	1.20857	0.126509	0.33778	0.355424	0.772088	1.3874	0.550302	0.0496431	0.539659	0.589302
4	Pen	0.45038	1.93666	3.36088	0.767445	0.423764	1.19121	0.222151	1.30071	1.93666	3.23398	3.44193	2.46762	0.328372	0.401152	0.729524
5	GstD9	0.287954	0.753376	1.70881	0.617781	0.559123	1.1769	0.233731	0.48998	0.753376	2.06425	1.48181	1.72105	0.349621	0.635037	0.984658
6	Act42A	2.8107	6.6504	11.9247	0.577364	0.442302	1.01967	2.84639	2.67773	6.6504	9.62039	13.3964	10.6559	0.597359	0.308718	0.906076
7	Nop60B	0.703422	1.26897	2.35643	0.445675	0.461486	0.907161	0.671494	0.822379	1.26897	2.14685	2.49027	2.42063	0.351931	0.408917	0.760848
8	Fib	0.455395	0.730233	1.42783	0.37637	0.488571	0.864941	0.505042	0.270422	0.730233	1.03707	1.67739	1.23577	0.629677	0.295872	0.925548
9	Ahcy	0.92418	1.3917	2.7122	0.335936	0.486873	0.822809	0.898559	1.01964	1.3917	2.0967	3.10529	2.92416	0.267343	0.336241	0.603584
10	Shmt	1.04962	1.70126	2.983	0.383035	0.429682	0.812717	1.16025	0.6374	1.70126	2.98395	2.98239	3.42115	0.625336	0.429863	1.0552
11	CG7637	0.741545	1.14411	1.99731	0.351856	0.427176	0.779032	0.735524	0.763977	1.14411	2.13686	1.90818	1.71316	0.33225	0.464586	0.796836
12	CG4038	0.963716	1.32733	2.54216	0.273942	0.477875	0.751817	0.966648	0.952791	1.32733	2.02732	2.87097	2.12737	0.282173	0.34528	0.627453
13	Fas3	2.3525	3.28196	5.51456	0.283202	0.404857	0.688059	2.27108	2.65584	3.28196	4.84597	5.94156	2.46025	0.190777	0.322746	0.513523
14	rgr	0.350982	1.00706	1.57275	0.651477	0.359683	1.01116	0.287287	0.588297	1.00706	1.98009	1.3126	1.37355	0.415825	0.491409	0.907234
15	Ilp6	0.568178	1.27164	1.80703	0.553192	0.296284	0.849476	0.511258	0.78025	1.27164	2.62985	1.28154	2.58562	0.386422	0.516459	0.902881
16	cas	0.45895	1.11926	1.49541	0.589954	0.251533	0.841486	0.305973	1.02891	1.11926	1.44282	1.52899	1.97114	0.080724	0.224253	0.304977
17	CG5149	0.723751	1.39237	1.84955	0.480201	0.247185	0.727385	0.74082	0.660155	1.39237	1.70213	1.94369	1.79077	0.525876	0.181987	0.707863
18	janA	0.579929	1.13444	1.45856	0.488797	0.222217	0.711014	0.546395	0.704871	1.13444	1.27885	1.57332	1.52154	0.378662	0.112925	0.491587
19	CG14434	0.621899	0.915874	1.48351	0.320978	0.382631	0.703609	0.664301	0.463917	0.915874	1.23737	1.64071	1.24925	0.493471	0.259821	0.753292
20	Dph5	0.630879	1.10272	1.49425	0.427888	0.262026	0.689914	0.610653	0.706239	1.10272	1.35574	1.58272	1.58115	0.359548	0.186627	0.546175
21	h	0.617452	1.01513	1.41468	0.391749	0.282435	0.674184	0.541101	0.901921	1.01513	0.937297	1.71957	1.35794	0.111519	-0.0766705	0.188189
22	Non1	2.22168	3.13769	4.93171	0.291938	0.363773	0.655712	2.24563	2.13242	3.13769	4.22655	5.38207	4.4246	0.320385	0.257624	0.578009
23	dUTPase	1.65257	2.3464	3.64508	0.295699	0.356282	0.651981	1.73565	1.34304	2.3464	3.2861	3.87434	2.26527	0.427616	0.285962	0.713578
24	l(2)37Cc	1.22754	1.76116	2.57057	0.302994	0.314876	0.617869	1.30005	0.957365	1.76116	2.21735	2.79615	2.34214	0.4564	0.205737	0.662137
25	CG43693	1.0666	1.62018	2.1928	0.341676	0.261138	0.602814	1.04062	1.16343	1.62018	2.13627	2.22891	1.35396	0.281912	0.241584	0.523496
26	CG6044	0.373007	0.470929	2.21993	0.207934	0.787863	0.995797	0.35274	0.448519	0.470929	1.6438	2.58789	0.843497	0.0475866	0.713511	0.761098
27	RpL35	11.7802	15.3437	30.9348	0.232246	0.504001	0.736246	12.2497	10.0307	15.3437	27.4837	33.1389	25.6569	0.346261	0.441718	0.787979
28	RpL5	4.3697	5.41864	11.4135	0.19358	0.525242	0.718822	4.45692	4.04476	5.41864	8.60806	13.2052	8.566	0.253547	0.370515	0.624063
29	Nop56	1.32408	1.55207	3.2924	0.146897	0.528589	0.675486	1.38643	1.09176	1.55207	2.75968	3.63262	2.51707	0.296581	0.43759	0.734171
30	mod	1.49887	1.88254	3.41703	0.203801	0.449073	0.652874	1.52794	1.39058	1.88254	2.54576	3.97347	2.35915	0.261327	0.260522	0.521849
31	CG4364	0.90494	1.16222	2.03556	0.22137	0.42904	0.650411	0.91243	0.877031	1.16222	1.46896	2.39742	1.62953	0.245384	0.208814	0.454197
32	bic	3.5089	4.52181	7.72999	0.224005	0.41503	0.639035	3.63257	3.04815	4.52181	6.56454	8.47431	7.3537	0.3259	0.311176	0.637076
33	RpS19a	6.32435	7.62471	13.4958	0.170546	0.43503	0.605576	6.52961	5.55958	7.62471	11.8496	14.5471	10.7071	0.270847	0.356541	0.627388
34	Akr1B	0.776398	0.914799	1.65091	0.151291	0.445882	0.597173	0.740593	0.909801	0.914799	1.28643	1.88369	1.53935	0.0054628	0.288887	0.29435
35	eEF1beta	6.38833	7.4467	12.3763	0.142127	0.398309	0.540436	6.39289	6.37133	7.4467	10.6543	13.4761	11.3617	0.144409	0.301061	0.445469
36	Ran	4.1971	4.87744	7.95446	0.139488	0.386829	0.526317	4.29459	3.83387	4.87744	6.44194	8.92045	7.48569	0.213959	0.242861	0.45682
37	Nph	2.66162	3.44458	5.46484	0.227303	0.369682	0.596985	2.69436	2.53965	3.44458	4.38595	6.15387	4.40765	0.262712	0.214632	0.477344
38	SpdS	1.31461	1.54638	2.48705	0.149879	0.378225	0.528104	1.34546	1.19968	1.54638	2.32048	2.59343	2.30132	0.2242	0.333593	0.557793
39	Set	1.62878	2.11676	2.98536	0.23053	0.290954	0.521484	1.62261	1.65179	2.11676	2.54842	3.26441	3.09298	0.219662	0.169385	0.389047
40	La	0.981869	1.26894	1.77409	0.226227	0.284738	0.510965	1.00354	0.901121	1.26894	1.64783	1.85472	1.82924	0.289861	0.229937	0.519798
41	CG6180	1.36022	1.8285	2.3926	0.256101	0.235769	0.49187	1.31781	1.51822	1.8285	1.92403	2.69185	2.44234	0.169692	0.0496519	0.219344
42	Uch	1.12661	1.46935	1.97216	0.233259	0.254952	0.488211	0.991179	1.63122	1.46935	1.55834	2.23645	1.91957	-0.0992289	0.0571055	0.156334
43	CG2493	1.28864	1.54231	2.15502	0.164474	0.284318	0.448792	1.26367	1.38169	1.54231	1.87284	2.33524	2.05095	0.104144	0.176484	0.280628
44	Aos1	1.05351	1.36458	1.74846	0.227961	0.219554	0.447515	1.0036	1.23947	1.36458	1.50631	1.90311	1.64212	0.0916874	0.0940896	0.185777
45	eEF1delta	2.97322	3.5703	4.68072	0.167235	0.237234	0.404469	3.04817	2.69396	3.5703	3.84412	5.21502	4.39679	0.245453	0.0712321	0.316685
46	Catsup	1.26207	1.56841	1.96878	0.195318	0.203363	0.398681	1.25037	1.30564	1.56841	1.58082	2.21656	1.91409	0.167535	0.00785292	0.175387
47	Echs1	2.32335	2.75987	3.63155	0.158167	0.24003	0.398197	2.37473	2.13191	2.75987	2.96662	4.05621	3.29543	0.227533	0.0696935	0.297226
48	Ent2	1.42398	1.71453	2.21247	0.169464	0.22506	0.394524	1.39392	1.53599	1.71453	1.83379	2.45431	2.27258	0.104135	0.0650373	0.169173
49	CG8635	0.871967	1.05361	1.34557	0.172401	0.216979	0.389379	0.881074	0.838037	1.05361	1.22846	1.42036	1.47597	0.204604	0.142335	0.34694
50	eIF3i	2.63428	3.07663	4.04434	0.143777	0.239274	0.383051	2.58153	2.83084	3.07663	3.76849	4.22051	4.28214	0.0798902	0.18359	0.263481
51	CG14275	0.112829	2.39828	2.98104	0.952954	0.195491	1.14845	0.0968273	0.172449	2.39828	3.60767	2.58085	4.10628	0.928095	0.335228	1.26332
52	Vm26Ab	0.200317	1.7402	1.95005	0.884889	0.107612	0.9925	0.130342	0.46103	1.7402	2.60549	1.53145	2.75258	0.735071	0.3321	1.06717
53	CG8036	1.11454	2.55276	2.99806	0.563399	0.14853	0.711929	1.03818	1.39905	2.55276	3.36055	2.76655	4.60808	0.451946	0.240376	0.692322
54	ced-6	0.540773	1.18738	1.42354	0.544566	0.165894	0.71046	0.515402	0.635302	1.18738	1.51047	1.36801	1.37522	0.464955	0.213902	0.678856
55	rost	0.889963	1.35878	1.57646	0.345028	0.13808	0.483107	0.933395	0.728142	1.35878	2.0896	1.24873	1.34886	0.464121	0.349741	0.813862
56	Mtpbeta	1.03554	1.50629	1.70025	0.312525	0.114075	0.4266	0.983035	1.23116	1.50629	1.54258	1.80095	2.01931	0.182658	0.023522	0.20618
57	scu	2.50424	3.7451	4.09761	0.331329	0.086029	0.417358	2.50186	2.51309	3.7451	4.23155	4.01207	5.4176	0.328965	0.114958	0.443923
58	eEF2	7.73242	10.9045	11.9182	0.290895	0.0850596	0.375955	7.77833	7.56137	10.9045	11.5785	12.1352	11.6958	0.306581	0.0582103	0.364791
59	elB	0.167853	1.08253	1.17419	0.844944	0.078061	0.923005	0.0865261	0.470862	1.08253	1.36253	1.05391	1.56509	0.565037	0.205494	0.770531
60	CG3902	2.47427	4.50705	4.77561	0.451021	0.0562373	0.507258	2.35261	2.92758	4.50705	5.20579	4.50088	5.80025	0.350444	0.134224	0.484669
61	Pde9	0.638212	1.18132	1.21958	0.459745	0.0313711	0.491116	0.651316	0.58939	1.18132	1.8221	0.834771	0.953226	0.501074	0.351673	0.852747
62	Hex-A	3.31633	5.56944	5.77668	0.404549	0.0358756	0.440424	3.30617	3.35421	5.56944	6.2107	5.4995	5.50107	0.397748	0.10325	0.500998
63	SmF	1.18214	1.63901	1.76668	0.278752	0.0722651	0.351017	1.13422	1.36067	1.63901	1.7789	1.75888	1.63674	0.169824	0.0786352	0.248459
64	mt:ND2	1.57674	2.23786	2.33553	0.295425	0.0418223	0.337247	1.57963	1.56595	2.23786	2.00201	2.54854	2.30441	0.300244	-0.105391	0.405634
65	dj-1beta	1.21382	1.8017	1.80494	0.326294	0.0017948	0.328089	1.23151	1.1479	1.8017	1.86005	1.76974	2.00135	0.36288	0.0313699	0.39425
66	CG6891	2.15544	3.12899	3.17547	0.31114	0.0146366	0.325777	2.13758	2.22198	3.12899	3.64638	2.87472	3.69258	0.289875	0.141891	0.431766
67	shu	1.25746	1.70913	1.81237	0.264269	0.0569643	0.321233	1.28728	1.14634	1.70913	2.08126	1.64064	1.72087	0.329284	0.178802	0.508086
68	26-29-p	1.53939	2.18405	2.2127	0.295166	0.0129506	0.308116	1.50512	1.66706	2.18405	1.96693	2.36967	2.40649	0.236708	-0.0994103	0.336119
69	Gclc	0.819948	3.05705	2.58017	0.731784	-0.155992	0.887776	0.692474	1.29489	3.05705	3.7269	1.84781	3.67452	0.576423	0.179734	0.756157
70	CG32625	0.375736	1.2443	1.08054	0.698033	-0.131607	0.82964	0.401585	0.279428	1.2443	1.50169	0.811565	1.57447	0.775433	0.171404	0.946836
71	wun2	1.39834	7.44756	7.37457	0.812242	-0.0098006	0.822043	0.622195	4.2901	7.44756	8.50993	6.64947	10.5072	0.42396	0.124838	0.548798
72	Ect3	1.93267	4.53972	3.74045	0.574276	-0.176061	0.750337	1.73711	2.66127	4.53972	4.32296	3.36843	4.08181	0.41378	-0.0477463	0.461526
73	GstS1	15.8549	39.5977	37.4086	0.599601	-0.0552835	0.654884	15.1881	18.3391	39.5977	52.5387	27.7456	55.89	0.536864	0.246314	0.783179
74	CG10479	0.753225	1.45315	1.33347	0.48166	-0.0823619	0.564022	0.719313	0.879576	1.45315	1.56577	1.1851	1.70498	0.394711	0.0719271	0.466638
75	rgn	1.68878	2.82407	2.54381	0.402002	-0.0992383	0.501241	1.72037	1.57111	2.82407	2.98925	2.25933	2.7215	0.44367	0.0552601	0.498931
76	Six4	6.84471	10.0428	8.30266	0.318449	-0.173276	0.491725	5.87454	10.4594	10.0428	10.0784	7.16855	8.46137	-0.039823	0.00353225	0.0433553
77	Mdh1	5.24349	9.03204	8.43408	0.419457	-0.066204	0.485661	4.81364	6.84501	9.03204	9.88692	7.50622	10.5451	0.242141	0.0864659	0.328607
78	wap	0.768301	1.15885	0.999405	0.337016	-0.137593	0.474609	0.674559	1.11757	1.15885	1.45193	0.710398	0.943185	0.0356277	0.201852	0.237479
79	plum	2.17104	3.52477	3.21153	0.38406	-0.088868	0.472928	2.07169	2.54123	3.52477	5.09335	2.0097	2.49638	0.279036	0.307966	0.587002
80	Ugt302C1	0.947994	1.30245	1.0804	0.272147	-0.170488	0.442635	0.895806	1.14244	1.30245	0.88093	1.20779	1.22269	0.122857	-0.323638	0.446495
81	Myc	3.31459	4.85013	4.68957	0.316598	-0.0331049	0.349703	3.13731	3.97511	4.85013	6.47057	3.55212	4.03519	0.180411	0.250432	0.430843
82	chic	26.9238	38.4745	37.5638	0.300218	-0.0236715	0.323889	26.0289	30.258	38.4745	40.3415	35.7897	49.3662	0.213558	0.0462799	0.259838
83	Trxr-1	1.08998	1.54672	1.52716	0.295298	-0.0126469	0.307945	1.08565	1.10607	1.54672	1.54465	1.51598	1.65147	0.28489	-0.00133525	0.286225
84	CG1307	1.01583	1.45369	1.44614	0.301207	-0.0051941	0.306401	0.981212	1.14479	1.45369	1.23694	1.57974	1.4426	0.212489	-0.149099	0.361588
85	Yp1	0.141036	1.61541	1.19227	0.912693	-0.26194	1.17463	0.115148	0.237489	1.61541	1.45935	1.02169	2.29022	0.852985	-0.096604	0.949589
86	CG45263	0.157122	1.54086	1.19991	0.89803	-0.221273	1.1193	0.0653374	0.499094	1.54086	1.83666	0.793247	1.18168	0.676094	0.161051	0.837145
87	GLaz	0.49231	2.13432	1.67048	0.769336	-0.217323	0.986659	0.242572	1.42279	2.13432	1.97197	1.47793	2.11568	0.333377	-0.0760651	0.409442
88	CG30460	0.540227	1.98069	1.58576	0.727253	-0.199391	0.926644	0.514213	0.637149	1.98069	2.1761	1.20873	1.59784	0.678319	0.0897988	0.768118
89	Dg	0.848048	1.69773	1.14215	0.500481	-0.327249	0.827731	0.721247	1.32049	1.69773	1.44742	0.947184	0.894077	0.222205	-0.147437	0.369642
90	CG5973	0.684066	1.81839	1.46452	0.623808	-0.194606	0.818413	0.68757	0.671011	1.81839	2.1334	1.03734	2.8393	0.630987	0.147656	0.778643
91	Argk	10.9519	19.7192	14.5415	0.444608	-0.262572	0.70718	12.3428	5.76962	19.7192	16.0573	13.5734	18.7651	0.707411	-0.185702	0.893114
92	Sirup	19.481	37.3892	28.8674	0.478968	-0.227921	0.706889	19.453	19.5853	37.3892	37.9913	23.0404	39.34	0.476179	0.0158477	0.492027
93	Cyp6a13	1.42383	2.46624	1.78822	0.422672	-0.274923	0.697595	1.26919	1.99999	2.46624	2.24675	1.49537	2.63168	0.189055	-0.0889998	0.278055
94	Pcd	1.20698	2.11395	1.64265	0.429041	-0.222948	0.651989	0.984857	2.03456	2.11395	2.08369	1.36098	1.94494	0.0375539	-0.0143162	0.05187
95	Gbp1	3.69769	5.57775	3.90468	0.337064	-0.299955	0.637019	3.40778	4.77784	5.57775	4.93064	3.24944	5.61395	0.14341	-0.116016	0.259427
96	eIF3a	0.828078	1.35515	1.0301	0.388942	-0.239866	0.628808	0.801895	0.925628	1.35515	1.20296	0.919698	0.583966	0.316957	-0.112306	0.429263
97	CG9328	0.977569	1.3652	0.925117	0.28394	-0.32236	0.606299	0.970226	1.00493	1.3652	1.26443	0.708413	0.721116	0.2639	-0.0738154	0.337716
98	cora	0.872704	1.27968	0.911545	0.318029	-0.287677	0.605706	0.846117	0.971761	1.27968	1.37569	0.615116	1.05876	0.240622	0.0697918	0.310413
99	baz	1.76308	2.50856	1.74476	0.297177	-0.304478	0.601655	1.73481	1.8684	2.50856	2.66584	1.15651	1.97427	0.255193	0.0589982	0.314191
100	CG6191	2.63265	3.65526	2.48025	0.279762	-0.321456	0.601219	2.84752	1.83211	3.65526	3.21441	2.01138	2.94369	0.498775	-0.120607	0.619381
101	mre11	0.801647	1.10906	0.752849	0.277181	-0.321181	0.598362	0.775108	0.900525	1.10906	1.16025	0.492659	1.52851	0.188025	0.0441239	0.232149
102	Sodh-2	1.81817	2.77963	2.11323	0.345894	-0.239742	0.585636	1.64996	2.44488	2.77963	3.01356	1.53823	3.36029	0.12043	0.077628	0.198058
103	drongo	2.07445	3.32797	2.65348	0.376661	-0.202673	0.579334	2.01158	2.30872	3.32797	3.29885	2.24132	2.79224	0.306268	-0.00874991	0.315018
104	HisRS	0.877952	1.36866	1.07814	0.35853	-0.212265	0.570795	0.850788	0.979162	1.36866	1.10114	1.06345	1.1774	0.284582	-0.195459	0.480041
105	CtsB1	20.9598	28.6335	20.7282	0.267996	-0.276086	0.544082	19.182	27.5835	28.6335	25.1971	17.8741	28.1617	0.0366692	-0.120013	0.156682
106	CG4572	2.70001	3.97429	3.08651	0.32063	-0.223381	0.544011	2.58492	3.12884	3.97429	3.49841	2.82344	4.85488	0.21273	-0.119738	0.332468
107	shg	1.65954	2.35411	1.7798	0.295043	-0.243959	0.539002	1.62474	1.78923	2.35411	2.51018	1.31334	1.41372	0.239953	0.0621775	0.30213
108	zda	1.0137	1.37384	1.00609	0.262145	-0.26768	0.529824	0.998903	1.06882	1.37384	1.08537	0.955464	1.39346	0.222024	-0.209977	0.432001
109	mtd	1.07198	1.58193	1.26967	0.322362	-0.197391	0.519753	1.06811	1.0864	1.58193	1.50692	1.11816	1.1826	0.313248	-0.0474205	0.360668
110	CG5021	0.927763	1.29264	0.988244	0.282275	-0.235486	0.517761	0.919737	0.957666	1.29264	1.09013	0.923172	0.9793	0.259141	-0.156665	0.415806
111	CG34253	0.311326	1.187	0.651945	0.737721	-0.450764	1.18848	0.235246	0.594786	1.187	0.853676	0.523109	1.10339	0.498918	-0.280814	0.779732
112	Pka-R2	1.23789	4.72719	2.86584	0.738133	-0.393754	1.13189	0.942554	2.33828	4.72719	4.46683	1.84336	2.693	0.505355	-0.0550769	0.560432
113	CG42797	1.54828	5.03772	2.84926	0.692663	-0.434414	1.12708	1.60134	1.35058	5.03772	4.66324	1.69076	2.25115	0.731906	-0.0743356	0.806242
114	CG3726	0.464159	1.48044	0.86124	0.686472	-0.418255	1.10473	0.355015	0.870811	1.48044	1.34429	0.552738	0.744367	0.41179	-0.091968	0.503758
115	CG44325	20.6374	53.843	28.2164	0.616712	-0.47595	1.09266	16.4556	36.218	53.843	40.9271	20.0987	44.3096	0.32734	-0.239881	0.567221
116	CG13631	0.944887	2.41222	1.35839	0.608292	-0.43687	1.04516	0.821493	1.40463	2.41222	1.93177	0.992203	2.01895	0.417705	-0.199174	0.616878
117	promL	1.35431	3.18683	1.73124	0.575031	-0.456751	1.03178	1.10764	2.27335	3.18683	2.53595	1.21731	1.94657	0.286642	-0.204242	0.490884
118	l(1)G0469	0.812629	1.69846	0.92692	0.521549	-0.454259	0.975808	0.765885	0.98679	1.69846	1.21769	0.741221	0.699262	0.419009	-0.283065	0.702074
119	wls	1.0472	2.46926	1.4965	0.575906	-0.393948	0.969855	0.910289	1.5573	2.46926	2.04107	1.14871	1.90175	0.369326	-0.173409	0.542736
120	CG13377	0.798805	1.83103	1.09417	0.56374	-0.402431	0.96617	0.69853	1.17241	1.83103	1.43807	0.874532	1.18125	0.359699	-0.214612	0.57431
121	CG31431	1.97949	4.35389	2.59189	0.545351	-0.404695	0.950046	1.73896	2.87568	4.35389	2.86095	2.42006	3.50092	0.339514	-0.342898	0.682413
122	CG43103	0.947018	1.95881	1.11768	0.516533	-0.429405	0.945938	0.807332	1.46746	1.95881	1.6059	0.805883	1.53648	0.250838	-0.180163	0.431001
123	cher	0.874513	1.95432	1.1961	0.552524	-0.38797	0.940493	0.78979	1.19017	1.95432	1.55944	0.964059	1.37135	0.391004	-0.202057	0.593062
124	Tollo	3.14522	6.27338	3.52989	0.49864	-0.437323	0.935963	3.04521	3.51784	6.27338	5.63315	2.18663	3.70468	0.439244	-0.102056	0.5413
125	CG2691	3.04603	6.49927	3.92965	0.531327	-0.39537	0.926697	2.8373	3.82373	6.49927	5.15785	3.14525	4.67666	0.411668	-0.206395	0.618062
126	Tsp42Ed	2.20292	3.96034	2.07571	0.443755	-0.475875	0.91963	2.07814	2.66783	3.96034	3.18426	1.36773	2.9377	0.326363	-0.195963	0.522326
127	luna	1.03569	1.83608	0.996073	0.435925	-0.457499	0.893424	0.996529	1.18158	1.83608	1.50592	0.670459	1.19333	0.356467	-0.179818	0.536285
128	CG5953	1.91226	3.74124	2.26284	0.48887	-0.395165	0.884035	1.84291	2.17065	3.74124	3.2672	1.62139	2.29441	0.419805	-0.126707	0.546512
129	CG42240	2.82204	5.75196	3.62386	0.509377	-0.369979	0.879357	2.77189	3.00889	5.75196	5.13928	2.65602	3.9618	0.476894	-0.106517	0.583411
130	Frl	7.35304	11.8718	6.2461	0.380632	-0.473873	0.854505	6.73831	9.64341	11.8718	8.36586	4.89231	6.955	0.187708	-0.29532	0.483028
131	CG12643	1.1241	1.89376	1.05504	0.406422	-0.442888	0.84931	1.06733	1.3356	1.89376	1.76328	0.602717	2.34587	0.29474	-0.0689038	0.363643
132	gw	1.15733	1.84227	0.979138	0.371791	-0.468515	0.840306	1.10837	1.33976	1.84227	1.14278	0.874628	0.664346	0.272769	-0.37969	0.652459
133	mthl1	0.819448	1.33909	0.73577	0.388057	-0.450546	0.838603	0.790829	0.926079	1.33909	1.18132	0.451219	0.839444	0.308428	-0.117823	0.426251
134	CG2003	1.17394	1.99417	1.16139	0.411315	-0.417605	0.82892	1.0209	1.74413	1.99417	1.4203	0.996042	1.54038	0.125383	-0.287772	0.413155
135	JhI-21	1.58218	2.67816	1.64556	0.409227	-0.385561	0.794788	1.47988	1.96336	2.67816	2.22968	1.27251	2.68171	0.266898	-0.167456	0.434354
136	hid	1.20509	2.07137	1.31245	0.418215	-0.366384	0.784599	1.14552	1.42705	2.07137	2.10056	0.809125	1.42296	0.311058	0.0138968	0.324955
137	Dys	1.08929	1.88334	1.21208	0.421616	-0.35642	0.778036	1.07884	1.12823	1.88334	1.86321	0.796233	1.01807	0.400939	-0.0106891	0.411628
138	DIP1	1.47571	2.61676	1.73295	0.436054	-0.33775	0.773804	1.31514	2.07396	2.61676	2.04206	1.53553	2.62586	0.207429	-0.219622	0.427052
139	Map205	0.862261	1.408	0.868365	0.387601	-0.383266	0.770867	0.864083	0.855472	1.408	1.33387	0.571065	0.560801	0.392422	-0.0526496	0.445072
140	bif	1.06215	1.72837	1.06545	0.385461	-0.383551	0.769012	0.936107	1.53177	1.72837	1.243	0.952058	1.04003	0.113748	-0.280824	0.394571
141	hang	1.24254	1.7532	0.928212	0.291272	-0.470563	0.761835	1.16654	1.52573	1.7532	1.4673	0.583919	1.02843	0.129747	-0.163074	0.292821
142	FER	1.67075	2.54753	1.52673	0.344171	-0.400702	0.744873	1.44863	2.49832	2.54753	2.07437	1.17698	1.6715	0.0193172	-0.185733	0.20505
143	Pura	1.39561	2.21312	1.3823	0.369392	-0.375404	0.744796	1.43481	1.24955	2.21312	1.49648	1.30938	1.49859	0.435388	-0.323814	0.759202
144	ASPP	0.773521	1.31898	0.884509	0.413545	-0.329398	0.742943	0.756235	0.837927	1.31898	1.25272	0.649347	0.815917	0.364715	-0.0502323	0.414947
145	mfas	1.10184	1.6186	0.936422	0.319267	-0.421463	0.74073	0.997356	1.49111	1.6186	0.964759	0.918324	1.2072	0.0787682	-0.403956	0.482724
146	CG14696	1.19897	1.64475	0.893636	0.271033	-0.456673	0.727706	1.13386	1.44152	1.64475	1.21118	0.690832	1.36556	0.123561	-0.263605	0.387166
147	Nop17l	1.01151	1.36728	0.728558	0.260202	-0.467147	0.727349	1.02619	0.956817	1.36728	1.14806	0.460641	0.943032	0.300203	-0.160332	0.460534
148	CG12730	0.871617	1.17848	0.641469	0.260391	-0.455683	0.716074	0.846069	0.966801	1.17848	0.737961	0.579844	1.13724	0.179622	-0.373805	0.553427
149	Cyp6a9	0.853125	1.23246	0.730551	0.307786	-0.407241	0.715027	0.850954	0.861211	1.23246	0.847518	0.655849	1.01871	0.301225	-0.312335	0.613561
150	E2f1	2.07359	2.84944	1.58809	0.272279	-0.442665	0.714944	1.90537	2.70035	2.84944	2.65206	0.908581	1.42387	0.0523211	-0.0692678	0.121589
151	CG17224	2.96832	4.41949	2.78192	0.328356	-0.370533	0.698889	2.79823	3.60206	4.41949	3.24157	2.48836	3.62118	0.184961	-0.266528	0.451489
152	CG33298	1.02605	1.39896	0.807019	0.266563	-0.423129	0.689693	1.01071	1.0832	1.39896	1.27735	0.506636	0.799194	0.225707	-0.0869252	0.312632
153	nom	0.725109	1.10109	0.717827	0.341462	-0.348075	0.689537	0.698026	0.826016	1.10109	0.94127	0.575124	0.893359	0.249819	-0.145146	0.394964
154	CG8321	1.1423	1.56162	0.904148	0.268515	-0.42102	0.689534	1.11845	1.23119	1.56162	0.994742	0.846289	0.820487	0.211596	-0.363007	0.574603
155	RhoGAP15B	1.50169	2.03275	1.16848	0.261248	-0.42517	0.686418	1.3503	2.06575	2.03275	1.37109	1.03909	0.848829	-0.0159768	-0.325498	0.341475
156	UbcE2H	3.6678	5.01535	2.95881	0.268684	-0.410049	0.678733	3.52151	4.21286	5.01535	4.32012	2.0894	3.78775	0.160006	-0.13862	0.298625
157	cno	1.23482	1.69736	1.03461	0.272506	-0.390459	0.662965	1.09859	1.74238	1.69736	1.34887	0.833906	0.781073	-0.0258346	-0.205312	0.231147
158	zip	2.56261	3.45947	2.08108	0.259248	-0.398438	0.657686	2.52527	2.70173	3.45947	2.84538	1.59296	1.6675	0.219034	-0.17751	0.396545
159	CG31676	23.0418	32.0669	20.179	0.281448	-0.370723	0.652171	21.4453	28.9899	32.0669	24.8518	17.1947	25.1264	0.0959564	-0.225003	0.320959
160	CG10803	1.07321	1.46762	0.943073	0.268743	-0.357413	0.626156	1.0835	1.03484	1.46762	1.33391	0.693462	1.39259	0.294883	-0.0911053	0.385988
161	CG31712	1.47056	2.02889	1.35255	0.275191	-0.333355	0.608547	1.37072	1.84253	2.02889	1.4934	1.26259	2.17127	0.0918545	-0.26393	0.355784
162	Arc1	2.52816	7.71757	2.7632	0.672416	-0.64196	1.31438	2.32548	3.28328	7.71757	5.06429	1.29359	3.36924	0.574571	-0.343797	0.918369
163	CG9674	2.76073	8.15539	2.93228	0.661484	-0.640449	1.30193	2.626	3.2627	8.15539	4.41352	1.98627	4.13492	0.599933	-0.458822	1.05875
164	CG17716	2.06319	5.22559	1.79999	0.605176	-0.655544	1.26072	1.63275	3.6669	5.22559	3.00162	1.03255	1.73869	0.298281	-0.425591	0.723872
165	bnb	1.65741	3.25215	0.834302	0.490365	-0.743462	1.23383	1.32594	2.8924	3.25215	1.37056	0.491816	1.44721	0.110619	-0.578568	0.689186
166	CG32368	1.72425	3.54567	1.01142	0.513701	-0.714746	1.22845	1.35461	3.10149	3.54567	1.81799	0.49629	2.27131	0.125274	-0.487263	0.612538
167	sls	1.62215	3.5381	1.13272	0.541519	-0.679851	1.22137	1.45608	2.24088	3.5381	1.70198	0.769158	1.21347	0.366642	-0.518956	0.885598
168	CG10433	0.884754	1.96049	0.672267	0.548708	-0.657092	1.2058	0.614273	1.89251	1.96049	0.910919	0.519851	1.40563	0.0346735	-0.535362	0.570035
169	fz2	0.871016	2.42983	1.13622	0.641532	-0.532387	1.17392	0.839608	0.988036	2.42983	1.86238	0.672452	1.04355	0.593373	-0.233533	0.826906
170	Cys	6.93433	14.5716	5.48291	0.52412	-0.623726	1.14785	5.48404	12.3378	14.5716	7.58127	4.14278	10.4044	0.153295	-0.479723	0.633017
171	CG6398	2.12383	4.85229	2.39264	0.562303	-0.506905	1.06921	1.3455	5.02376	4.85229	2.91749	2.05744	3.3818	-0.0341321	-0.398739	0.432871
172	alpha-Spec	1.08307	2.09677	0.882069	0.483459	-0.57932	1.06278	0.988689	1.4347	2.09677	1.31555	0.605223	1.04625	0.315757	-0.372581	0.688338
173	mura	0.812433	1.33241	0.45283	0.390254	-0.660143	1.0504	0.687904	1.2764	1.33241	0.811501	0.223762	0.843571	0.042036	-0.390953	0.432989
174	CG44245	1.37209	2.71999	1.2185	0.495553	-0.55202	1.04757	1.31036	1.6021	2.71999	1.59836	0.975901	1.6523	0.410991	-0.412365	0.823356
175	d	0.760093	1.65172	0.826358	0.539816	-0.499697	1.03951	0.693993	1.00637	1.65172	1.08585	0.660633	0.876201	0.390712	-0.342594	0.733305
176	CG34347	0.69409	1.31807	0.586607	0.473405	-0.554951	1.02836	0.605149	1.02547	1.31807	0.959326	0.348568	0.51975	0.221994	-0.272175	0.494169
177	Irc	1.33445	2.35309	0.954745	0.432896	-0.594259	1.02715	1.09791	2.21571	2.35309	1.52066	0.593317	1.87267	0.0583808	-0.353758	0.412139
178	sty	3.13757	4.63202	1.37203	0.322635	-0.703795	1.02643	3.2413	2.75107	4.63202	2.21267	0.835147	1.68424	0.406076	-0.52231	0.928386
179	wb	1.39949	2.91211	1.44368	0.519425	-0.504249	1.02367	0.993157	2.91339	2.91211	2.31652	0.886237	1.60046	-0.000440087	-0.204521	0.204961
180	Kank	12.2853	21.6159	8.82928	0.431655	-0.591537	1.02319	11.024	16.9846	21.6159	14.3325	5.31459	8.93953	0.214253	-0.336944	0.551197
181	beta-Spec	1.51796	2.65041	1.09775	0.427271	-0.585819	1.01309	1.48	1.65942	2.65041	1.5737	0.793781	1.29842	0.373899	-0.406243	0.780142
182	fus	1.45502	2.69686	1.20784	0.460477	-0.552132	1.01261	1.33918	1.88659	2.69686	1.67919	0.906802	1.70503	0.300448	-0.377353	0.6778
183	Msp300	2.21537	4.58773	2.31971	0.51711	-0.494365	1.01148	2.00738	2.99027	4.58773	3.41267	1.62169	1.72753	0.348203	-0.256131	0.604334
184	heph	4.15698	7.32431	3.10407	0.43244	-0.576195	1.00864	3.99478	4.76129	7.32431	5.07629	1.84451	2.85005	0.349933	-0.306926	0.656859
185	CG17754	0.725345	1.21858	0.48444	0.404761	-0.602454	1.00722	0.666864	0.943234	1.21858	0.778584	0.296584	0.823554	0.225956	-0.361072	0.587027
186	GstE1	2.23317	3.70654	1.44722	0.397507	-0.609551	1.00706	1.79876	3.85167	3.70654	2.1246	1.0146	2.51397	-0.0376794	-0.426798	0.464478
187	Helz	1.61393	2.53521	0.918916	0.363396	-0.637539	1.00094	1.58765	1.71182	2.53521	1.35313	0.641604	0.974039	0.324781	-0.466267	0.791048
188	otk	1.96438	2.87371	0.915765	0.316431	-0.68133	0.997761	1.91147	2.16149	2.87371	1.4137	0.597756	0.74004	0.247838	-0.508057	0.755896
189	Top3beta	1.37266	2.47411	1.15413	0.445189	-0.533519	0.978708	1.36926	1.38534	2.47411	1.67056	0.824301	2.27511	0.440064	-0.324782	0.764846
190	AANAT1	0.873422	1.49225	0.675052	0.414693	-0.547627	0.96232	0.590436	1.92777	1.49225	1.02	0.454748	1.09979	-0.225921	-0.316465	0.542387
191	CG3168	3.57114	5.83117	2.52866	0.387577	-0.566354	0.953931	3.32267	4.4969	5.83117	4.4351	1.31111	2.43291	0.228816	-0.239416	0.468232
192	Sema1a	2.13687	3.0704	1.08499	0.304042	-0.646628	0.95067	2.01803	2.57964	3.0704	1.94094	0.538338	1.31808	0.159834	-0.367855	0.527689
193	caps	1.32808	2.00282	0.776079	0.336898	-0.612507	0.949405	1.13869	2.03369	2.00282	1.20651	0.501182	1.09026	-0.0151779	-0.397595	0.412773
194	mask	1.45591	2.25127	0.911838	0.353294	-0.594967	0.94826	1.3168	1.9742	2.25127	1.39603	0.602604	0.895484	0.123069	-0.37989	0.502959
195	IP3K2	2.57876	4.47064	2.13522	0.423178	-0.522391	0.945569	2.52094	2.79418	4.47064	3.34015	1.36568	3.18858	0.374994	-0.25287	0.627864
196	HUWE1	0.827393	1.31913	0.567953	0.372773	-0.569448	0.942221	0.805491	0.908995	1.31913	0.770293	0.438727	0.609145	0.310912	-0.416059	0.72697
197	wgn	1.15981	1.59505	0.539192	0.272867	-0.661958	0.934825	1.08545	1.43685	1.59505	0.575136	0.516237	0.969469	0.0991777	-0.639424	0.738601
198	for	1.58165	2.77689	1.37894	0.430423	-0.503424	0.933846	1.47911	1.96369	2.77689	2.13895	0.893549	1.79588	0.292845	-0.229731	0.522577
199	g	1.12362	1.676	0.68919	0.329585	-0.588789	0.918374	1.09864	1.21669	1.676	1.06253	0.450754	0.929877	0.274053	-0.366032	0.640085
200	Fs(2)Ket	0.983601	1.61803	0.771561	0.392101	-0.523149	0.91525	0.942913	1.1352	1.61803	1.20399	0.495388	0.739563	0.298409	-0.255894	0.554303
201	hdc	27.3113	41.3784	18.2561	0.339962	-0.558801	0.898762	26.1236	31.7368	41.3784	30.364	10.5234	17.4814	0.233012	-0.266189	0.4992
202	Gp150	4.89235	8.21628	4.18442	0.404554	-0.490717	0.895271	4.60965	5.94564	8.21628	5.34259	3.44474	4.44945	0.276359	-0.349756	0.626115
203	Prosap	6.57112	11.2397	5.86195	0.415364	-0.47846	0.893823	5.49483	10.5812	11.2397	8.44118	4.21471	6.08087	0.0585871	-0.248984	0.307571
204	CG2017	1.09681	1.5428	0.614456	0.289078	-0.601728	0.890807	1.0953	1.10246	1.5428	0.751301	0.527058	0.974891	0.285418	-0.513029	0.798447
205	Arc2	1.26361	1.98759	0.952207	0.364251	-0.520925	0.885176	1.2528	1.30391	1.98759	1.26897	0.749903	1.79683	0.343975	-0.361554	0.705529
206	CG42747	3.14113	4.64051	2.0402	0.323108	-0.560349	0.883457	2.9452	3.87111	4.64051	2.92722	1.47371	2.66748	0.165801	-0.369203	0.535005
207	ab	2.45533	3.46885	1.50987	0.292178	-0.564734	0.856911	2.47959	2.36492	3.46885	2.1642	1.09198	1.60241	0.318241	-0.376105	0.694346
208	Eip93F	12.1731	17.8915	8.44131	0.319618	-0.528194	0.847812	12.0414	12.6636	17.8915	12.844	5.62955	9.43644	0.292201	-0.28212	0.574321
209	Gadd45	7.36759	10.0534	4.46273	0.267154	-0.556096	0.82325	5.99639	12.4764	10.0534	6.01575	3.47089	8.25603	-0.194207	-0.40162	0.595826
210	CG5004	1.55904	2.1598	1.02693	0.278153	-0.524525	0.802678	1.50403	1.76399	2.1598	1.09018	0.986535	0.97734	0.18326	-0.49524	0.678501
211	Samuel	1.10815	1.59765	0.813728	0.306391	-0.490673	0.797063	1.0026	1.50139	1.59765	1.3087	0.497609	0.89365	0.0602539	-0.180859	0.241112
212	Tao	0.890823	1.23623	0.596429	0.279406	-0.517544	0.79695	0.903057	0.845239	1.23623	1.09483	0.278122	0.425235	0.316279	-0.114383	0.430662
213	Chc	0.998271	1.35804	0.668233	0.264918	-0.507943	0.772861	1.02719	0.890542	1.35804	1.06645	0.413907	0.785682	0.344245	-0.214712	0.558957
214	Wnt2	1.62561	2.20996	1.10948	0.264418	-0.497965	0.762383	1.58727	1.76844	2.20996	1.38047	0.936408	1.01468	0.199787	-0.375343	0.57513
215	Src64B	1.70948	2.31045	1.17129	0.260109	-0.493047	0.753156	1.68628	1.7959	2.31045	1.74995	0.801723	0.78835	0.222704	-0.242592	0.465297
216	und	0.879517	1.18091	1.40679	0.255219	0.160565	0.415784	0.86243	0.94318	1.18091	1.63639	1.26015	1.4184	0.201309	0.278346	0.479655
217	scf	1.99774	2.59187	3.17288	0.229228	0.183118	0.412346	1.97293	2.09018	2.59187	3.14493	3.19073	3.23003	0.193562	0.175858	0.36942
218	Prosalpha4	0.992485	1.30635	1.54493	0.240259	0.154431	0.39469	0.949665	1.15202	1.30635	1.42344	1.62252	1.5883	0.118134	0.0822634	0.200397
219	CG44774	1.18842	1.50845	1.83911	0.212156	0.179795	0.391951	1.1924	1.17359	1.50845	1.40982	2.11329	1.43302	0.221988	-0.0653872	0.287375
220	SmD3	1.49451	1.97528	2.28274	0.243394	0.134688	0.378082	1.60581	1.07984	1.97528	2.09887	2.40017	2.37802	0.453322	0.058883	0.512205
221	eIF3c	1.15724	1.50693	1.74894	0.232057	0.138375	0.370433	1.13631	1.23522	1.50693	1.71149	1.77286	1.95199	0.180305	0.119518	0.299823
222	CG34200	1.2668	1.53355	1.86694	0.173943	0.178575	0.352518	1.30534	1.1232	1.53355	1.81726	1.89867	1.7577	0.267584	0.156119	0.423703
223	CG32485	0.847035	1.04556	1.24468	0.189878	0.15997	0.349848	0.887514	0.69622	1.04556	1.1844	1.28317	1.19391	0.33412	0.117219	0.451339
224	CG32276	2.11117	2.51258	3.06151	0.159761	0.179301	0.339062	2.19931	1.78277	2.51258	2.70973	3.28618	3.10429	0.290463	0.0727552	0.363218
225	Fkbp59	1.6485	2.02517	2.37143	0.185996	0.146013	0.332009	1.7404	1.30608	2.02517	2.2103	2.47434	2.54317	0.355076	0.0837579	0.438834
226	CG7414	2.50881	3.14239	3.56757	0.201625	0.119179	0.320804	2.55624	2.33207	3.14239	3.37105	3.69308	4.66709	0.257869	0.0678305	0.325699
227	AP-2sigma	1.23648	1.44117	1.72078	0.142029	0.162488	0.304517	1.22665	1.27314	1.44117	1.62089	1.78457	1.66037	0.116594	0.110876	0.22747
228	CG2811	1.14735	1.41536	1.59483	0.18936	0.112531	0.301891	1.09525	1.34143	1.41536	1.62592	1.57497	1.70798	0.0522335	0.129501	0.181734
229	babos	4.53815	5.26556	6.28064	0.138144	0.16162	0.299764	4.58767	4.35368	5.26556	6.1591	6.35826	5.59127	0.173179	0.145075	0.318254
230	spin	1.95091	2.36314	2.59717	0.17444	0.0901098	0.26455	1.8827	2.20505	2.36314	3.35157	2.11537	2.55582	0.0668975	0.294915	0.361813
231	Rpb10	1.21581	1.54737	1.65221	0.214271	0.0634573	0.277728	1.26315	1.03942	1.54737	1.53726	1.72562	1.44355	0.328266	-0.00653079	0.334797
232	pAbp	11.8196	15.1019	15.8757	0.217345	0.0487425	0.266087	11.7491	12.0823	15.1019	18.3174	14.3164	13.3505	0.199946	0.175543	0.375489
233	CG33774	1.13176	1.39919	1.48636	0.191131	0.0586505	0.249782	1.13638	1.11453	1.39919	1.53106	1.45782	1.00707	0.203448	0.0861295	0.289578
234	Tom7	3.38637	4.12772	4.38042	0.179603	0.0576885	0.237292	3.34721	3.53227	4.12772	4.48195	4.31559	3.7409	0.144258	0.0790331	0.223291
235	brwl	1.0908	1.36804	1.38056	0.202653	0.00906607	0.211719	1.09857	1.06185	1.36804	1.73746	1.15262	1.6596	0.223818	0.212621	0.436439
236	CG11790	1.73673	2.14252	2.18425	0.189396	0.0191072	0.208504	1.69455	1.89387	2.14252	2.10053	2.23772	2.42692	0.116052	-0.019598	0.13565
237	GstD1	12.6265	15.3595	15.6587	0.177932	0.0191074	0.197039	12.1143	14.5349	15.3595	15.9575	15.4678	20.1476	0.0536863	0.0374772	0.0911635
238	Bacc	18.2241	21.4514	21.7932	0.150447	0.0156842	0.166131	18.4087	17.5363	21.4514	20.8104	22.4208	21.9889	0.182511	-0.0298796	0.212391
239	mamo	28.0267	35.2769	29.2073	0.205522	-0.172056	0.377579	28.1264	27.6553	35.2769	38.4943	23.2761	23.902	0.216049	0.0835811	0.29963
240	poly	1.04502	1.31576	1.10268	0.205769	-0.161948	0.367717	1.04554	1.04307	1.31576	1.29626	0.979043	1.49329	0.207249	-0.0148212	0.22207
241	Tm1	3.47426	4.30327	3.55215	0.192645	-0.174545	0.36719	3.47632	3.4666	4.30327	3.95513	3.29479	3.45147	0.194426	-0.0809011	0.275327
242	tzn	1.12307	1.42077	1.19681	0.209536	-0.157634	0.36717	1.07435	1.30458	1.42077	1.16671	1.21603	1.77901	0.0817782	-0.178818	0.260597
243	mt:ND5	16.4973	20.8089	17.6924	0.207199	-0.149765	0.356964	16.1983	17.6112	20.8089	15.2977	19.2219	22.3787	0.153667	-0.26485	0.418517
244	Psc	1.19565	1.50629	1.2823	0.206231	-0.148704	0.354935	1.12358	1.46415	1.50629	1.67104	1.03403	1.36002	0.0279767	0.0985894	0.126566
245	vig	2.07882	2.57441	2.21528	0.192507	-0.139501	0.332008	2.14063	1.84853	2.57441	2.72669	1.88865	1.70237	0.281959	0.0558496	0.337809
246	CG15083	2.32391	2.82615	2.42209	0.177711	-0.142971	0.320683	2.32381	2.32428	2.82615	2.79911	2.18131	2.8989	0.177579	-0.00956752	0.187147
247	CG42239	0.878379	1.16064	1.09618	0.243195	-0.0555386	0.298734	0.834923	1.04029	1.16064	1.0667	1.11501	1.37327	0.103696	-0.0809358	0.184631
248	Ubc2	0.921948	1.19807	1.11682	0.23047	-0.0678183	0.298288	0.867527	1.12471	1.19807	1.32315	0.98504	1.18893	0.0612286	0.0945334	0.155762
249	pnut	1.31944	1.7332	1.64798	0.238729	-0.0491675	0.287896	1.22645	1.66587	1.7332	1.81307	1.54255	1.62884	0.0388481	0.0440505	0.0828987
250	Rm62	8.42354	10.8907	10.2315	0.226537	-0.0605229	0.287059	8.45125	8.32031	10.8907	10.6048	9.99318	11.0065	0.236015	-0.0262524	0.262268
251	Tspo	3.0196	3.71453	3.34408	0.187084	-0.09973	0.286814	3.08634	2.77097	3.71453	3.84315	3.02535	4.51418	0.254019	0.0334669	0.287485
252	mt:CoIII	94.192	117.469	107.056	0.198151	-0.0886389	0.28679	93.7896	95.6913	117.469	83.5949	122.04	119.796	0.185388	-0.288364	0.473751
253	Dbp80	1.5215	1.7812	1.53381	0.145803	-0.13889	0.284692	1.43181	1.85565	1.7812	2.11677	1.16151	1.48213	-0.0401199	0.158526	0.198646
254	Ndf	1.14727	1.42053	1.3085	0.192368	-0.0788678	0.271236	1.16799	1.07006	1.42053	1.51694	1.17537	1.0358	0.246716	0.0635552	0.310271
255	CG9917	0.898822	1.10722	1.01593	0.188216	-0.0824478	0.270663	0.875114	0.987156	1.10722	1.07845	0.976002	0.998338	0.108436	-0.0259827	0.134419
256	CG3198	1.35243	1.6081	1.45336	0.158985	-0.0962247	0.25521	1.30195	1.54054	1.6081	1.60226	1.35826	1.62489	0.0420114	-0.00363011	0.0456415
257	mt:ND1	1.25387	1.65621	1.65067	0.242926	-0.00334467	0.246271	1.2318	1.3361	1.65621	1.5509	1.71439	1.25726	0.193275	-0.0635847	0.25686
258	Cam	6.53446	7.86594	7.26516	0.169271	-0.076377	0.245648	6.56786	6.41005	7.86594	7.65653	7.01521	5.81016	0.185088	-0.0266221	0.21171
259	CG17691	2.89006	3.38576	3.07241	0.146408	-0.0925509	0.238959	2.85495	3.02089	3.38576	3.4317	2.84294	3.52554	0.107768	0.0133862	0.121154
260	stai	5.85319	6.98501	6.53182	0.162036	-0.0648796	0.226915	5.86625	5.80452	6.98501	7.3972	5.97914	6.90006	0.169002	0.0557233	0.224726
261	MED22	1.13224	1.3526	1.2966	0.162916	-0.0414017	0.204318	1.08009	1.32651	1.3526	1.46023	1.19209	1.60391	0.0192887	0.0737108	0.0929994
262	SF2	3.0299	3.60815	3.51769	0.160262	-0.0250693	0.185332	2.93296	3.39106	3.60815	3.77739	3.35184	3.35818	0.0601668	0.0448034	0.10497
263	CSN5	1.02008	1.18751	1.17797	0.140989	-0.00803706	0.149026	1.05362	0.89512	1.18751	1.14617	1.19827	1.24237	0.246221	-0.0348082	0.281029
264	mt:CoI	79.2464	92.8279	92.7023	0.146309	-0.00135311	0.147662	79.6647	77.6876	92.8279	69.4955	107.523	103.299	0.163101	-0.251351	0.414452
265	lig	1.01704	1.37163	0.928941	0.258516	-0.322745	0.581261	1.0069	1.05484	1.37163	1.0923	0.82461	0.891654	0.230961	-0.203646	0.434606
266	CG31360	0.960672	1.27885	0.877625	0.248798	-0.313737	0.562535	0.981991	0.881241	1.27885	1.01017	0.792976	1.28296	0.310909	-0.210096	0.521005
267	yip2	1.02722	1.38613	0.980424	0.258932	-0.29269	0.551623	1.00215	1.1206	1.38613	1.0669	0.925196	1.3697	0.191566	-0.230304	0.42187
268	CycG	5.05639	6.62757	4.61258	0.237068	-0.304032	0.541099	4.96286	5.40483	6.62757	6.00068	3.72606	4.7636	0.184493	-0.0945874	0.27908
269	Ythdf	0.876254	1.13319	0.791162	0.226736	-0.301827	0.528563	0.898616	0.792938	1.13319	1.17165	0.548162	0.932354	0.30026	0.0328245	0.333084
270	Got1	1.10489	1.48187	1.08117	0.254395	-0.270401	0.524796	1.05043	1.30781	1.48187	1.2046	1.00235	1.65711	0.11746	-0.187108	0.304568
271	LanB1	2.68229	3.56894	2.61208	0.248435	-0.268108	0.516542	2.7182	2.5485	3.56894	3.26081	2.19777	2.01562	0.285923	-0.0863363	0.372259
272	Tlk	2.65081	3.22947	2.18018	0.179182	-0.324909	0.504091	2.63465	2.711	3.22947	2.78536	1.79368	1.89541	0.160542	-0.137516	0.298057
273	ash2	2.20422	2.67738	1.80333	0.176726	-0.326458	0.503184	2.14106	2.43954	2.67738	2.05466	1.64281	2.47904	0.0888343	-0.232584	0.321419
274	CG8677	1.00146	1.24126	0.864732	0.193194	-0.303345	0.496539	0.983424	1.06865	1.24126	0.97614	0.79358	0.781321	0.139062	-0.213591	0.352653
275	Mal-A5	3.66861	4.72146	3.46621	0.222992	-0.265861	0.488853	3.52501	4.20366	4.72146	3.69594	3.31949	4.45847	0.109671	-0.217205	0.326876
276	Gprk1	2.66451	3.30566	2.34672	0.193957	-0.290091	0.484048	2.37593	3.73967	3.30566	3.16423	1.82461	2.22551	-0.116056	-0.0427846	0.158841
277	sqd	10.0916	12.577	9.02072	0.197617	-0.282759	0.480376	9.92075	10.7279	12.577	12.2709	6.94498	7.66174	0.14702	-0.024337	0.171357
278	MSBP	1.25788	1.61293	1.1966	0.220127	-0.258115	0.478243	1.29495	1.11974	1.61293	1.26676	1.1518	1.35426	0.305772	-0.214623	0.520394
279	Gbeta13F	6.247	7.40466	5.06292	0.156342	-0.316253	0.472595	6.29559	6.06597	7.40466	5.85265	4.55855	5.11442	0.18079	-0.209599	0.390389
280	Vha100-2	1.68809	2.1943	1.6691	0.230692	-0.239348	0.470039	1.70818	1.61326	2.1943	2.05454	1.42294	1.70226	0.264794	-0.0636936	0.328487
281	Snx6	1.40161	1.71074	1.2277	0.1807	-0.282356	0.463056	1.35823	1.56325	1.71074	1.38697	1.12599	1.86433	0.086216	-0.189261	0.275477
282	CG18766	1.15349	1.33528	0.901638	0.136143	-0.324758	0.460901	1.10532	1.33296	1.33528	0.977391	0.853258	1.08079	0.0017356	-0.268025	0.269761
283	AGO2	1.43526	1.74488	1.25371	0.177444	-0.281492	0.458936	1.41037	1.52801	1.74488	1.95122	0.808243	1.31685	0.12429	0.10575	0.23004
284	CG4858	0.915816	1.20874	0.962012	0.242335	-0.204117	0.446452	0.858714	1.12857	1.20874	0.848302	1.03463	1.01147	0.0663242	-0.298191	0.364515
285	l(2)k09913	1.80139	2.21246	1.6474	0.185798	-0.255401	0.441199	1.85303	1.60899	2.21246	1.90373	1.48369	2.6551	0.272762	-0.139544	0.412306
286	Amun	1.7842	2.12333	1.53041	0.159719	-0.27924	0.438959	1.78489	1.7816	2.12333	2.02965	1.21157	2.30525	0.160943	-0.04412	0.205063
287	eIF5B	1.40163	1.71182	1.27163	0.181203	-0.257147	0.43835	1.3531	1.58245	1.71182	1.9668	0.827652	1.13797	0.0755692	0.129644	0.205214
288	mt:ND4	23.1942	30.6863	24.8531	0.24415	-0.190089	0.434239	22.8565	24.4525	30.6863	20.5789	27.5829	30.3358	0.203146	-0.329378	0.532525
289	piwi	2.57947	3.03049	2.16902	0.148827	-0.284266	0.433094	2.72904	2.0222	3.03049	2.59863	1.89465	2.44736	0.332716	-0.142505	0.47522
290	Ythdc1	1.17522	1.3785	0.993092	0.147459	-0.279583	0.427042	1.144	1.29155	1.3785	1.32774	0.779366	1.17494	0.0630747	-0.0368186	0.0998933
291	CG3662	8.89097	10.2939	7.31778	0.136284	-0.289112	0.425396	8.7857	9.28322	10.2939	8.1585	6.78085	9.42159	0.0981792	-0.20744	0.305619
292	mt:Cyt-b	49.1061	63.576	51.3004	0.2276	-0.193085	0.420686	48.0293	53.1179	63.576	43.7082	56.1492	60.5893	0.164497	-0.312505	0.477003
293	alc	2.65213	3.34948	2.72687	0.208196	-0.185883	0.394079	2.65542	2.63989	3.34948	3.35636	2.32485	4.25385	0.211853	0.00204755	0.2139
294	CaBP1	1.47787	1.88281	1.54951	0.215073	-0.177023	0.392096	1.39987	1.76846	1.88281	1.6616	1.47792	1.53828	0.0607335	-0.11749	0.178223
295	foxo	2.51558	3.12255	2.51784	0.19438	-0.193658	0.388038	2.44766	2.76865	3.12255	3.99481	1.57456	2.44825	0.113335	0.218349	0.331684
296	e(r)	5.38826	6.40603	5.09276	0.158876	-0.205005	0.363881	5.23876	5.94528	6.40603	5.73197	4.68453	6.07958	0.0719242	-0.105223	0.177147
297	Desat1	3.71379	4.32214	3.4333	0.140752	-0.205648	0.3464	3.80792	3.36307	4.32214	3.55083	3.35824	4.90216	0.221897	-0.178456	0.400353
298	CG18343	1.7835	2.10622	1.70432	0.153221	-0.190816	0.344037	1.73222	1.97458	2.10622	1.89664	1.58149	2.3138	0.0624981	-0.0995062	0.162004
299	CG4686	1.40925	1.68549	1.38482	0.163889	-0.178383	0.342272	1.45749	1.22955	1.68549	1.47306	1.32848	1.44879	0.270506	-0.126035	0.396542
300	Ufm1	1.50628	1.75672	1.44138	0.142563	-0.179505	0.322068	1.54479	1.36281	1.75672	1.72904	1.25767	1.88226	0.224233	-0.015758	0.239992
301	hfp	3.12944	4.10316	2.28247	0.237309	-0.443728	0.681038	2.97869	3.69109	4.10316	2.83997	1.92642	2.56518	0.100427	-0.307858	0.408285
302	Cirl	6.65712	8.82665	5.00835	0.245793	-0.432587	0.678381	6.21705	8.29675	8.82665	6.00358	4.37275	7.03014	0.0600349	-0.319835	0.37987
303	Su(Tpl)	2.04413	2.57085	1.35448	0.204884	-0.473138	0.678022	1.97687	2.29471	2.57085	2.14908	0.84701	1.55942	0.107411	-0.164059	0.27147
304	Syp	6.18832	7.95708	4.35023	0.222287	-0.453288	0.675575	5.93815	7.12043	7.95708	6.89447	2.72534	3.45377	0.105145	-0.133543	0.238688
305	Syx1A	3.43014	4.34888	2.41028	0.211259	-0.445771	0.65703	3.11889	4.58978	4.34888	3.39847	1.77916	2.45271	-0.0524872	-0.218542	0.271029
306	CIAPIN1	0.907351	1.15867	0.650688	0.216903	-0.438418	0.655321	0.892775	0.96166	1.15867	0.758552	0.5818	0.853938	0.170031	-0.345325	0.515356
307	Jheh2	1.22901	1.60341	0.931607	0.233504	-0.418983	0.652486	1.20392	1.32247	1.60341	1.04704	0.857883	1.49082	0.175215	-0.346988	0.522203
308	sfl	1.1138	1.41674	0.801753	0.213829	-0.434087	0.647915	1.02731	1.43605	1.41674	1.06032	0.636619	1.04966	-0.0134451	-0.251581	0.265026
309	Rbfox1	5.43179	6.55267	3.46606	0.171058	-0.471046	0.642104	5.18425	6.35403	6.55267	5.08794	2.43024	3.47407	0.0303141	-0.223532	0.253846
310	ref(2)P	2.07265	2.50172	1.32761	0.171511	-0.469323	0.640833	2.09009	2.00766	2.50172	1.54309	1.18998	1.46923	0.197487	-0.383187	0.580674
311	Vago	2.93826	3.88255	2.36315	0.243213	-0.39134	0.634554	2.71018	3.78805	3.88255	3.03283	1.93546	3.7841	0.024339	-0.218856	0.243195
312	Smox	1.83221	2.28113	1.3044	0.196799	-0.428179	0.624978	1.83512	1.82134	2.28113	1.98367	0.870579	1.39037	0.201562	-0.130402	0.331964
313	CG31635	2.65495	3.30795	1.90697	0.197401	-0.423519	0.620919	2.47317	3.33225	3.30795	2.45034	1.55994	2.10916	-0.00729378	-0.259256	0.26655
314	ps	7.97127	9.44586	5.06416	0.156109	-0.463876	0.619985	7.53931	9.58067	9.44586	7.0765	3.77896	5.62005	-0.0140711	-0.250836	0.264907
315	lbk	2.35444	3.07171	1.89392	0.233508	-0.383429	0.616938	2.3614	2.32849	3.07171	2.26911	1.65431	1.82999	0.241955	-0.261287	0.503241
316	Sap47	2.74418	3.18337	1.6835	0.137963	-0.471156	0.609119	2.72828	2.80344	3.18337	2.57329	1.11524	2.26084	0.119349	-0.191646	0.310995
317	CG14464	2.77405	3.33385	1.87429	0.167916	-0.4378	0.605716	2.82076	2.59999	3.33385	2.14684	1.70023	2.27491	0.220125	-0.356049	0.576174
318	Not1	6.40509	7.48552	4.03951	0.144336	-0.460357	0.604693	6.25362	6.9694	7.48552	5.64014	3.01726	5.03157	0.0689484	-0.246527	0.315475
319	Socs36E	6.08273	7.42432	4.29094	0.180702	-0.422043	0.602745	5.74208	7.3519	7.42432	5.89376	3.26729	3.738	0.00975344	-0.206155	0.215908
320	CG15365	1.43902	1.74107	0.99932	0.173482	-0.426029	0.599512	1.34218	1.79983	1.74107	1.26423	0.830134	1.4631	-0.0326524	-0.273876	0.306528
321	Graf	1.51521	1.76044	0.963195	0.139302	-0.452867	0.592168	1.4298	1.83343	1.76044	1.48393	0.630624	1.00588	-0.0398111	-0.157068	0.196879
322	Tis11	13.5007	16.305	9.50478	0.171987	-0.417062	0.589049	13.6627	12.8971	16.305	12.9173	7.32536	9.59553	0.209008	-0.207769	0.416777
323	CG1637	1.99282	2.5202	1.56792	0.209264	-0.377861	0.587125	1.89074	2.37314	2.5202	1.80938	1.4137	1.87944	0.0583521	-0.282049	0.340401
324	Ubi-p63E	5.37647	6.26609	3.50415	0.141973	-0.440776	0.582749	5.27603	5.75072	6.26609	4.06959	3.14303	4.7436	0.0822487	-0.350538	0.432786
325	CG43759	1.93107	2.29335	1.3264	0.157971	-0.421631	0.579602	1.76546	2.54809	2.29335	1.98476	0.905935	1.44517	-0.0999723	-0.134556	0.234528
326	Lmpt	1.12538	1.50031	1.00623	0.249902	-0.329318	0.57922	1.06421	1.35331	1.50031	1.54335	0.663201	0.842152	0.097982	0.0278847	0.125867
327	rin	6.27907	8.10215	5.2367	0.225012	-0.353665	0.578677	6.36047	5.97578	8.10215	7.20171	3.98174	4.59771	0.262445	-0.111136	0.37358
328	be	1.459	1.72425	0.994505	0.153834	-0.423225	0.577058	1.54208	1.14948	1.72425	1.43679	0.712035	1.29956	0.333346	-0.166714	0.50006
329	CG8108	1.08209	1.40017	0.923658	0.227172	-0.340327	0.567499	0.936365	1.62505	1.40017	1.05278	0.841191	0.909237	-0.138381	-0.248105	0.386487
330	fwe	1.17889	1.36763	0.780457	0.138007	-0.429337	0.567344	1.24809	0.921074	1.36763	0.928443	0.685945	1.03297	0.326519	-0.321131	0.64765
331	Sap-r	8.48072	11.1126	7.45426	0.236838	-0.329207	0.566044	8.58115	8.10651	11.1126	9.08214	6.4146	7.28836	0.270512	-0.182717	0.453228
332	cpo	3.44651	4.12723	2.48618	0.164934	-0.397616	0.562549	3.36328	3.75659	4.12723	3.62431	1.7593	3.48584	0.0898023	-0.121853	0.211655
333	Top1	2.41292	2.7915	1.62524	0.135619	-0.41779	0.553409	2.45148	2.26925	2.7915	2.39357	1.13454	1.30419	0.187086	-0.142552	0.329638
334	CG9932	1.45395	1.75836	1.12198	0.173118	-0.361914	0.535033	1.3519	1.83419	1.75836	1.45601	0.908658	0.779099	-0.0413416	-0.171952	0.213293
335	CG12012	1.03382	1.22867	0.769371	0.158588	-0.37382	0.532408	0.93452	1.40379	1.22867	0.99572	0.624812	1.05704	-0.124748	-0.189598	0.314346
336	JIL-1	1.07864	1.25765	0.77012	0.142337	-0.387652	0.529989	1.03094	1.25636	1.25765	0.801498	0.750081	0.92513	0.00103028	-0.362703	0.363733
337	CG4250	55.0631	65.9525	41.9949	0.165109	-0.363255	0.528364	53.0712	62.4848	65.9525	50.6918	36.4407	55.0119	0.0525788	-0.23139	0.283968
338	PHGPx	3.29274	4.06583	2.7023	0.190142	-0.335364	0.525506	3.08944	4.05022	4.06583	3.24007	2.35885	4.43409	0.00383879	-0.203097	0.206936
339	CG31689	1.08762	1.32651	0.885894	0.180087	-0.332161	0.512249	1.07512	1.13422	1.32651	1.31699	0.610571	1.29987	0.144961	-0.00717495	0.152136
340	Gdap2	1.41732	1.64889	1.0753	0.140441	-0.347868	0.488309	1.39248	1.50988	1.64889	1.23245	0.974927	1.13872	0.084309	-0.252558	0.336867
341	Nrt	10.7683	13.688	3.92517	0.213302	-0.71324	0.926542	10.1297	13.1479	13.688	6.8961	2.02776	4.26023	0.0394588	-0.496194	0.535652
342	Con	1.08439	1.39694	0.428753	0.223739	-0.693076	0.916815	1.07853	1.10621	1.39694	0.609219	0.313498	0.38851	0.208115	-0.563889	0.772005
343	CG12868	1.61331	2.16269	0.74114	0.254023	-0.657306	0.911329	1.4527	2.21174	2.16269	1.21991	0.435369	1.75257	-0.0221808	-0.435927	0.458108
344	fz3	1.98361	2.38956	0.648423	0.169885	-0.728643	0.898528	1.86628	2.42073	2.38956	0.966391	0.44535	1.52165	-0.0128788	-0.595577	0.608456
345	Atpalpha	4.378	5.84959	2.33083	0.251571	-0.60154	0.853111	4.04392	5.62271	5.84959	3.29445	1.7154	2.56646	0.0387852	-0.436807	0.475592
346	CanA-14F	1.04687	1.31609	0.476741	0.204558	-0.637759	0.842317	1.00266	1.21158	1.31609	0.711034	0.327109	0.580645	0.079408	-0.459736	0.539144
347	mgl	3.81621	4.49878	1.39829	0.151724	-0.689185	0.84091	3.36252	5.50656	4.49878	1.89883	1.07862	1.63484	-0.183014	-0.577924	0.760938
348	PlexA	1.03049	1.38929	0.579903	0.258258	-0.582589	0.840847	1.08787	0.816729	1.38929	0.884625	0.38529	0.51137	0.412122	-0.363252	0.775374
349	shot	1.34871	1.64619	0.577868	0.180713	-0.648967	0.82968	1.343	1.36995	1.64619	0.683426	0.510453	0.726938	0.167805	-0.584845	0.75265
350	Pgant5	2.41747	3.00117	1.17214	0.194493	-0.609439	0.803932	2.28686	2.90407	3.00117	2.02557	0.627094	1.58332	0.0323565	-0.325073	0.35743
351	Pak3	1.04707	1.24236	0.440182	0.157195	-0.64569	0.802884	1.04795	1.0438	1.24236	0.678821	0.287773	0.576582	0.159825	-0.453604	0.613429
352	Abl	1.52568	1.77662	0.620713	0.141242	-0.650621	0.791863	1.55846	1.40355	1.77662	1.11384	0.305772	0.646078	0.209987	-0.373053	0.58304
353	kis	2.41536	3.09622	1.36553	0.219901	-0.55897	0.77887	2.33708	2.70701	3.09622	1.91407	1.01519	1.34775	0.125704	-0.381803	0.507507
354	l(2)gl	1.18198	1.52373	0.680028	0.224287	-0.55371	0.777997	1.10252	1.47806	1.52373	0.99032	0.481858	0.722972	0.0299783	-0.350071	0.380049
355	hook	3.30631	4.37966	2.05933	0.245075	-0.529796	0.774872	3.12063	3.99814	4.37966	3.18233	1.34212	2.86148	0.0871119	-0.273384	0.360496
356	l(3)L1231	2.79331	3.71464	1.76084	0.248026	-0.525972	0.773998	2.604	3.49864	3.71464	2.87022	1.05233	1.55131	0.0581479	-0.227321	0.285469
357	Hsp68	0.932774	1.1725	0.505872	0.204457	-0.568552	0.773009	1.00383	0.668048	1.1725	0.430867	0.553775	0.59263	0.430236	-0.632522	1.06276
358	CG45050	4.47632	5.4853	2.33547	0.183943	-0.57423	0.758173	4.12689	5.77822	5.4853	3.54275	1.56444	2.79908	-0.0506931	-0.354138	0.404831
359	shep	4.49503	5.67176	2.56658	0.207473	-0.547481	0.754954	4.2963	5.23546	5.67176	3.9299	1.69589	2.51229	0.0769249	-0.307111	0.384036
360	AGO1	3.36027	4.18459	1.8837	0.196988	-0.549849	0.746837	3.24697	3.78244	4.18459	3.01507	1.16114	1.88547	0.0961023	-0.279483	0.375586
361	Atx2	1.63394	2.06609	0.984046	0.209162	-0.523716	0.732878	1.58078	1.832	2.06609	1.59036	0.596824	1.15711	0.113301	-0.230258	0.34356
362	CG10082	7.3422	8.7044	3.68941	0.156496	-0.576144	0.732639	7.18603	7.92405	8.7044	5.68958	2.412	5.1992	0.08965	-0.346356	0.436006
363	nocte	1.95836	2.4004	1.0979	0.184155	-0.542617	0.726772	1.8397	2.40045	2.4004	1.7403	0.687632	1.1736	-1.77312e-05	-0.274997	0.275014
364	REPTOR	4.71741	5.98986	2.93164	0.212434	-0.510566	0.723	4.59066	5.18965	5.98986	4.46762	1.95068	3.02053	0.133594	-0.254136	0.38773
365	Pitslre	1.53439	1.87492	0.868308	0.181624	-0.536883	0.718507	1.42441	1.94417	1.87492	1.08117	0.732363	1.26744	-0.0356182	-0.423353	0.458971
366	osa	1.11188	1.41935	0.716887	0.216631	-0.494921	0.711552	0.985178	1.58394	1.41935	1.16226	0.432446	0.631778	-0.103906	-0.181134	0.285041
367	Spred	1.03762	1.27769	0.609049	0.187889	-0.523319	0.711208	1.01092	1.13712	1.27769	0.91211	0.415497	0.515065	0.110013	-0.286123	0.396137
368	Stat92E	4.96269	6.31159	3.23182	0.213718	-0.487956	0.701673	4.61449	6.26002	6.31159	4.51295	2.41362	3.1378	0.0081708	-0.284975	0.293146
369	mirr	7.07491	8.29226	3.70692	0.146806	-0.552967	0.699773	7.27636	6.32438	8.29226	5.08368	2.82763	3.15164	0.237316	-0.386937	0.624253
370	mei-P26	2.70977	3.3498	1.6512	0.191066	-0.507076	0.698142	2.70376	2.73216	3.3498	2.59231	1.05015	1.39572	0.184382	-0.226131	0.410513
371	nuf	3.0332	3.63027	1.70832	0.164471	-0.529423	0.693893	3.0687	2.90093	3.63027	2.2786	1.34411	2.12693	0.200904	-0.372333	0.573236
372	fax	35.9701	43.9874	22.1546	0.182263	-0.496342	0.678605	35.2791	38.5449	43.9874	31.726	16.0418	29.1994	0.12373	-0.278748	0.402478
373	Ank	1.13315	1.38304	0.695624	0.180678	-0.497032	0.67771	1.16735	1.00573	1.38304	1.07665	0.452277	0.510347	0.272811	-0.22153	0.49434
374	Ssdp	3.58036	4.20963	1.99967	0.149483	-0.524977	0.67446	3.47473	3.97393	4.20963	2.89136	1.43019	1.55037	0.0559903	-0.313156	0.369146
375	Hipk	1.56938	1.88194	0.930428	0.166086	-0.505603	0.671689	1.45813	1.98389	1.88194	1.59971	0.50299	0.781038	-0.0513853	-0.149971	0.201357
376	dlp	2.09013	2.54725	1.31969	0.179456	-0.481916	0.661372	2.00768	2.39731	2.54725	2.06881	0.841251	1.05964	0.0588603	-0.187823	0.246683
377	lawc	2.38345	2.84188	1.46598	0.161311	-0.484151	0.645462	2.3531	2.49655	2.84188	1.99412	1.12868	2.12133	0.121516	-0.298308	0.419824
378	mrva	3.38938	3.95464	1.96962	0.142937	-0.501948	0.644884	3.33325	3.5985	3.95464	2.80351	1.43705	2.41547	0.0900559	-0.291082	0.381138
379	InR	4.68949	5.44172	2.77583	0.138233	-0.489898	0.628131	4.36127	5.9124	5.44172	5.10248	1.2899	3.3124	-0.0796086	-0.0623401	0.141949
380	CG1572	0.393642	0.433862	1.48733	0.0927014	0.708295	0.800996	0.425672	0.274305	0.433862	1.06966	1.75408	1.35495	0.367758	0.594393	0.962151
381	fabp	1.29608	1.40948	3.8959	0.0804569	0.638214	0.718671	1.46642	0.66142	1.40948	2.25098	4.94645	2.32374	0.530735	0.373835	0.90457
382	RpL6	19.3012	22.1016	45.3566	0.126707	0.512714	0.639421	19.6287	18.0812	22.1016	37.7341	50.2248	38.6677	0.181906	0.414279	0.596186
383	RpL18	11.9748	13.2765	26.8816	0.0980484	0.50611	0.604159	12.2919	10.7932	13.2765	22.517	29.669	21.9019	0.187048	0.410377	0.597426
384	RpS26	19.8081	21.8386	44.0927	0.0929776	0.504713	0.59769	19.9136	19.4149	21.8386	36.3117	49.0621	36.1067	0.110979	0.39858	0.50956
385	RpL11	4.39531	4.72143	9.89044	0.0690718	0.522627	0.591699	4.47273	4.10687	4.72143	8.25647	10.934	7.43958	0.130163	0.428153	0.558317
386	RpL8	12.7675	13.6789	28.3137	0.06663	0.516881	0.58351	13.0347	11.7721	13.6789	22.6836	31.9094	23.2899	0.139401	0.396969	0.536371
387	RpL22	11.5635	13.286	24.2635	0.12965	0.452429	0.582079	11.5809	11.4986	13.286	18.7577	27.7798	20.1187	0.134535	0.291707	0.426241
388	RpL13	17.0422	18.9506	36.2225	0.100707	0.476827	0.577533	17.3097	16.0455	18.9506	30.7767	39.7005	28.5523	0.153299	0.384254	0.537552
389	RpS14a	6.16587	7.01729	12.8198	0.121332	0.452621	0.573953	6.36162	5.43655	7.01729	10.2608	14.4541	10.1116	0.225264	0.316104	0.541368
390	PRAS40	0.77409	0.875826	1.58968	0.11616	0.449055	0.565214	0.723787	0.961511	0.875826	1.44266	1.68357	1.21871	-0.0891152	0.39291	0.482025
391	RpS2	24.915	26.7885	52.3717	0.0699386	0.488492	0.558431	24.7894	25.3828	26.7885	43.5212	58.0241	39.7215	0.052474	0.384472	0.436946
392	RpL27A	45.582	48.9485	95.4477	0.0687763	0.48717	0.555946	46.4004	42.5327	48.9485	78.5636	106.231	83.3901	0.131071	0.376957	0.508029
393	RpL34b	17.77	19.4587	35.9149	0.0867839	0.458201	0.544984	17.9111	17.2441	19.4587	32.4144	38.1506	31.7211	0.113808	0.39969	0.513498
394	Cyp1	6.27573	6.84273	12.4361	0.0828625	0.449768	0.53263	6.47404	5.53686	6.84273	7.75833	15.4236	8.69092	0.19084	0.118014	0.308855
395	RpL36	20.6805	22.1626	40.7829	0.0668725	0.456572	0.523445	20.9312	19.7463	22.1626	32.9426	45.7902	33.2579	0.109023	0.327236	0.43626
396	RpS21	27.505	29.7778	53.7959	0.0763262	0.446466	0.522792	27.6424	26.9929	29.7778	47.4319	57.8602	42.4506	0.0935226	0.372199	0.465721
397	RpS24	16.4597	17.6461	31.3238	0.0672291	0.436655	0.503885	16.5187	16.2401	17.6461	27.459	33.7921	23.4297	0.0796784	0.357365	0.437044
398	RpS11	37.5408	40.2768	69.2869	0.0679281	0.418696	0.486624	37.7604	36.7228	40.2768	59.5631	75.4971	57.6536	0.0882395	0.323797	0.412037
399	RpS3	19.4605	20.9552	34.4257	0.0713273	0.391292	0.462619	19.9869	17.4992	20.9552	30.4991	36.9334	30.0893	0.164923	0.312925	0.477848
400	RpL3	10.8702	11.0427	27.7465	0.0156214	0.602016	0.617637	11.0844	10.072	11.0427	19.7988	32.8224	19.9758	0.0878989	0.442256	0.530154
401	RpS9	18.5536	18.8686	42.1969	0.0166943	0.552845	0.569539	18.9646	17.022	18.8686	32.1771	48.5961	32.0861	0.0978641	0.413602	0.511466
402	RpL4	17.5504	18.7064	37.3662	0.0617967	0.499377	0.561174	18.0973	15.5125	18.7064	30.4982	41.7525	30.4794	0.170734	0.38664	0.557374
403	RpL27	22.1213	23.3525	47.0623	0.0527233	0.503796	0.55652	22.5437	20.5474	23.3525	39.6473	51.7979	37.4382	0.120118	0.410995	0.531112
404	RpL35A	15.7197	16.0629	32.9882	0.0213621	0.513072	0.534434	15.9791	14.7532	16.0629	28.0432	36.1463	25.579	0.0815334	0.42721	0.508744
405	Fkbp39	1.57299	1.59437	3.27414	0.0134097	0.513042	0.526452	1.66061	1.24652	1.59437	2.59718	3.70648	2.38441	0.21817	0.386117	0.604288
406	eEF1gamma	5.31823	5.40864	10.8788	0.0167149	0.502829	0.519544	5.43181	4.89506	5.40864	8.30222	12.5244	8.95869	0.094955	0.348531	0.443487
407	NHP2	1.11167	1.17488	2.1876	0.0538029	0.462936	0.516739	1.1776	0.866026	1.17488	1.98065	2.31977	2.12075	0.262882	0.406819	0.669701
408	RpS13	18.3772	19.2864	36.0449	0.0471427	0.464933	0.512076	18.6451	17.379	19.2864	30.1122	39.8339	27.5638	0.0989011	0.359514	0.458415
409	RpL29	13.2425	14.0066	25.6876	0.0545493	0.454735	0.509284	12.7015	15.2581	14.0066	22.0237	28.0275	19.1924	-0.0820257	0.364025	0.446051
410	RpL7	26.6915	26.9348	53.7814	0.00903577	0.499179	0.508215	27.2209	24.7188	26.9348	46.2773	58.5739	42.6476	0.082274	0.417969	0.500243
411	RpS17	10.5608	10.7627	20.8706	0.0187547	0.484313	0.503067	11.0525	8.72907	10.7627	17.2776	23.1652	15.9346	0.188951	0.377074	0.566025
412	RpS16	20.2089	20.6059	39.7222	0.0192688	0.48125	0.500519	20.285	19.9252	20.6059	33.0628	43.9753	32.729	0.0330349	0.376765	0.409799
413	P32	0.886475	0.929949	1.69406	0.0467491	0.451055	0.497804	0.876858	0.922306	0.929949	1.46429	1.84081	1.61723	0.00821866	0.364916	0.373135
414	awd	10.6943	10.8642	20.8334	0.0156376	0.478519	0.494156	10.8043	10.2847	10.8642	16.3266	23.7116	15.4091	0.0533463	0.33457	0.387916
415	RpS28b	19.4143	19.6387	37.7381	0.0114258	0.479606	0.491032	19.7409	18.1973	19.6387	30.7714	42.1875	30.0356	0.0733932	0.361787	0.43518
416	Trx-2	1.15158	1.22755	2.10352	0.0618901	0.416429	0.47832	1.18804	1.01572	1.22755	1.65922	2.38728	1.59534	0.172564	0.26016	0.432725
417	RpS29	26.1476	26.7502	48.5968	0.0225256	0.449548	0.472073	26.1246	26.2334	26.7502	42.1006	52.7456	38.7329	0.0193208	0.364612	0.383933
418	vig2	2.91206	2.95784	5.38915	0.0154751	0.45115	0.466625	2.91944	2.88458	2.95784	4.27086	6.10335	4.60322	0.0247664	0.307439	0.332205
419	RpL19	23.5484	23.9137	43.3709	0.0152769	0.448624	0.463901	24.0398	21.7174	23.9137	37.3487	47.217	34.2191	0.0918437	0.359718	0.451561
420	RpL21	23.2027	23.4199	42.5336	0.00927353	0.44938	0.458653	23.7023	21.3411	23.4199	35.3151	47.1437	33.694	0.0887598	0.336832	0.425592
421	RpS18	27.3723	28.2717	49.2694	0.0318101	0.426182	0.457992	27.5257	26.8008	28.2717	40.9137	54.6058	40.0312	0.0520251	0.308992	0.361017
422	RpL36A	27.7042	28.8377	49.1007	0.0393068	0.412682	0.451989	27.6925	27.7479	28.8377	46.0044	51.0782	40.3034	0.037793	0.373153	0.410946
423	RpL14	31.5093	32.9301	55.6926	0.0431446	0.408717	0.451862	31.787	30.4746	32.9301	50.0824	59.2756	45.785	0.0745655	0.342482	0.417047
424	eIF3b	1.0713	1.13296	1.84586	0.0544224	0.386217	0.440639	1.14491	0.79705	1.13296	1.61421	1.9938	1.61529	0.296487	0.298136	0.594623
425	RpS4	16.7999	16.0814	43.3122	-0.0427658	0.628709	0.671475	17.2118	15.2649	16.0814	30.7422	51.34	31.8564	0.0507721	0.476895	0.527667
426	RpL9	16.3903	15.499	32.8425	-0.0543851	0.528083	0.582468	16.7948	14.8835	15.499	26.1761	37.1001	25.291	0.0397087	0.407896	0.447605
427	RpL26	22.2132	20.9954	42.0656	-0.0548259	0.500889	0.555715	22.6558	20.5644	20.9954	34.5154	46.8875	33.8826	0.020528	0.39171	0.412238
428	RpLP2	28.1939	27.8683	59.524	-0.0115464	0.531813	0.543359	28.7613	26.0799	27.8683	49.5204	65.9128	43.8737	0.0641747	0.437235	0.50141
429	RpS25	23.9259	22.7158	44.5297	-0.0505735	0.489873	0.540446	24.4685	21.9042	22.7158	34.7954	50.7467	35.7842	0.0357305	0.347159	0.382889
430	RpS8	19.4873	18.3099	35.0237	-0.0604202	0.477215	0.537635	19.9341	17.8226	18.3099	29.0114	38.8634	27.6114	0.0266138	0.368875	0.395488
431	RpL10Ab	29.9957	28.5221	53.7942	-0.0491265	0.469791	0.518918	30.4474	28.3128	28.5221	47.3888	57.885	43.5168	0.00734116	0.398125	0.405466
432	RpL18A	32.4005	30.5525	56.7191	-0.0570362	0.461337	0.518373	32.9478	30.3614	30.5525	51.0906	60.3137	44.3516	0.00625302	0.401994	0.408247
433	RpL41	47.441	47.3305	95.5881	-0.00233025	0.50485	0.50718	48.8263	42.2796	47.3305	76.6202	107.702	76.9247	0.106715	0.382272	0.488987
434	RpL13A	25.0491	24.5162	47.1265	-0.0212774	0.479779	0.501057	25.6712	22.7315	24.5162	39.9086	51.7362	39.1032	0.0727942	0.385692	0.458486
435	RpL23A	21.7211	21.1649	39.8689	-0.0256083	0.469139	0.494747	21.8948	21.074	21.1649	33.8422	43.7179	34.9676	0.00429478	0.374601	0.378896
436	RpS5a	10.6477	10.1193	18.0654	-0.0496271	0.439851	0.489478	10.8773	9.79235	10.1193	14.5748	20.2947	14.7453	0.0323103	0.305699	0.33801
437	RpL37a	28.1934	27.2678	49.088	-0.0328297	0.44451	0.47734	28.7181	26.2387	27.2678	43.5145	52.6474	41.7426	0.0377414	0.373362	0.411104
438	RpS7	32.8586	31.5577	55.874	-0.0395886	0.435198	0.474787	33.5305	30.355	31.5577	49.5194	59.9324	47.0179	0.0381109	0.36272	0.400831
439	Ip259	4.05784	3.99091	7.30361	-0.0164944	0.45357	0.470064	4.17222	3.63169	3.99091	6.72678	7.672	6.09669	0.0900097	0.406713	0.496723
440	RpS10b	33.3596	32.4026	56.6153	-0.0286859	0.427671	0.456356	34.7873	28.0399	32.4026	48.2799	61.9388	47.8057	0.13464	0.32886	0.463499
441	RpL28	18.7821	18.2956	31.6854	-0.0259015	0.422585	0.448486	19.1718	17.3302	18.2956	26.3554	35.0894	27.012	0.0527671	0.305813	0.35858
442	REG	1.54489	1.52593	2.70317	-0.0122778	0.435505	0.447783	1.62887	1.232	1.52593	2.03722	3.12848	2.69468	0.192622	0.250978	0.4436
443	RpL32	24.4862	24.2515	42.3515	-0.00958527	0.427376	0.436961	24.677	23.7753	24.2515	35.5276	46.7095	34.6933	0.0196342	0.317391	0.337025
444	RpS23	35.2748	34.531	58.9204	-0.0210866	0.413938	0.435024	36.284	31.515	34.531	53.7715	62.2088	45.8216	0.0873415	0.357819	0.44516
445	RpL40	14.7308	14.169	23.4747	-0.0381399	0.396415	0.434555	15.0818	13.4229	14.169	19.4491	26.0457	18.4293	0.0526545	0.271483	0.324138
446	RpL24	14.3075	14.1076	23.7809	-0.0139689	0.406767	0.420736	14.7203	12.7694	14.1076	20.976	25.5723	19.6573	0.0948599	0.327439	0.422299
447	RpS14b	2.53856	2.52216	4.20914	-0.00645979	0.400789	0.407248	2.4807	2.75413	2.52216	3.72427	4.5188	3.97094	-0.0842261	0.322777	0.407003
448	RpS15Aa	13.7614	12.0626	24.8371	-0.123442	0.51433	0.637773	14.021	12.7938	12.0626	20.2046	27.7957	19.6687	-0.0571517	0.402976	0.460128
449	sta	24.263	22.4464	48.6639	-0.0748717	0.538747	0.613619	24.6454	22.8382	22.4464	37.5516	55.7608	37.5194	-0.0171556	0.402253	0.419409
450	RpLP1	34.1619	30.4676	61.3864	-0.108142	0.503674	0.611816	35.1444	30.5017	30.4676	51.128	67.9379	48.9728	-0.00111608	0.404091	0.405207
451	RpS20	31.9319	29.449	61.968	-0.0777567	0.524772	0.602528	32.2372	30.7944	29.449	52.2132	68.198	46.6907	-0.0436907	0.435986	0.479677
452	RpL12	19.5158	17.5455	34.3468	-0.100962	0.489168	0.59013	20.2519	16.7732	17.5455	28.6875	37.9611	29.3049	0.0440175	0.388395	0.432412
453	RpL37A	19.4887	18.239	38.3719	-0.0641216	0.524678	0.5888	19.8496	18.144	18.239	31.935	42.4829	28.231	0.00520767	0.428871	0.434079
454	RpS12	21.2784	19.6499	39.288	-0.0765307	0.499849	0.576379	21.3072	21.1709	19.6499	31.0556	44.5457	30.8968	-0.0718405	0.367265	0.439106
455	RpS15	34.6622	30.4893	55.4229	-0.120389	0.44988	0.570269	35.6882	30.8397	30.4893	46.3279	61.2315	43.3409	-0.0113637	0.341881	0.353245
456	His2Av	4.41629	3.9002	7.02751	-0.11686	0.44501	0.56187	4.65907	3.51174	3.9002	4.92607	8.36961	4.45541	0.0995999	0.208253	0.307853
457	RpL23	25.177	23.6082	46.447	-0.0623109	0.491717	0.554028	25.7048	23.2104	23.6082	38.1488	51.7466	36.2046	0.0168514	0.381155	0.398006
458	RpL17	32.0293	29.706	56.9915	-0.0725367	0.478764	0.551301	32.8719	28.8898	29.706	48.2603	62.5678	45.2487	0.0274755	0.384462	0.411938
459	RpL7A	31.2426	29.3134	52.9459	-0.0617495	0.446353	0.508102	32.4541	26.7287	29.3134	46.9258	56.7907	42.8134	0.0881746	0.375325	0.4635
460	eIF3e	2.55217	2.27684	3.76031	-0.107878	0.394507	0.502385	2.53441	2.61834	2.27684	2.86674	4.331	3.05815	-0.130424	0.205773	0.336197
461	AspRS	0.94249	0.863072	1.48195	-0.0842636	0.41761	0.501874	0.935976	0.966758	0.863072	1.16011	1.68749	1.67908	-0.107251	0.256043	0.363294
462	Nacalpha	8.03766	7.36127	12.4384	-0.0841528	0.408183	0.492336	8.00943	8.14286	7.36127	11.2067	13.2251	10.0118	-0.0959846	0.343138	0.439123
463	Tctp	11.1765	10.3748	17.1313	-0.0717322	0.394396	0.466128	11.5367	9.83429	10.3748	14.4871	18.82	15.982	0.0520964	0.283862	0.335959
464	RpL30	10.7816	9.37677	21.4225	-0.130302	0.562293	0.692595	10.8956	10.3569	9.37677	17.8133	23.7275	15.5016	-0.0946354	0.473608	0.568244
465	RpS27A	29.2753	24.7484	51.7801	-0.154633	0.522049	0.676682	30.0559	26.367	24.7484	41.8208	58.1406	37.7471	-0.0613893	0.408229	0.469619
466	eEF5	19.1691	16.2067	32.8674	-0.154541	0.506907	0.661448	19.4593	18.0878	16.2067	24.7941	38.0234	26.9665	-0.104	0.34635	0.45035
467	RpS3A	23.1963	19.4857	37.3138	-0.159962	0.477788	0.63775	24.1	19.8291	19.4857	28.3975	43.0083	30.8173	-0.0173166	0.313822	0.331138
468	RpL15	17.411	14.5387	27.4923	-0.164969	0.471173	0.636142	17.8066	15.9371	14.5387	21.4884	31.3268	21.757	-0.0877439	0.323415	0.411159
469	RpL10	24.7055	20.487	37.7494	-0.170751	0.457289	0.62804	25.6223	21.2895	20.487	29.7905	42.8323	31.6858	-0.0376934	0.312298	0.349992
470	Mpcp2	3.11462	2.57242	4.61272	-0.174083	0.442321	0.616404	3.10117	3.16475	2.57242	3.43765	5.36319	4.44996	-0.187165	0.251693	0.438858
471	RpLP0	13.1963	11.4671	22.2729	-0.131036	0.485153	0.61619	13.5959	11.7075	11.4671	17.1071	25.572	16.3305	-0.0205334	0.329689	0.350223
472	HmgZ	6.86126	5.64127	9.97752	-0.177809	0.434602	0.612411	7.05562	6.13711	5.64127	6.89855	11.9439	7.84621	-0.0807948	0.182253	0.263048
473	CG7430	1.00852	0.820077	1.37193	-0.186851	0.402244	0.589095	1.0614	0.811505	0.820077	1.0758	1.56105	1.19642	0.0104518	0.237704	0.248156
474	RpL39	30.763	25.5515	41.7628	-0.169406	0.388175	0.557581	31.4711	28.1245	25.5515	38.2472	44.0082	31.2889	-0.0914856	0.331936	0.423422
475	NetA	2.64384	0.0347527	0.0732011	-0.986855	0.525244	1.5121	3.30681	0.173733	0.0347527	0.0222394	0.105748	0.0155086	-0.799965	-0.360067	1.16003
476	Cyt-c-p	1.27602	0.766867	1.75682	-0.399016	0.563491	0.962507	1.30363	1.17314	0.766867	1.08267	2.18737	1.21317	-0.346315	0.29169	0.638004
477	Gdh	1.27492	0.724237	1.40435	-0.431937	0.48429	0.916227	1.40018	0.80824	0.724237	1.04472	1.63403	1.29633	-0.103934	0.306763	0.410697
478	Rack1	15.0497	11.3061	30.9906	-0.248753	0.635178	0.883931	15.5296	13.2619	11.3061	21.6679	36.9446	21.4731	-0.14748	0.478211	0.625691
479	Mdh2	2.09	1.38557	2.30902	-0.337051	0.399932	0.736983	2.2061	1.65743	1.38557	1.86419	2.59311	2.15395	-0.16403	0.256745	0.420774
480	eIF3m	2.55575	2.80204	4.38497	0.0878963	0.36099	0.448886	2.51933	2.69147	2.80204	3.52823	4.93214	3.28488	0.0394625	0.205822	0.245285
481	lost	2.52108	2.72374	4.27791	0.0744038	0.363301	0.437705	2.56198	2.36871	2.72374	3.43076	4.81895	3.46884	0.130347	0.206082	0.336429
482	Fum1	1.6481	1.77127	2.69187	0.0695398	0.341992	0.411532	1.71201	1.40997	1.77127	2.18521	3.01545	2.2674	0.203981	0.189426	0.393407
483	CG10576	1.98171	2.23929	3.09634	0.115026	0.276795	0.391821	1.98105	1.98416	2.23929	2.77494	3.3016	3.26129	0.113932	0.193032	0.306964
484	CG42336	1.1516	1.23294	1.82878	0.0659768	0.325811	0.391788	1.17553	1.06241	1.23294	1.44564	2.07347	1.16447	0.138312	0.147134	0.285447
485	Nap1	5.97385	6.73626	9.12298	0.11318	0.261617	0.374797	6.05449	5.67337	6.73626	8.37623	9.5999	9.13574	0.157786	0.195789	0.353575
486	Tim8	1.56954	1.80401	2.32391	0.129969	0.22372	0.353689	1.61918	1.38461	1.80401	2.58128	2.15954	2.26086	0.23248	0.30112	0.533601
487	CG17385	0.956918	1.10286	1.40583	0.132334	0.215506	0.34784	0.939201	1.02293	1.10286	1.2075	1.53249	1.37137	0.0724789	0.0866542	0.159133
488	Fkbp12	6.20779	6.81217	9.15123	0.0887205	0.2556	0.344321	6.38433	5.55004	6.81217	8.13736	9.79874	8.59722	0.185275	0.162852	0.348128
489	eIF2gamma	1.09042	1.2028	1.5996	0.093429	0.24806	0.341489	1.05061	1.23875	1.2028	1.39916	1.7276	1.91884	-0.0290244	0.140343	0.169368
490	Idh3a	1.80853	1.94043	2.66219	0.0679772	0.271113	0.339091	1.79518	1.85824	1.94043	2.40455	2.82672	2.85244	0.0423575	0.193018	0.235376
491	CG11267	2.91847	3.35296	4.21223	0.129584	0.203994	0.333577	2.97761	2.69815	3.35296	3.97735	4.36224	3.89541	0.195294	0.156985	0.352279
492	CG33303	0.980613	1.05931	1.41274	0.0742902	0.250176	0.324466	1.01265	0.86123	1.05931	1.20999	1.54223	1.43581	0.186989	0.124531	0.31152
493	SmE	2.02364	2.24976	2.87122	0.100505	0.216446	0.316952	2.06263	1.87839	2.24976	2.52357	3.09325	2.56032	0.165069	0.108502	0.273571
494	Phb2	2.30655	2.45733	3.94081	0.0613578	0.37644	0.437798	2.40295	1.9474	2.45733	3.03001	4.5225	3.97355	0.207514	0.189002	0.396516
495	RpS27	41.5296	42.9578	68.5087	0.0332454	0.372959	0.406204	41.4844	41.698	42.9578	61.6412	72.8947	55.3751	0.029325	0.3031	0.332425
496	CG1354	1.17348	1.21449	1.92953	0.0337634	0.370579	0.404342	1.22642	0.976243	1.21449	1.74932	2.04463	1.80703	0.19617	0.305737	0.501907
497	Hsp60A	1.95386	2.07829	3.16337	0.0598738	0.343013	0.402887	2.00505	1.76311	2.07829	2.97168	3.28579	3.29181	0.151653	0.300634	0.452287
498	RpS30	14.2458	15.1726	22.8776	0.0610843	0.33679	0.397874	14.2655	14.1724	15.1726	21.1296	23.9939	17.6004	0.065924	0.281926	0.34785
499	path	1.51499	1.59878	2.19708	0.0524045	0.272319	0.324723	1.53378	1.44502	1.59878	2.07328	2.27615	1.50005	0.096174	0.228866	0.32504
500	CG15019	1.82898	1.94803	2.62368	0.0611163	0.257519	0.318635	1.91278	1.51672	1.94803	2.68226	2.58627	2.81259	0.221408	0.273736	0.495143
501	RPA3	1.14682	1.21557	1.6456	0.0565535	0.261321	0.317875	1.16372	1.08389	1.21557	1.38767	1.81032	1.75659	0.108327	0.124024	0.232352
502	CG6523	1.06344	1.07526	1.54443	0.0109914	0.303783	0.314774	1.0847	0.98423	1.07526	1.37502	1.65262	1.46985	0.0846553	0.218006	0.302661
503	CCT3	2.29906	2.37804	3.30112	0.0332155	0.279626	0.312841	2.35292	2.09837	2.37804	2.70855	3.67957	3.27173	0.117608	0.122023	0.239631
504	Chd64	9.83409	10.2266	13.9827	0.0383803	0.268627	0.307007	10.1886	8.51317	10.2266	13.3438	14.3907	12.9844	0.167545	0.23361	0.401155
505	mRpL49	0.988962	1.01646	1.39847	0.0270529	0.27316	0.300213	0.936076	1.18601	1.01646	1.21557	1.51527	0.895128	-0.142956	0.163801	0.306757
506	eIF2alpha	2.30708	2.43679	3.21935	0.0532278	0.243081	0.296309	2.31824	2.26551	2.43679	2.84549	3.45812	3.14344	0.0702873	0.143631	0.213918
507	Ost48	1.46076	1.47799	2.05173	0.0116563	0.27964	0.291296	1.5034	1.3019	1.47799	1.57671	2.35511	1.61035	0.119139	0.0626143	0.181754
508	pix	1.92139	1.9521	2.68635	0.0157324	0.273325	0.289058	1.88114	2.07137	1.9521	2.37362	2.88608	2.73223	-0.0575791	0.177584	0.235163
509	Mtch	1.28575	1.32833	1.73262	0.0320572	0.23334	0.265397	1.29836	1.23877	1.32833	1.45991	1.90679	1.66186	0.0674285	0.0901279	0.157556
510	SmD2	3.09119	3.25421	4.09856	0.0500933	0.206012	0.256105	3.17652	2.77328	3.25421	3.72343	4.33814	3.92367	0.147785	0.126019	0.273804
511	ND-ACP	2.46742	2.47005	3.2224	0.00106406	0.233477	0.234541	2.49954	2.34776	2.47005	2.79891	3.49287	2.7171	0.0495083	0.117496	0.167005
512	CG9344	1.41072	1.43428	1.82826	0.0164224	0.215495	0.231917	1.42625	1.35286	1.43428	1.75517	1.87494	1.58183	0.0567664	0.182826	0.239592
513	Bub3	1.30423	1.31451	1.67748	0.00782148	0.216378	0.224199	1.3619	1.08936	1.31451	1.59561	1.72977	1.46789	0.17128	0.176171	0.347452
514	CCT7	1.73003	1.73221	2.19233	0.00125775	0.209875	0.211133	1.79984	1.46997	1.73221	1.71189	2.49916	2.24452	0.151394	-0.0117313	0.163126
515	CCT1	1.64533	1.55441	2.50647	-0.0552615	0.379841	0.435103	1.65339	1.61531	1.55441	2.02349	2.81493	2.04901	-0.0377013	0.231818	0.269519
516	porin	3.77433	3.60451	5.86656	-0.0449927	0.385584	0.430577	3.89809	3.31322	3.60451	4.32284	6.85247	5.08133	0.0808118	0.166171	0.246983
517	eIF3l	1.20359	1.14919	1.73748	-0.0452004	0.338589	0.38379	1.26462	0.976219	1.14919	1.46541	1.91124	1.56312	0.150517	0.215791	0.366307
518	RpL34a	5.09541	5.04655	7.99558	-0.00958893	0.368833	0.378422	5.16148	4.84923	5.04655	6.74526	8.79411	6.926	0.0391007	0.251837	0.290938
519	eEF1alpha1	90.7872	88.8956	134.544	-0.0208358	0.339281	0.360117	91.9715	86.3747	88.8956	122.818	142.032	132.015	0.0283575	0.276202	0.30456
520	eIF3d1	1.83853	1.81112	2.73118	-0.0149091	0.336872	0.351781	1.86315	1.74681	1.81112	2.30321	3.00451	2.67074	0.035508	0.213653	0.249161
521	mRpS26	1.23611	1.19009	1.72034	-0.0372275	0.308224	0.345451	1.23926	1.22437	1.19009	1.65409	1.76265	1.57801	-0.0279985	0.280515	0.308513
522	Jupiter	17.2815	16.4424	23.1242	-0.0485558	0.288951	0.337507	18.1722	13.9631	16.4424	20.9303	24.5253	22.4237	0.150791	0.214421	0.365212
523	RpS6	15.8751	15.8533	23.4798	-0.00137382	0.32481	0.326183	16.2918	14.3225	15.8533	24.5499	22.7963	18.029	0.0965622	0.354241	0.450803
524	SNRPG	1.62581	1.52701	2.06356	-0.0607654	0.26001	0.320776	1.67431	1.44509	1.52701	1.6989	2.29645	1.41187	0.0536518	0.101176	0.154828
525	ND-20	2.15717	2.04954	2.73133	-0.0498908	0.249618	0.299508	2.22605	1.9005	2.04954	2.43711	2.91924	2.96611	0.0727192	0.159027	0.231747
526	D1	4.41836	4.33081	5.84476	-0.0198145	0.259027	0.278841	4.62217	3.659	4.33081	4.65843	6.60242	5.72102	0.155123	0.0703275	0.225451
527	eIF4A	12.0885	12.0399	16.5236	-0.00401999	0.27135	0.27537	11.8824	12.8564	12.0399	14.0564	18.0992	16.2529	-0.0635119	0.143457	0.206969
528	Prosbeta4	2.66439	2.50932	3.19835	-0.0582016	0.215433	0.273635	2.64542	2.73508	2.50932	2.77644	3.46781	3.06155	-0.0825429	0.0962105	0.178753
529	CG3760	1.21218	1.15808	1.50173	-0.0446347	0.228836	0.273471	1.17596	1.34715	1.15808	1.10217	1.7569	1.44581	-0.140351	-0.0482731	0.188624
530	smt3	9.37395	9.29855	12.5544	-0.00804332	0.259338	0.267382	9.65998	8.30823	9.29855	9.74056	14.3514	13.104	0.106502	0.0453785	0.151881
531	Tapdelta	2.17566	2.1228	2.79655	-0.0242946	0.24092	0.265214	2.27818	1.7937	2.1228	2.26585	3.13548	2.1076	0.155034	0.0631329	0.218167
532	Scsalpha1	2.58813	2.52058	3.2415	-0.0260995	0.222405	0.248504	2.58801	2.58857	2.52058	2.85705	3.48703	3.1774	-0.026267	0.11777	0.144037
533	CCT8	1.68341	1.68273	2.21185	-0.000408393	0.239222	0.239631	1.74605	1.45003	1.68273	1.86913	2.43073	2.3482	0.138285	0.0997291	0.238014
534	CG5214	1.43905	1.39374	1.74878	-0.0314901	0.203023	0.234513	1.33633	1.82179	1.39374	1.55177	1.8746	1.29042	-0.234964	0.101839	0.336802
535	RpL31	32.1302	28.0507	44.8307	-0.126966	0.374296	0.501262	32.9077	29.2333	28.0507	41.6784	46.8439	36.7714	-0.0404538	0.326971	0.367425
536	CG18081	2.12044	1.89689	3.00326	-0.105427	0.36839	0.473817	2.15132	2.00538	1.89689	2.64508	3.23201	2.61079	-0.0541021	0.282861	0.336964
537	Prosalpha6	1.8491	1.66426	2.47555	-0.0999622	0.327722	0.427684	1.89479	1.67888	1.66426	1.75654	2.93475	1.87192	-0.0087072	0.0525362	0.0612434
538	eIF3h	3.84597	3.5045	5.21803	-0.0887845	0.328385	0.41717	3.829	3.90918	3.5045	4.49502	5.67978	5.04072	-0.103519	0.220358	0.323878
539	mago	1.24311	1.0878	1.51237	-0.124937	0.280731	0.405668	1.25589	1.19549	1.0878	1.17184	1.72985	1.27498	-0.0900757	0.0717189	0.161795
540	Nlp	3.95005	3.61526	5.26001	-0.0847553	0.312689	0.397444	4.16281	3.15736	3.61526	4.42681	5.79214	4.45212	0.126658	0.183325	0.309983
541	CCT2	1.61398	1.50083	2.16392	-0.0701024	0.306428	0.37653	1.58937	1.70566	1.50083	1.86939	2.35202	1.68045	-0.120086	0.197155	0.317242
542	RpL38	45.5479	41.2783	57.2693	-0.0937387	0.279225	0.372963	45.8635	44.3721	41.2783	52.8264	60.1068	48.5322	-0.0697248	0.218605	0.288329
543	eIF3f1	4.75656	4.42004	6.28428	-0.070748	0.296651	0.367399	4.65744	5.12584	4.42004	6.10434	6.39919	6.25932	-0.137695	0.275919	0.413613
544	CCT6	2.43142	2.27063	3.21658	-0.0661293	0.294086	0.360215	2.50182	2.16913	2.27063	2.85179	3.44956	3.51228	0.0447017	0.203787	0.248489
545	mtSSB	1.03992	0.956442	1.31423	-0.0802746	0.272242	0.352516	1.06462	0.947909	0.956442	1.24403	1.35906	1.10392	0.00892145	0.231175	0.240096
546	Spp	1.2294	1.08073	1.38397	-0.120932	0.219107	0.340039	1.24084	1.18678	1.08073	1.21009	1.49501	1.25911	-0.0893598	0.106903	0.196262
547	lwr	3.19948	2.91603	3.89263	-0.0885923	0.250885	0.339477	3.34047	2.67417	2.91603	3.18877	4.34216	3.6612	0.0829411	0.0855309	0.168472
548	eIF3j	1.3062	1.19596	1.59814	-0.0843946	0.251654	0.336048	1.24293	1.54192	1.19596	1.26971	1.80789	1.62658	-0.224368	0.0580844	0.282452
549	p23	6.94725	6.23797	8.0162	-0.102095	0.22183	0.323924	7.09859	6.38339	6.23797	7.16408	8.56042	8.20258	-0.0227807	0.129271	0.152052
550	Adk2	2.60915	2.40083	3.1046	-0.0798407	0.226686	0.306526	2.70364	2.25708	2.40083	2.80941	3.29312	2.90696	0.0598769	0.145432	0.205309
551	Prosbeta5	2.52445	2.33189	2.97649	-0.0762794	0.216564	0.292844	2.55483	2.41126	2.33189	2.31918	3.39628	3.36543	-0.032917	-0.00544775	0.0383647
552	CG11858	1.25031	1.03403	1.67302	-0.172977	0.381934	0.55491	1.29319	1.09053	1.03403	1.44676	1.81751	1.72924	-0.0518055	0.285276	0.337081
553	CCT5	3.47554	2.86922	4.40948	-0.174453	0.349306	0.523759	3.55063	3.19578	2.86922	3.5415	4.96382	4.34507	-0.102184	0.189829	0.292013
554	ytr	1.10399	0.933861	1.3629	-0.154101	0.314799	0.4689	1.09822	1.12548	0.933861	1.25748	1.43023	1.36365	-0.170259	0.257357	0.427616
555	alphaTub84D	1.8331	1.5629	2.24631	-0.147398	0.304236	0.451634	1.83153	1.83893	1.5629	1.73946	2.57001	2.00739	-0.150105	0.101504	0.251609
556	Cyt-c1	2.5159	2.16799	3.10904	-0.138283	0.302681	0.440964	2.51604	2.51539	2.16799	2.5832	3.44487	2.70005	-0.138108	0.160733	0.29884
557	CG2246	1.49117	1.23311	1.68425	-0.17306	0.267858	0.440918	1.49113	1.49133	1.23311	1.4603	1.82728	1.44954	-0.173145	0.15558	0.328725
558	Prosalpha5	1.69452	1.45873	2.08514	-0.139148	0.300418	0.439565	1.74719	1.49829	1.45873	1.62771	2.37729	1.73686	-0.0264025	0.103814	0.130216
559	Caf1-55	1.09613	0.954175	1.35622	-0.129504	0.296448	0.425952	1.13556	0.949203	0.954175	1.2101	1.44955	1.24054	0.0052105	0.211488	0.216699
560	Sec61alpha	1.4785	1.26479	1.75763	-0.144546	0.280402	0.424948	1.48233	1.46424	1.26479	1.40719	1.98145	1.81056	-0.136217	0.101195	0.237411
561	HDAC1	1.14226	0.958253	1.29817	-0.161091	0.261844	0.422936	1.17914	1.00487	0.958253	1.12073	1.41149	0.923987	-0.0463874	0.144977	0.191364
562	parvin	1.52273	1.23515	1.60371	-0.188857	0.229815	0.418672	1.54627	1.43502	1.23515	1.4948	1.67326	1.80245	-0.139278	0.173702	0.31298
563	Prosalpha2	2.23236	1.84647	2.44428	-0.172865	0.244576	0.417441	2.27575	2.0707	1.84647	2.15121	2.63145	2.29979	-0.108288	0.141661	0.249949
564	ATPsynbeta	8.35738	6.98175	9.31172	-0.164601	0.25022	0.41482	8.51613	7.76591	6.98175	8.19393	10.0256	9.08128	-0.100975	0.147936	0.248911
565	Sgt	2.08999	1.66213	2.08944	-0.20472	0.204511	0.409231	2.22715	1.57896	1.66213	1.87895	2.22387	1.8838	0.0500364	0.115397	0.165433
566	eIF3g1	2.20947	1.88631	2.50555	-0.14626	0.247147	0.393407	2.23166	2.12676	1.88631	2.3079	2.63178	2.41084	-0.113061	0.182673	0.295735
567	Prosalpha3	2.78302	2.41906	3.22999	-0.130779	0.251064	0.381843	2.7871	2.76781	2.41906	3.11016	3.30652	3.37373	-0.126001	0.222208	0.34821
568	ATPsyngamma	5.40373	4.49463	5.68071	-0.168236	0.208791	0.377026	5.49471	5.06477	4.49463	4.91634	6.16888	5.70696	-0.11257	0.0857777	0.198348
569	ATPsynO	4.40624	3.83659	4.90436	-0.129283	0.217719	0.347001	4.45103	4.23935	3.83659	4.38601	5.2354	4.96775	-0.0950057	0.125267	0.220273
570	CG32521	2.59111	0.207267	0.292023	-0.920009	0.290239	1.21025	3.05273	0.871206	0.207267	0.162508	0.374738	0.105657	-0.762092	-0.215948	0.97804
571	trol	17.5332	3.18887	4.10072	-0.818124	0.222362	1.04049	19.0586	11.8499	3.18887	3.90797	4.22382	2.82037	-0.730894	0.184007	0.914901
572	Sam-S	12.9224	3.60989	5.0209	-0.720648	0.281026	1.00167	12.6611	13.8958	3.60989	3.4655	6.01425	4.81867	-0.740216	-0.0399985	0.780215
573	E(spl)m7-HLH	3.09841	0.742143	0.966355	-0.760476	0.232019	0.992495	2.95169	3.64506	0.742143	0.48591	1.27319	0.447884	-0.796398	-0.345261	1.14166
574	Tsp42Ee	14.1791	10.2876	16.3366	-0.27445	0.370271	0.644721	14.5905	12.6462	10.2876	14.999	17.1908	14.296	-0.186505	0.314113	0.500618
575	HmgD	7.75565	6.0209	9.38936	-0.223676	0.358753	0.582429	8.06676	6.59651	6.0209	7.09018	10.8577	7.44458	-0.08726	0.150812	0.238072
576	CG42806	1.44713	1.12382	1.73021	-0.22341	0.350468	0.573879	1.45127	1.43171	1.12382	1.82008	1.67281	1.70837	-0.215048	0.382543	0.59759
577	CG15715	2.0339	1.53215	2.20482	-0.246695	0.305091	0.551786	2.08718	1.83541	1.53215	1.85129	2.43061	2.20199	-0.165226	0.172389	0.337615
