# Supplementary material for: Single-cell expression profile of Drosophila ovarian follicle stem cells illuminates spatial differentiation in the germarium
Source: BMC Biol. 2023 Jun 20;21:143. doi: 10.1186/s12915-023-01636-9 (PMC10283321; doi:10.1186/s12915-023-01636-9)
Supplement: Supplementary file 9 — Additional File 9: Table 8. Genes with decreasing expression from ECs to FSCs and/or FSCs to FCs. Average normalized expression value for each cluster is listed in columns I-N for each groupand weighted values used to calculate expression among ECsand FCs. Fractional changes relative to the larger number were calculated for transitions from ECs to FSCs, FSCs to FCs, group 5 to group 1and group 1 to group 4. The resulting values in those four columns were classified into quartiles, with the first quartile colored dark brown for an increase or dark blue for a decrease, the second quartile colored light brown for an increase or light blue for a decrease, and the third quartile colored very light brown for an increase or very light blue for a decrease. Gene order was determined according to quartiles, first prioritizing genes that decreased for both transitions, then genes decreased only for the EC to FSC transition, listing first quartile genes first in each group. Horizontal green lines separate different categories and gene numbering begins at 1 for each category. Additional File 5: Table 4 lists all genes with latter columns in the same format as in this spreadsheet, regardless of the magnitude of changes from ECs to FSCs or FSCs to FCs. [file 12915_2023_1636_MOESM9_ESM.xlsx]

## Sheet: Table S8
Additional File 9: Table S8
Genes with decreasing expression from ECs to FSCs and/or FSCs to FCs.
Average normalized expression value for each cluster is listed in columns I-N for each group (“g5” etc.) and weighted values used to calculate expression among ECs (group 5 plus group 0) and FCs (group 4 plus group 2). Fractional changes relative to the larger number were calculated for transitions from ECs to FSCs (column F), FSCs to FCs (column G), group 5 to group 1 (column O) and group 1 to g…
No.	gene	EC (g0+g5)	FSC (g1)	FC (g4+g2)	FSC-EC	FC-FSC	Sum	g0	g5	g1	g4	g2	g3	g1-g5	g4-g1	Sum
1	Mmp1	2.41819	0.554373	0.0972196	-0.770749	-0.824631	1.59538	2.48185	2.18102	0.554373	0.079722	0.108395	0.131767	-0.745819	-0.856194	1.60201
2	jbug	7.2067	0.794698	0.236029	-0.889728	-0.702995	1.59272	7.60162	5.73531	0.794698	0.0873774	0.330967	0.172784	-0.861438	-0.89005	1.75149
3	Hf	3.42397	0.887343	0.161344	-0.740844	-0.818172	1.55902	3.50176	3.13416	0.887343	0.11233	0.192647	0.212601	-0.71688	-0.873408	1.59029
4	CG14072	10.1829	1.10717	0.458696	-0.891271	-0.585704	1.47698	11.4269	5.54769	1.10717	0.397338	0.497882	0.497218	-0.800427	-0.641123	1.44155
5	MtnA	12.7047	3.62182	0.945609	-0.714923	-0.738913	1.45384	12.6892	12.7623	3.62182	1.01321	0.902433	1.09342	-0.71621	-0.720247	1.43646
6	vn	3.76801	1.40254	0.304131	-0.627778	-0.783157	1.41093	4.21557	2.10047	1.40254	0.325888	0.290235	0.405863	-0.332275	-0.767644	1.09992
7	CG32204	5.54431	2.50486	0.47542	-0.54821	-0.810201	1.35841	6.06375	3.60896	2.50486	0.652258	0.362482	0.872258	-0.305933	-0.739604	1.04554
8	SKIP	9.15611	4.5555	0.72655	-0.502463	-0.840511	1.34297	9.05139	9.54627	4.5555	1.06454	0.510692	0.759874	-0.522798	-0.766318	1.28912
9	Npc2f	7.03836	4.14931	0.632342	-0.410472	-0.847603	1.25808	7.10141	6.80345	4.14931	0.750573	0.556834	0.927913	-0.390117	-0.819109	1.20923
10	fz	3.78792	1.62053	0.518948	-0.572184	-0.679766	1.25195	3.84891	3.56067	1.62053	0.678741	0.416896	0.469328	-0.544881	-0.581161	1.12604
11	hh	18.2768	10.9467	1.66402	-0.401062	-0.847989	1.24905	17.8702	19.792	10.9467	2.2216	1.30792	3.51915	-0.446912	-0.797053	1.24396
12	5-HT2A	4.61193	2.80012	0.456515	-0.392853	-0.836966	1.22982	4.7539	4.08298	2.80012	0.52761	0.41111	0.885433	-0.314197	-0.811576	1.12577
13	CG41520	3.94571	2.09134	0.508793	-0.469971	-0.756714	1.22669	3.46812	5.72512	2.09134	0.822924	0.308171	0.613431	-0.634708	-0.606508	1.24122
14	cv-c	7.26447	2.82603	1.15195	-0.610979	-0.59238	1.20336	7.83374	5.1435	2.82603	1.19805	1.1225	1.11781	-0.450563	-0.576064	1.02663
15	Npc2a	4.11947	1.68098	0.691227	-0.591943	-0.588795	1.18074	3.86651	5.06195	1.68098	0.676299	0.700761	1.26831	-0.667919	-0.597676	1.26559
16	Inos	5.08611	2.76303	0.804736	-0.456749	-0.708749	1.1655	5.16272	4.80067	2.76303	1.00716	0.675456	0.906476	-0.424449	-0.635487	1.05994
17	Wnt4	43.9843	23.709	7.58425	-0.460967	-0.680111	1.14108	45.4455	38.5402	23.709	10.6023	5.65677	10.9575	-0.384825	-0.552816	0.937641
18	ths	3.93892	1.66324	0.779853	-0.577742	-0.531124	1.10887	4.02034	3.63558	1.66324	0.988812	0.646401	0.870442	-0.542511	-0.405491	0.948002
19	Ten-a	4.85431	2.81507	0.961171	-0.420088	-0.658562	1.07865	4.90718	4.65731	2.81507	1.20313	0.806644	1.50107	-0.39556	-0.572611	0.968171
20	CG17124	5.23027	3.34438	0.962514	-0.360573	-0.7122	1.07277	5.10852	5.68392	3.34438	1.17643	0.825894	1.31777	-0.411607	-0.648236	1.05984
21	Cyp6a20	2.01262	1.36396	0.352907	-0.3223	-0.741262	1.06356	2.03644	1.92388	1.36396	0.57909	0.208454	0.669891	-0.291037	-0.575434	0.866471
22	CG30151	5.9406	3.25447	1.35333	-0.452165	-0.584164	1.03633	5.92216	6.0093	3.25447	1.83609	1.04501	2.18442	-0.458428	-0.435825	0.894253
23	stv	17.8899	11.5478	3.74081	-0.354506	-0.676059	1.03056	16.8458	21.7797	11.5478	5.79308	2.43012	5.00713	-0.469791	-0.49834	0.968131
24	emc	4.86774	3.73849	0.851033	-0.231987	-0.772359	1.00435	5.0842	4.06123	3.73849	1.15038	0.659853	0.961964	-0.0794694	-0.692287	0.771756
25	CG10019	2.94989	1.9979	0.640486	-0.322721	-0.67942	1.00214	2.81979	3.43465	1.9979	1.05533	0.375545	1.01954	-0.41831	-0.471781	0.890091
26	Dad	2.47014	1.44235	0.601168	-0.416086	-0.583203	0.999288	2.5011	2.35478	1.44235	0.816837	0.46343	0.294801	-0.387479	-0.433677	0.821156
27	FASN1	2.60514	1.31014	0.6634	-0.497095	-0.493641	0.990736	2.75583	2.04371	1.31014	0.820091	0.563329	0.534235	-0.358943	-0.374042	0.732985
28	CG11658	2.15103	1.14706	0.547976	-0.466741	-0.522276	0.989017	2.10624	2.31788	1.14706	0.798621	0.3879	1.14334	-0.505128	-0.303765	0.808892
29	nkd	2.16518	1.4316	0.505672	-0.338805	-0.64678	0.985584	2.32252	1.57893	1.4316	0.746514	0.351857	0.442701	-0.0933101	-0.478547	0.571857
30	Swip-1	4.89256	3.20365	1.16643	-0.345199	-0.635906	0.981105	4.81652	5.17588	3.20365	1.38545	1.02656	1.69546	-0.381042	-0.567541	0.948584
31	Rbp6	6.13849	4.58796	1.27193	-0.252591	-0.722767	0.975358	5.66752	7.89325	4.58796	2.06148	0.767685	1.24715	-0.418748	-0.550676	0.969424
32	puc	5.40446	4.06049	1.29992	-0.248679	-0.679862	0.928541	5.22722	6.06482	4.06049	1.95983	0.878461	1.41353	-0.330485	-0.517342	0.847827
33	Bx	2.04131	1.33603	0.567546	-0.345505	-0.575198	0.920703	2.10758	1.7944	1.33603	0.856513	0.382997	0.573959	-0.255446	-0.358911	0.614356
34	Sox14	2.59116	1.95	0.642875	-0.247442	-0.670321	0.917763	2.41037	3.26477	1.95	1.14332	0.323266	0.931171	-0.402715	-0.413684	0.816399
35	smash	3.51002	2.53911	0.931904	-0.276611	-0.63298	0.909591	3.64907	2.99194	2.53911	1.51493	0.55955	0.955857	-0.151349	-0.403361	0.55471
36	E23	2.06668	1.32262	0.615695	-0.360026	-0.534488	0.894513	2.18072	1.64178	1.32262	0.76632	0.519498	0.479007	-0.194399	-0.420604	0.615003
37	Lac	2.12017	1.57831	0.570985	-0.255573	-0.638231	0.893804	2.16704	1.94554	1.57831	0.697994	0.48987	0.714866	-0.188755	-0.557759	0.746514
38	CG14207	6.28543	3.95414	1.90431	-0.370903	-0.518402	0.889305	5.72961	8.35628	3.95414	2.36316	1.61126	2.98339	-0.526806	-0.402358	0.929165
39	Svil	3.91179	2.76468	1.20115	-0.293244	-0.565537	0.858781	3.78311	4.39122	2.76468	2.09489	0.630358	1.44844	-0.370407	-0.242266	0.612673
40	ckn	3.5286	2.24971	1.13461	-0.362437	-0.495662	0.858099	3.69129	2.92244	2.24971	1.61064	0.830596	0.921003	-0.230195	-0.284069	0.514264
41	wrapper	3.769	2.54584	1.1909	-0.324531	-0.532216	0.856747	4.30417	1.77503	2.54584	1.59288	0.934179	1.29339	0.302772	-0.374321	0.677093
42	fend	5.54748	3.5685	1.81463	-0.356735	-0.491486	0.84822	5.53778	5.58359	3.5685	2.65256	1.27949	2.16489	-0.360895	-0.256674	0.617569
43	Hexo2	14.539	11.2377	4.28654	-0.227067	-0.618557	0.845624	13.7353	17.5333	11.2377	5.81264	3.31188	7.22372	-0.359068	-0.482755	0.841823
44	sima	3.01473	2.0273	0.98085	-0.327536	-0.516178	0.843714	3.08632	2.74798	2.0273	1.35136	0.744224	0.844602	-0.262259	-0.333419	0.595678
45	w	6.06761	4.40313	1.90039	-0.274322	-0.568401	0.842723	6.42283	4.74414	4.40313	2.39466	1.58472	2.81765	-0.0718806	-0.456146	0.528027
46	ci	2.91357	2.03041	0.957038	-0.303119	-0.528649	0.831768	2.90043	2.96253	2.03041	1.22608	0.785214	1.00177	-0.314635	-0.396144	0.710779
47	CG34401	3.87042	2.89234	1.25662	-0.252707	-0.565534	0.818241	3.75566	4.29801	2.89234	1.97556	0.797469	1.42964	-0.327051	-0.316968	0.644019
48	kay	4.03912	2.96653	1.367	-0.265551	-0.539192	0.804743	4.02352	4.09722	2.96653	1.85622	1.05455	1.6725	-0.275967	-0.374278	0.650245
49	Hsp26	8.05559	5.81169	2.75656	-0.278552	-0.525687	0.804239	8.70386	5.64026	5.81169	2.52831	2.90233	7.40644	0.029497	-0.564961	0.594458
50	Syn	1.68274	1.29262	0.555977	-0.231837	-0.569883	0.80172	1.79341	1.27041	1.29262	0.868649	0.356287	0.86591	0.0171813	-0.327993	0.345174
51	CG4199	1.512	1.14045	0.513156	-0.245732	-0.550042	0.795775	1.37979	2.0046	1.14045	0.833529	0.308548	0.615786	-0.431082	-0.269126	0.700208
52	CG9360	3.06829	2.14763	1.11969	-0.300059	-0.478637	0.778696	3.02498	3.22968	2.14763	1.31587	0.994404	2.18821	-0.335035	-0.387292	0.722327
53	tou	4.35093	3.42206	1.50351	-0.213488	-0.560641	0.774129	4.21132	4.87107	3.42206	2.15038	1.09038	1.81316	-0.297474	-0.371611	0.669084
54	CG32486	6.90326	5.33247	2.50776	-0.227543	-0.529718	0.757261	6.79406	7.31014	5.33247	3.63814	1.78585	3.35594	-0.270538	-0.317739	0.588277
55	ed	5.28448	4.01262	2.00768	-0.240679	-0.499659	0.740338	5.67646	3.82405	4.01262	2.87934	1.45099	1.89758	0.0469946	-0.282429	0.329424
56	Arl6IP1	3.81132	2.98764	1.51373	-0.216113	-0.493336	0.709449	3.87313	3.58101	2.98764	1.76932	1.35049	2.19563	-0.165699	-0.407786	0.573486
57	CG9628	3.91483	0.235207	0.143078	-0.939919	-0.391694	1.33161	4.43464	1.97815	0.235207	0.0651179	0.192867	0.17667	-0.881097	-0.723147	1.60424
58	stg	11.7821	2.82356	1.62621	-0.760351	-0.424059	1.18441	12.9114	7.57447	2.82356	1.30763	1.82967	1.43911	-0.627227	-0.536885	1.16411
59	CG34417	2.76451	0.760606	0.425228	-0.724867	-0.440936	1.1658	2.7354	2.87296	0.760606	0.310092	0.498761	0.26532	-0.735254	-0.59231	1.32756
60	CG42342	5.06534	1.51126	0.862678	-0.701647	-0.429166	1.13081	5.50843	3.41446	1.51126	0.903358	0.836698	1.05043	-0.557394	-0.402248	0.959643
61	Fas1	7.17038	3.63781	2.02232	-0.492662	-0.444082	0.936744	7.67952	5.27343	3.63781	2.165	1.9312	2.35754	-0.310163	-0.404862	0.715024
62	CG10383	2.66984	1.08808	0.729362	-0.592455	-0.32968	0.922134	2.7592	2.33688	1.08808	0.946526	0.590669	1.07103	-0.534388	-0.130095	0.664483
63	stas	2.45274	1.29049	0.726893	-0.47386	-0.436729	0.910589	2.49507	2.29504	1.29049	0.741564	0.717524	0.987125	-0.437706	-0.425361	0.863067
64	fru	3.34661	1.96347	1.13104	-0.413295	-0.42396	0.837254	3.39244	3.17586	1.96347	1.69372	0.771684	0.924429	-0.381751	-0.137388	0.519139
65	Pax	1.87089	1.27226	0.691807	-0.319972	-0.456237	0.776209	1.83952	1.98778	1.27226	0.800095	0.622649	0.770963	-0.359959	-0.371122	0.731081
66	CG32850	2.21433	1.3931	0.844913	-0.37087	-0.393503	0.764373	2.16464	2.3995	1.3931	0.941162	0.783443	1.29394	-0.419418	-0.324414	0.743832
67	CG43658	5.84829	3.99214	2.28237	-0.317383	-0.428284	0.745667	6.13881	4.76589	3.99214	2.23306	2.31387	2.46822	-0.162351	-0.440637	0.602989
68	nrv2	2.60662	1.87669	1.00521	-0.28003	-0.464367	0.744397	2.67436	2.3542	1.87669	1.22495	0.864877	1.48512	-0.202836	-0.347278	0.550115
69	mbl	14.6062	10.901	5.8402	-0.25367	-0.464253	0.717924	14.2397	15.9719	10.901	7.73487	4.63016	5.70158	-0.317484	-0.290447	0.607931
70	CG12065	3.87468	2.82693	1.59939	-0.27041	-0.434231	0.704641	3.58798	4.9429	2.82693	1.65054	1.56672	2.55405	-0.428082	-0.416136	0.844219
71	CG7702	1.65351	1.15694	0.695592	-0.300312	-0.398767	0.699079	1.53305	2.10234	1.15694	0.919649	0.552497	0.99069	-0.449688	-0.205104	0.654792
72	Swim	11.8142	7.77634	5.18634	-0.341782	-0.333062	0.674844	11.8453	11.6983	7.77634	5.36827	5.07015	5.19338	-0.335262	-0.309667	0.644928
73	mam	3.69944	2.67531	1.62979	-0.276833	-0.390802	0.667636	3.513	4.39408	2.67531	2.34362	1.1739	1.13178	-0.391156	-0.12398	0.515135
74	CG13506	2.05751	1.61164	0.890265	-0.216703	-0.447603	0.664305	2.10466	1.88181	1.61164	1.08052	0.768757	1.16854	-0.14357	-0.329551	0.473122
75	Mob2	3.8695	2.62299	1.75178	-0.322137	-0.332143	0.65428	4.00418	3.36773	2.62299	2.1444	1.50104	2.27562	-0.221139	-0.18246	0.403598
76	Dlic	2.49478	1.9717	1.10269	-0.20967	-0.44074	0.65041	2.53281	2.35306	1.9717	1.5801	0.797789	1.30168	-0.162071	-0.198607	0.360678
77	Paf-AHalpha	2.60213	1.98931	1.24077	-0.235507	-0.37628	0.611787	2.49776	2.991	1.98931	1.24241	1.23973	1.57018	-0.334901	-0.375458	0.710359
78	msi	11.3494	8.87516	5.41276	-0.218004	-0.390123	0.608127	11.4109	11.1201	8.87516	7.41004	4.13718	6.37852	-0.201883	-0.165081	0.366964
79	sra	2.33387	1.79797	1.13298	-0.229617	-0.36986	0.599476	2.3991	2.09083	1.79797	1.30113	1.02559	1.63234	-0.140067	-0.276337	0.416403
80	dpr17	1.53695	1.32755	0.237887	-0.136244	-0.820807	0.957051	1.46631	1.80013	1.32755	0.343071	0.170711	0.583982	-0.262527	-0.741576	1.0041
81	CG42674	2.83495	2.38573	0.567652	-0.158459	-0.762063	0.920522	2.66777	3.45784	2.38573	1.01615	0.281216	0.55416	-0.310052	-0.574071	0.884123
82	CG3655	5.57195	4.48361	1.36823	-0.195324	-0.694837	0.890162	5.76664	4.84657	4.48361	2.16799	0.857459	1.4083	-0.0748894	-0.516463	0.591352
83	CG17834	1.56667	1.24615	0.396585	-0.204584	-0.681752	0.886336	1.39402	2.20992	1.24615	0.488021	0.338189	0.503405	-0.43611	-0.608378	1.04449
84	SCAP	1.82147	1.44259	0.498063	-0.208012	-0.654743	0.862755	1.77637	1.98952	1.44259	0.880693	0.253694	0.914971	-0.274906	-0.389504	0.66441
85	CG3638	6.01527	5.0192	1.659	-0.16559	-0.669469	0.835059	6.13241	5.57884	5.0192	2.18782	1.32127	2.09722	-0.100315	-0.56411	0.664425
86	inaE	3.0344	2.45728	0.8918	-0.190194	-0.637078	0.827272	3.00875	3.12998	2.45728	1.14172	0.73219	0.736927	-0.214922	-0.535374	0.750296
87	prage	3.55407	3.01848	0.984252	-0.150699	-0.673925	0.824623	3.48543	3.80981	3.01848	1.55155	0.621941	1.61876	-0.20771	-0.485981	0.693691
88	rho-4	5.08472	4.08956	1.52174	-0.195714	-0.627897	0.823611	4.83451	6.01695	4.08956	2.05647	1.18023	2.12998	-0.320326	-0.497143	0.817468
89	msn	1.54454	1.29692	0.493642	-0.16032	-0.619374	0.779694	1.65927	1.11709	1.29692	0.804556	0.295075	0.483649	0.138664	-0.379642	0.518306
90	CG6701	4.18495	3.4053	1.42504	-0.186298	-0.581523	0.767822	4.09459	4.52164	3.4053	1.88535	1.13106	1.84943	-0.246886	-0.446348	0.693235
91	Rac2	5.8465	4.78536	2.03818	-0.1815	-0.574079	0.755579	6.00752	5.24655	4.78536	2.3058	1.86727	2.25053	-0.0879037	-0.518155	0.606058
92	CG5758	2.61249	2.10932	0.923227	-0.1926	-0.562311	0.754911	2.56836	2.77692	2.10932	1.32823	0.664568	0.896903	-0.240408	-0.370304	0.610712
93	RhoL	3.53063	2.93073	1.28046	-0.169914	-0.563092	0.733006	3.5488	3.46291	2.93073	1.69412	1.01627	1.82213	-0.153682	-0.421946	0.575628
94	sd	6.58368	5.33221	2.46165	-0.190088	-0.538342	0.72843	6.56767	6.64333	5.33221	3.31016	1.91975	2.70077	-0.19736	-0.379213	0.576573
95	trx	2.72585	2.36317	0.972985	-0.133052	-0.588271	0.721323	2.61435	3.14128	2.36317	1.612	0.564873	1.07841	-0.247706	-0.317864	0.56557
96	Eip63E	5.65388	4.74238	2.09921	-0.161217	-0.557352	0.718569	5.65809	5.63818	4.74238	3.50121	1.2038	2.13372	-0.158881	-0.261717	0.420599
97	Rip11	1.87582	1.48693	0.748362	-0.207319	-0.496706	0.704026	1.826	2.06146	1.48693	0.936236	0.628376	1.04715	-0.278699	-0.370357	0.649056
98	KrT95D	1.97989	1.63669	0.768991	-0.173342	-0.530155	0.703497	1.8932	2.30288	1.63669	1.30271	0.428129	0.829784	-0.289286	-0.204058	0.493345
99	CG31324	4.97088	4.18511	1.90465	-0.158075	-0.544897	0.702972	5.13767	4.34943	4.18511	3.06956	1.16068	2.84543	-0.0377818	-0.26655	0.304332
100	Klp98A	1.67856	1.34021	0.694109	-0.201572	-0.482089	0.683661	1.71737	1.53396	1.34021	1.00945	0.492714	0.645483	-0.126309	-0.246795	0.373105
101	CG17454	1.82924	1.50636	0.778329	-0.176508	-0.483305	0.659813	1.91466	1.51097	1.50636	1.31906	0.432987	0.730894	-0.00304898	-0.124338	0.127387
102	raskol	3.26786	2.7857	1.42171	-0.147544	-0.489639	0.637183	3.23679	3.38362	2.7857	2.1076	0.983671	1.33399	-0.176709	-0.243423	0.420132
103	CG9003	3.16456	2.72481	1.38107	-0.138961	-0.493151	0.632112	3.23088	2.91747	2.72481	1.88993	1.05608	1.36216	-0.0660361	-0.306401	0.372437
104	gish	5.35246	4.59301	2.3497	-0.141888	-0.488418	0.630306	5.32204	5.4658	4.59301	3.2849	1.75243	2.73799	-0.159683	-0.284804	0.444487
105	Gug	3.16514	2.57666	1.3721	-0.185927	-0.46749	0.653417	3.15355	3.20833	2.57666	1.90967	1.02877	1.74093	-0.196884	-0.258856	0.455741
106	nrv1	3.23204	2.56507	1.42341	-0.206362	-0.445079	0.651441	3.38958	2.64508	2.56507	1.48479	1.38421	2.59364	-0.0302479	-0.421148	0.451396
107	jim	6.98282	5.7372	3.02431	-0.178383	-0.472859	0.651243	6.97632	7.00702	5.7372	4.26829	2.22984	2.51492	-0.181221	-0.256032	0.437254
108	myo	5.40843	4.47726	2.43443	-0.17217	-0.456268	0.628438	5.21639	6.12393	4.47726	3.82199	1.54825	1.78688	-0.268891	-0.146354	0.415245
109	Pli	3.20521	2.57433	1.47503	-0.196827	-0.427026	0.623853	3.22492	3.13175	2.57433	1.83098	1.2477	1.46613	-0.177989	-0.288758	0.466747
110	Hsp27	3.39465	2.7152	1.5744	-0.200154	-0.420153	0.620307	3.75563	2.04971	2.7152	1.23915	1.78851	3.61436	0.245098	-0.543624	0.788723
111	E(spl)m3-HLH	40.3262	32.4424	18.8931	-0.195501	-0.417641	0.613142	40.9028	38.1783	32.4424	22.9645	16.2929	24.6057	-0.150239	-0.292147	0.442385
112	CG7945	1.39437	1.17192	0.646065	-0.159538	-0.448711	0.608249	1.33617	1.61123	1.17192	0.645023	0.646731	1.0042	-0.272657	-0.4496	0.722258
113	ken	2.22999	1.9003	1.02741	-0.147843	-0.459344	0.607188	2.2213	2.26237	1.9003	1.64906	0.630385	0.746122	-0.160041	-0.132209	0.29225
114	E(Pc)	1.99211	1.64591	0.945329	-0.173786	-0.42565	0.599436	1.96938	2.07682	1.64591	1.3879	0.662681	1.03146	-0.207485	-0.156761	0.364246
115	CG32066	3.08041	2.66036	1.4445	-0.13636	-0.45703	0.59339	3.15185	2.81422	2.66036	2.08771	1.0337	1.54363	-0.0546707	-0.215252	0.269923
116	klar	4.43448	3.78931	2.1107	-0.145489	-0.442985	0.588475	4.32303	4.84975	3.78931	2.95139	1.57379	2.35388	-0.218659	-0.221127	0.439786
117	how	2.05356	1.66431	1.02448	-0.189548	-0.384446	0.573993	2.01744	2.18816	1.66431	1.17256	0.929901	1.08271	-0.239399	-0.29547	0.534869
118	Dyrk3	2.30727	1.88554	1.1605	-0.182782	-0.384528	0.56731	2.28202	2.40132	1.88554	1.68831	0.82341	0.884847	-0.21479	-0.104604	0.319394
119	Inx3	2.66095	2.1825	1.33705	-0.179805	-0.387375	0.56718	2.62521	2.79409	2.1825	1.61617	1.15879	1.64691	-0.21889	-0.259484	0.478374
120	CG15891	2.21321	1.85309	1.1162	-0.162717	-0.397655	0.560373	2.29328	1.91491	1.85309	1.31834	0.987099	1.71359	-0.0322845	-0.288573	0.320857
121	pk	1.89969	1.55538	0.969565	-0.181241	-0.376639	0.557881	1.84513	2.10294	1.55538	1.07784	0.900411	1.09641	-0.260375	-0.307023	0.567398
122	CG32280	2.16397	1.83705	1.10289	-0.151077	-0.399639	0.550717	2.12015	2.32726	1.83705	1.4713	0.867603	2.31893	-0.210639	-0.199093	0.409732
123	CG14478	3.03124	2.51355	1.61586	-0.170784	-0.357142	0.527926	2.8927	3.54741	2.51355	2.28748	1.18692	2.04088	-0.291439	-0.0899416	0.381381
124	gpp	2.85475	2.37793	1.52183	-0.167026	-0.360017	0.527043	2.87828	2.76706	2.37793	1.88877	1.28749	1.36848	-0.140629	-0.205707	0.346336
125	SCaMC	1.68767	1.44427	0.901822	-0.144223	-0.375586	0.519809	1.6963	1.65553	1.44427	0.907215	0.898378	0.904363	-0.127611	-0.371852	0.499463
126	p120ctn	2.30942	2.00872	1.24363	-0.130204	-0.380885	0.511089	2.33882	2.19988	2.00872	1.63029	0.996689	1.5257	-0.0868938	-0.188396	0.27529
127	Jra	2.0804	1.80611	1.1312	-0.131843	-0.373684	0.505527	2.03662	2.24348	1.80611	1.21224	1.07944	1.55783	-0.194952	-0.328812	0.523764
128	Rab14	1.96347	1.62586	1.08716	-0.171947	-0.331334	0.503281	1.93983	2.05156	1.62586	1.49421	0.827191	1.73245	-0.207503	-0.0809726	0.288475
129	shrb	3.59541	3.04956	1.98993	-0.151817	-0.347471	0.499288	3.45145	4.13176	3.04956	2.13248	1.89889	2.5321	-0.261923	-0.300727	0.562649
130	udd	1.58317	1.35815	0.908348	-0.142131	-0.331187	0.473318	1.59617	1.53472	1.35815	1.16808	0.742471	1.12137	-0.11505	-0.139949	0.254999
131	Wnt6	4.69693	0.54569	0.380924	-0.88382	-0.30194	1.18576	5.75944	0.738256	0.54569	0.109528	0.554253	0.708207	-0.260839	-0.799285	1.06012
132	Pde11	2.37892	1.0051	0.717841	-0.577496	-0.285803	0.8633	2.33958	2.5255	1.0051	0.766075	0.687036	0.514809	-0.602018	-0.237814	0.839832
133	Lsd-2	2.5007	1.43249	0.986366	-0.427165	-0.311432	0.738598	2.46647	2.62823	1.43249	1.10266	0.912091	1.64519	-0.454961	-0.230246	0.685208
134	Inx2	2.44225	1.18987	0.966061	-0.512799	-0.188093	0.700891	2.41491	2.54409	1.18987	0.952033	0.975021	0.953094	-0.532302	-0.199883	0.732185
135	GstT4	2.47314	1.43597	1.03595	-0.419375	-0.278571	0.697946	2.55378	2.1727	1.43597	1.55897	0.701919	1.39159	-0.339085	0.0788981	0.417983
136	Spn	6.26523	3.85428	2.65223	-0.384815	-0.311874	0.696689	6.33653	5.99956	3.85428	3.5457	2.08161	3.13031	-0.357573	-0.0800621	0.437635
137	Prps	10.1112	5.72016	4.29347	-0.434276	-0.249414	0.68369	10.3166	9.34589	5.72016	4.59119	4.10333	7.33645	-0.387949	-0.197367	0.585316
138	CG17202	2.44315	1.57618	1.06594	-0.354856	-0.323719	0.678575	2.53323	2.10752	1.57618	1.11824	1.03255	1.38677	-0.252113	-0.290542	0.542655
139	CG14767	5.71784	3.4544	2.60544	-0.395855	-0.245761	0.641616	5.87591	5.1289	3.4544	2.81959	2.46868	3.92042	-0.326483	-0.183769	0.510252
140	CG8306	3.57026	2.4371	1.70885	-0.317388	-0.298819	0.616207	3.64615	3.28752	2.4371	1.93147	1.56667	1.50488	-0.25868	-0.207471	0.466151
141	CG6330	4.88883	3.30236	2.40701	-0.32451	-0.271123	0.595633	5.08302	4.16531	3.30236	2.78355	2.16654	3.46728	-0.207177	-0.157102	0.364279
142	sbb	16.7834	11.9179	8.32964	-0.289897	-0.301084	0.590981	17.2731	14.9587	11.9179	10.0701	7.2181	9.4514	-0.203278	-0.155049	0.358327
143	Vps24	2.55859	1.7396	1.29758	-0.320092	-0.254092	0.574185	2.66032	2.17956	1.7396	1.38152	1.24398	1.88723	-0.201854	-0.205841	0.407696
144	ogre	2.80711	1.96478	1.44001	-0.300069	-0.267091	0.56716	2.54967	3.76628	1.96478	1.58092	1.35002	1.23437	-0.478322	-0.195374	0.673696
145	Rab6	1.96166	1.43424	1.00787	-0.268865	-0.297276	0.566141	1.98491	1.87504	1.43424	0.848906	1.1094	0.933095	-0.235091	-0.408113	0.643204
146	galectin	3.77478	2.67489	1.94035	-0.291381	-0.274605	0.565985	3.63541	4.29408	2.67489	2.00808	1.89709	2.57185	-0.377077	-0.249284	0.626361
147	CG33229	6.87866	5.10034	3.58482	-0.258528	-0.297141	0.555669	6.63831	7.77417	5.10034	4.02855	3.30143	3.85618	-0.343938	-0.21014	0.554078
148	bun	9.33676	6.78632	4.93211	-0.273161	-0.273228	0.546389	9.54201	8.57201	6.78632	5.7531	4.40777	5.65718	-0.208317	-0.15225	0.360567
149	uex	3.73772	2.88276	1.9919	-0.228737	-0.309031	0.537769	3.80498	3.48712	2.88276	2.61261	1.59548	1.65829	-0.173312	-0.0937146	0.267026
150	Col4a1	2.72459	1.89403	1.45701	-0.304838	-0.230738	0.535576	3.02995	1.58688	1.89403	1.4246	1.4777	0.991874	0.162169	-0.247846	0.410015
151	Rrp47	1.96807	1.46596	1.05843	-0.255127	-0.277995	0.533122	1.94637	2.04894	1.46596	1.25865	0.930563	1.1689	-0.284525	-0.141417	0.425942
152	Nrg	6.29424	4.80856	3.40804	-0.236038	-0.291257	0.527295	6.53947	5.38058	4.80856	3.94953	3.06221	4.14228	-0.106311	-0.178646	0.284956
153	Rho1	10.008	7.31199	5.47066	-0.269385	-0.251823	0.521209	10.3576	8.7053	7.31199	6.1455	5.03967	5.55201	-0.160053	-0.159531	0.319584
154	Fer2LCH	26.1422	20.2497	14.3341	-0.225401	-0.292135	0.517536	26.3062	25.5311	20.2497	15.8922	13.339	19.7427	-0.206861	-0.21519	0.42205
155	Fer1HCH	17.5335	12.7252	9.6311	-0.274232	-0.24315	0.517382	17.685	16.9691	12.7252	10.5654	9.03438	12.3741	-0.250093	-0.169726	0.419819
156	Ist1	2.24588	1.65595	1.26229	-0.262673	-0.237722	0.500396	2.32434	1.95356	1.65595	1.2836	1.24868	1.66096	-0.152344	-0.224854	0.377198
157	cib	14.0757	11.0303	7.91586	-0.216361	-0.282352	0.498713	13.9285	14.6242	11.0303	8.22155	7.72063	10.9714	-0.24575	-0.254638	0.500388
158	E(spl)mbeta-HLH	47.2576	35.3021	27.042	-0.252985	-0.233983	0.486968	47.1196	47.7717	35.3021	28.0246	26.4145	35.1877	-0.261025	-0.206149	0.467174
159	Zip102B	2.04834	1.47921	1.17036	-0.277849	-0.208794	0.486643	2.04934	2.04463	1.47921	1.10331	1.21319	1.42246	-0.276539	-0.254124	0.530663
160	CG15309	2.07856	1.64203	1.18937	-0.210015	-0.275669	0.485684	2.10505	1.97985	1.64203	1.40221	1.05344	1.40703	-0.170628	-0.146051	0.316679
161	Galphai	2.87648	2.26989	1.65362	-0.210879	-0.271501	0.48238	2.86275	2.92765	2.26989	1.93934	1.47114	1.2917	-0.22467	-0.145625	0.370294
162	CG4025	1.5352	1.19625	0.887077	-0.220784	-0.258452	0.479236	1.49291	1.69276	1.19625	0.996596	0.817131	0.824255	-0.293313	-0.166899	0.460212
163	Rab7	5.05856	3.72965	2.97334	-0.262704	-0.202784	0.465488	5.12146	4.8242	3.72965	3.25392	2.79414	3.78518	-0.226886	-0.127554	0.354439
164	SPARC	39.4408	31.1831	23.2213	-0.20937	-0.255326	0.464696	43.0473	26.0037	31.1831	22.354	23.7751	21.9969	0.166097	-0.283137	0.449234
165	Vps60	2.35782	1.85932	1.39691	-0.211427	-0.248697	0.460124	2.21467	2.8912	1.85932	1.45425	1.36029	1.71891	-0.356904	-0.217857	0.574762
166	CG7222	1.84443	1.41375	1.11218	-0.233504	-0.213313	0.446817	1.87192	1.742	1.41375	1.19637	1.05841	1.629	-0.188433	-0.153759	0.342193
167	viaf	1.38083	1.08774	0.845176	-0.212259	-0.222999	0.435257	1.38698	1.35795	1.08774	0.925889	0.793627	1.15107	-0.198985	-0.148796	0.347781
168	CG7523	3.45835	2.66036	2.12274	-0.230744	-0.202085	0.432829	3.46547	3.43181	2.66036	2.49977	1.88194	2.64072	-0.224795	-0.0603622	0.285157
169	Lis-1	2.85474	2.21505	1.76635	-0.224082	-0.20257	0.426651	2.76967	3.17173	2.21505	1.91321	1.67255	1.74039	-0.301627	-0.136268	0.437895
170	Rab4	4.2352	3.19962	2.62452	-0.244517	-0.179741	0.424258	4.16256	4.50582	3.19962	3.12348	2.30585	3.45594	-0.289892	-0.0237974	0.31369
171	CG6707	2.38818	1.83738	1.48683	-0.230633	-0.19079	0.421423	2.45279	2.14744	1.83738	1.89531	1.22595	2.10813	-0.144383	0.0305643	0.174947
172	Syx7	2.07802	1.64066	1.30122	-0.210471	-0.206892	0.417363	2.13775	1.85549	1.64066	1.41496	1.22858	1.39998	-0.115782	-0.137568	0.253349
173	Rab1	7.15771	5.51138	4.52977	-0.230008	-0.178106	0.408113	7.25293	6.80293	5.51138	5.36966	3.99337	5.69422	-0.189851	-0.025714	0.215565
174	CG5346	2.8272	1.04853	0.999148	-0.62913	-0.0470921	0.676222	2.98355	2.24467	1.04853	0.784618	1.13616	1.05979	-0.532882	-0.251694	0.784576
175	Cadps	3.57021	1.56525	1.39095	-0.561581	-0.111352	0.672933	3.86063	2.48813	1.56525	1.93803	1.04156	1.81758	-0.370914	0.192351	0.563264
176	Gapdh2	7.40463	3.74564	3.16452	-0.494148	-0.155148	0.649296	8.16336	4.57775	3.74564	2.80062	3.39692	3.13922	-0.181772	-0.252299	0.434071
177	fng	12.3602	6.81195	5.76151	-0.448881	-0.154206	0.603088	12.418	12.1451	6.81195	5.43296	5.97133	6.9516	-0.439121	-0.202437	0.641558
178	Tsp42Ea	3.06778	1.45105	1.35112	-0.527002	-0.0688688	0.595871	3.25308	2.37737	1.45105	1.1307	1.4919	1.67361	-0.38964	-0.220774	0.610414
179	Pglym78	2.34338	1.2248	1.09467	-0.477336	-0.106249	0.583585	2.46286	1.89821	1.2248	0.929033	1.20045	1.24865	-0.354762	-0.241481	0.596243
180	glec	2.7128	1.39272	1.27266	-0.486612	-0.0862051	0.572817	2.7003	2.75935	1.39272	0.603461	1.70004	0.945219	-0.495275	-0.566702	1.06198
181	GILT1	6.98811	4.27843	3.62108	-0.387756	-0.153643	0.541399	6.93121	7.20013	4.27843	3.49604	3.70094	4.05703	-0.405785	-0.182869	0.588653
182	sqh	12.154	7.72524	6.42832	-0.364388	-0.16788	0.532269	12.6352	10.3611	7.72524	6.55488	6.34749	6.77189	-0.254401	-0.151497	0.405898
183	Aldh	7.13345	4.11564	3.74063	-0.423051	-0.0911181	0.514169	7.68639	5.07332	4.11564	3.16172	4.11036	4.46684	-0.188767	-0.231779	0.420546
184	AnxB11	3.32849	2.32194	1.92168	-0.302404	-0.172382	0.474787	3.39488	3.08113	2.32194	1.78529	2.00878	2.70916	-0.2464	-0.231122	0.477522
185	Hsc70-3	5.31533	3.55827	3.08221	-0.330564	-0.13379	0.464355	5.33789	5.23131	3.55827	3.51727	2.80436	2.47775	-0.319812	-0.0115246	0.331336
186	Vps4	1.91555	1.4653	1.21609	-0.23505	-0.170074	0.405123	1.97381	1.69845	1.4653	1.34735	1.13225	1.67838	-0.137274	-0.0804904	0.217765
187	AdSS	2.94523	2.08825	1.85456	-0.290973	-0.111907	0.40288	2.80949	3.45096	2.08825	1.85773	1.85253	2.55655	-0.394879	-0.11039	0.505269
188	Xbp1	3.8419	2.97984	2.46088	-0.224385	-0.174157	0.398542	3.96693	3.37607	2.97984	2.6099	2.3657	2.41455	-0.117365	-0.124146	0.241511
189	Rad23	2.50584	1.91619	1.62421	-0.235311	-0.152378	0.387689	2.51615	2.46744	1.91619	1.79533	1.51492	2.16893	-0.223409	-0.0630732	0.286482
190	Pgk	4.85476	3.20851	3.06934	-0.3391	-0.0433745	0.382475	4.95839	4.46865	3.20851	2.78916	3.24828	3.83414	-0.281997	-0.130699	0.412696
191	vib	1.48469	1.12115	0.972768	-0.244857	-0.132349	0.377206	1.44248	1.64194	1.12115	1.1319	0.871141	0.720817	-0.317177	0.00949134	0.326668
192	CG34159	2.16669	1.69343	1.42544	-0.218422	-0.158257	0.376679	2.18811	2.08688	1.69343	1.47331	1.39486	1.65595	-0.188532	-0.129984	0.318515
193	EMC7	1.56198	1.18171	1.02584	-0.243457	-0.131902	0.375359	1.47527	1.88505	1.18171	0.853487	1.13591	1.17176	-0.373117	-0.277751	0.650868
194	alphaSnap	1.89766	1.47505	1.25082	-0.2227	-0.15202	0.374719	1.78851	2.30435	1.47505	1.37357	1.17242	0.949174	-0.359883	-0.0688032	0.428686
195	CG3226	2.55322	1.86121	1.67029	-0.271032	-0.10258	0.373612	2.65365	2.17903	1.86121	1.73356	1.62988	1.82912	-0.145853	-0.0685859	0.214439
196	PyK	2.79546	2.07967	1.86517	-0.256053	-0.103142	0.359195	2.95794	2.19008	2.07967	1.73523	1.94816	1.75774	-0.0504121	-0.165624	0.216036
197	BI-1	3.71068	2.69825	2.46612	-0.272844	-0.0860289	0.358873	3.62033	4.04733	2.69825	2.19799	2.63736	2.80493	-0.333327	-0.1854	0.518727
198	Tpi	3.80969	2.79504	2.54257	-0.266335	-0.0903256	0.356661	3.83714	3.70744	2.79504	2.53621	2.54664	3.17398	-0.2461	-0.0926026	0.338703
199	CG5390	4.1902	3.03346	2.80218	-0.276058	-0.076244	0.352303	4.20174	4.14719	3.03346	2.79322	2.8079	2.78323	-0.268551	-0.079197	0.347748
200	Chchd2	5.82201	3.95001	3.8491	-0.321538	-0.0255472	0.347085	6.05714	4.94595	3.95001	3.59144	4.01365	4.09494	-0.201365	-0.0907763	0.292141
201	CG42566	39.5554	30.3544	27.2207	-0.232611	-0.103238	0.335849	40.3081	36.751	30.3544	28.9978	26.0856	29.7959	-0.174052	-0.0446905	0.218743
202	CG12159	1.97204	1.36299	1.33157	-0.30884	-0.0230524	0.331893	2.00797	1.83815	1.36299	1.33136	1.33171	1.34401	-0.258498	-0.0232088	0.281707
203	CG8507	3.52084	2.5859	2.4161	-0.265547	-0.0656628	0.331209	3.67111	2.961	2.5859	2.46714	2.3835	2.58775	-0.12668	-0.045925	0.172605
204	CG30423	4.15483	3.24305	2.91112	-0.21945	-0.102352	0.321802	4.10036	4.35775	3.24305	2.99916	2.85489	2.54935	-0.255798	-0.0752027	0.331001
205	Arf102F	1.64153	1.13518	1.12403	-0.308466	-0.00981664	0.318283	1.68815	1.46784	1.13518	1.16478	1.09801	1.12273	-0.226636	0.0254171	0.252053
206	Stim	2.85769	2.23165	2.01804	-0.21907	-0.0957205	0.314791	2.83582	2.93918	2.23165	2.05409	1.99501	2.33967	-0.240723	-0.0795645	0.320287
207	COX8	7.40932	5.57815	5.22348	-0.247145	-0.0635818	0.310726	7.50342	7.05874	5.57815	5.15569	5.26677	4.91125	-0.209753	-0.0757341	0.285487
208	wal	1.61103	1.26064	1.1555	-0.217496	-0.0833997	0.300896	1.64628	1.47971	1.26064	1.28972	1.06978	1.66201	-0.148049	0.0225488	0.170598
209	Rpn13	1.79199	1.34639	1.29148	-0.248663	-0.0407823	0.289445	1.81454	1.70798	1.34639	1.38608	1.23106	1.90774	-0.211704	0.0286375	0.240342
210	UBL3	1.64737	1.2394	1.19225	-0.247649	-0.0380405	0.285689	1.74471	1.28471	1.2394	1.35576	1.08783	1.3664	-0.0352702	0.085828	0.121098
211	Ras85D	2.2391	1.68604	1.63135	-0.247001	-0.0324337	0.279434	2.21953	2.312	1.68604	1.84951	1.49202	1.76025	-0.270745	0.088388	0.359133
212	Rpt2	2.22317	1.73547	1.70547	-0.219373	-0.0172835	0.236656	2.22143	2.22965	1.73547	1.61688	1.76205	1.68626	-0.221642	-0.0683329	0.289975
213	Arf79F	9.62277	7.53711	7.39224	-0.216743	-0.019221	0.235964	9.71485	9.27971	7.53711	7.2192	7.50275	7.83902	-0.187786	-0.0421791	0.229965
214	ND-B22	3.47743	2.72885	2.70351	-0.21527	-0.00928347	0.224553	3.61893	2.95023	2.72885	2.62489	2.75372	2.96943	-0.0750404	-0.0380943	0.113135
215	CG30195	4.63258	2.88113	2.98922	-0.378072	0.0361595	0.414232	4.75268	4.18512	2.88113	2.54028	3.27594	2.72555	-0.311577	-0.118304	0.429881
216	Eno	4.71012	3.0603	3.21093	-0.350272	0.0469118	0.397183	5.05784	3.41462	3.0603	2.67744	3.55165	3.10721	-0.103765	-0.125106	0.228871
217	NUCB1	3.30578	2.36638	2.56091	-0.284169	0.0759634	0.360132	3.40955	2.91916	2.36638	2.70207	2.47076	2.47093	-0.189362	0.124236	0.313598
218	ics	2.9138	2.0286	2.07782	-0.303794	0.0236872	0.327481	2.93392	2.83881	2.0286	1.86944	2.2109	2.05913	-0.285405	-0.0784574	0.363862
219	Moe	4.63399	3.43821	3.67262	-0.258046	0.0638285	0.321874	4.92875	3.53578	3.43821	3.45758	3.80996	3.43593	-0.0275954	0.0056032	0.0331986
220	Ntf-2	3.88175	2.88224	3.03706	-0.25749	0.0509784	0.308468	3.97884	3.52002	2.88224	2.72726	3.23492	2.90805	-0.181186	-0.053771	0.234957
221	Cat	2.43593	1.82319	1.92256	-0.251542	0.051686	0.303228	2.59757	1.83367	1.82319	1.86342	1.96033	2.1295	-0.00571617	0.0215909	0.0273071
222	alphaTub84B	32.1371	23.1202	23.6375	-0.280576	0.0218858	0.302462	32.6253	30.3181	23.1202	21.5407	24.9766	22.7358	-0.237414	-0.068315	0.305729
223	Ostgamma	1.72137	1.3357	1.42054	-0.224053	0.0597299	0.283783	1.80368	1.41472	1.3357	1.31614	1.48722	1.25509	-0.0558591	-0.0146387	0.0704978
224	ND-B16.6	4.14086	3.09306	3.18233	-0.253038	0.0280517	0.28109	4.07251	4.39549	3.09306	3.13747	3.21098	3.18302	-0.29631	0.0141548	0.310464
225	Rpn9	2.66068	1.97467	2.00604	-0.257833	0.0156382	0.273471	2.69132	2.54651	1.97467	1.96997	2.02907	2.30751	-0.22456	-0.00237962	0.22694
226	Gapdh1	7.32251	5.41655	5.47141	-0.260288	0.0100275	0.270316	7.60984	6.25197	5.41655	5.07179	5.72664	5.65294	-0.133625	-0.0636502	0.197276
227	Maf1	1.69603	1.32784	1.38586	-0.217089	0.041868	0.258957	1.72245	1.59758	1.32784	1.41293	1.36857	1.42358	-0.168847	0.0602237	0.22907
228	VhaAC39-1	2.97087	2.22163	2.2333	-0.252196	0.00522335	0.25742	3.19699	2.12843	2.22163	1.95772	2.40929	3.13612	0.0419513	-0.11879	0.160741
229	apt	1.97957	1.55313	1.60246	-0.215422	0.0307857	0.246207	1.99796	1.91107	1.55313	1.51733	1.65683	1.68213	-0.1873	-0.0230496	0.21035
230	CHOp24	4.14698	3.25361	3.32556	-0.215426	0.0216343	0.237061	4.16996	4.06135	3.25361	3.00533	3.53008	3.62016	-0.198884	-0.0763108	0.275195
231	tsr	21.6341	17.1274	17.4293	-0.208316	0.0173237	0.22564	21.4331	22.3828	17.1274	16.3964	18.0889	19.5487	-0.2348	-0.0426756	0.277475
232	CG44476	3.3456	2.04792	2.41471	-0.387876	0.151898	0.539774	3.54408	2.60609	2.04792	2.22679	2.53472	1.58107	-0.21418	0.0803282	0.294508
233	Max	1.78816	1.2894	1.57734	-0.278923	0.182547	0.46147	1.80852	1.71231	1.2894	1.56479	1.58535	1.52545	-0.24698	0.175993	0.422973
234	Rpt6	2.64641	1.84084	2.09729	-0.304402	0.122276	0.426679	2.7238	2.35806	1.84084	1.79083	2.29301	2.13244	-0.219342	-0.0271678	0.246509
235	CG33129	2.11578	1.61623	1.99308	-0.236105	0.189076	0.425181	2.14302	2.01427	1.61623	1.92003	2.03973	1.68895	-0.197611	0.158225	0.355835
236	ND-39	2.32021	1.755	2.13423	-0.243602	0.177689	0.421291	2.445	1.85526	1.755	1.90007	2.28377	2.53192	-0.0540426	0.0763522	0.130395
237	CG9135	1.52567	1.18891	1.46216	-0.220725	0.186879	0.407605	1.57592	1.33843	1.18891	1.48991	1.44444	1.34023	-0.111714	0.202025	0.313739
238	Tpr2	1.81266	1.27504	1.42457	-0.296592	0.104961	0.401553	1.86612	1.6135	1.27504	1.22715	1.55065	1.37269	-0.209765	-0.0375613	0.247326
239	CG3609	1.72931	1.31548	1.56565	-0.239305	0.159789	0.399094	1.86466	1.22504	1.31548	1.35526	1.70002	1.8091	0.0687469	0.0293531	0.0980999
240	Mlc-c	7.84007	5.5169	6.1405	-0.296319	0.101554	0.397873	8.14656	6.69815	5.5169	5.70449	6.41896	7.02674	-0.176354	0.0328831	0.209237
241	CG7220	3.3203	2.5566	3.04016	-0.230011	0.159059	0.389069	3.25035	3.58093	2.5566	3.50031	2.74628	3.66445	-0.286053	0.269608	0.555661
242	betaTub56D	23.5805	18.4926	22.2921	-0.215766	0.17044	0.386206	24.2141	21.22	18.4926	17.5893	25.2955	20.2665	-0.128528	-0.0488452	0.177373
243	ClpP	1.85807	1.36574	1.52438	-0.264969	0.104074	0.369043	1.92209	1.61954	1.36574	1.33269	1.64681	1.79904	-0.156713	-0.024198	0.180911
244	ND-30	2.21754	1.63421	1.8008	-0.263052	0.0925067	0.355559	2.24293	2.12293	1.63421	1.61272	1.92091	2.33004	-0.23021	-0.0131488	0.243359
245	Rpt4	2.06455	1.57656	1.78015	-0.236367	0.11437	0.350737	2.07334	2.0318	1.57656	1.83055	1.74797	1.85123	-0.224057	0.138752	0.362808
246	COX5A	5.51566	4.31791	4.75041	-0.217155	0.0910447	0.308199	5.60776	5.17252	4.31791	4.60562	4.84287	5.28782	-0.165221	0.0624705	0.227692
247	CG32521	2.59111	0.207267	0.292023	-0.920009	0.290239	1.21025	3.05273	0.871206	0.207267	0.162508	0.374738	0.105657	-0.762092	-0.215948	0.97804
248	trol	17.5332	3.18887	4.10072	-0.818124	0.222362	1.04049	19.0586	11.8499	3.18887	3.90797	4.22382	2.82037	-0.730894	0.184007	0.914901
249	Sam-S	12.9224	3.60989	5.0209	-0.720648	0.281026	1.00167	12.6611	13.8958	3.60989	3.4655	6.01425	4.81867	-0.740216	-0.0399985	0.780215
250	E(spl)m7-HLH	3.09841	0.742143	0.966355	-0.760476	0.232019	0.992495	2.95169	3.64506	0.742143	0.48591	1.27319	0.447884	-0.796398	-0.345261	1.14166
251	Tsp42Ee	14.1791	10.2876	16.3366	-0.27445	0.370271	0.644721	14.5905	12.6462	10.2876	14.999	17.1908	14.296	-0.186505	0.314113	0.500618
252	HmgD	7.75565	6.0209	9.38936	-0.223676	0.358753	0.582429	8.06676	6.59651	6.0209	7.09018	10.8577	7.44458	-0.08726	0.150812	0.238072
253	CG42806	1.44713	1.12382	1.73021	-0.22341	0.350468	0.573879	1.45127	1.43171	1.12382	1.82008	1.67281	1.70837	-0.215048	0.382543	0.59759
254	CG15715	2.0339	1.53215	2.20482	-0.246695	0.305091	0.551786	2.08718	1.83541	1.53215	1.85129	2.43061	2.20199	-0.165226	0.172389	0.337615
255	NetA	2.64384	0.0347527	0.0732011	-0.986855	0.525244	1.5121	3.30681	0.173733	0.0347527	0.0222394	0.105748	0.0155086	-0.799965	-0.360067	1.16003
256	Cyt-c-p	1.27602	0.766867	1.75682	-0.399016	0.563491	0.962507	1.30363	1.17314	0.766867	1.08267	2.18737	1.21317	-0.346315	0.29169	0.638004
257	Gdh	1.27492	0.724237	1.40435	-0.431937	0.48429	0.916227	1.40018	0.80824	0.724237	1.04472	1.63403	1.29633	-0.103934	0.306763	0.410697
258	Rack1	15.0497	11.3061	30.9906	-0.248753	0.635178	0.883931	15.5296	13.2619	11.3061	21.6679	36.9446	21.4731	-0.14748	0.478211	0.625691
259	Mdh2	2.09	1.38557	2.30902	-0.337051	0.399932	0.736983	2.2061	1.65743	1.38557	1.86419	2.59311	2.15395	-0.16403	0.256745	0.420774
260	CG11791	3.08771	2.44865	1.66655	-0.206968	-0.319399	0.526367	3.0565	3.20398	2.44865	1.98544	1.46289	2.36297	-0.235747	-0.189168	0.424915
261	hdly	7.65682	6.06275	4.17977	-0.20819	-0.310581	0.518771	7.38664	8.66348	6.06275	4.17709	4.18149	5.27853	-0.300195	-0.311024	0.611219
262	Zyx	1.92537	1.53284	1.05136	-0.203872	-0.314109	0.517981	1.93833	1.87708	1.53284	1.03577	1.06132	1.14056	-0.18339	-0.324278	0.507669
263	Ubi-p5E	8.89477	7.40011	5.03368	-0.168037	-0.319783	0.48782	9.07501	8.22319	7.40011	5.49941	4.73624	6.99461	-0.100093	-0.256848	0.35694
264	Ald1	7.17706	5.95396	4.08361	-0.170419	-0.314134	0.484553	7.49	6.0111	5.95396	5.03029	3.47901	5.74058	-0.00950633	-0.155135	0.164641
265	Rab10	1.58523	1.27652	0.911569	-0.194739	-0.285896	0.480635	1.63246	1.40926	1.27652	1.19268	0.732034	1.27913	-0.0941921	-0.0656779	0.15987
266	Chmp1	5.61231	4.46183	3.24478	-0.204992	-0.27277	0.477762	5.49243	6.05895	4.46183	3.91498	2.81675	3.84956	-0.263596	-0.122561	0.386158
267	CG11753	2.30708	1.94246	1.3274	-0.158043	-0.31664	0.474683	2.34865	2.1522	1.94246	1.49288	1.22172	1.98236	-0.0974525	-0.23145	0.328903
268	Clamp	1.33562	1.1385	0.778696	-0.147592	-0.316032	0.463623	1.34637	1.29559	1.1385	1.02498	0.621407	0.953097	-0.121253	-0.09971	0.220963
269	CG17264	1.42192	1.20952	0.831171	-0.149374	-0.312808	0.462182	1.39232	1.53217	1.20952	1.08654	0.668077	0.811045	-0.210585	-0.101673	0.312258
270	Atg8a	18.3198	15.6648	10.721	-0.144925	-0.3156	0.460525	18.6414	17.1216	15.6648	14.1561	8.52716	13.5017	-0.0850844	-0.0963143	0.181399
271	CG2310	2.68351	2.25551	1.59247	-0.159495	-0.293962	0.453457	2.7256	2.52673	2.25551	1.6427	1.5604	1.80491	-0.10734	-0.271696	0.379036
272	Vps28	2.28818	1.88653	1.36648	-0.175532	-0.275664	0.451196	2.23546	2.48462	1.88653	1.36562	1.36704	1.90273	-0.240716	-0.276123	0.51684
273	sesB	22.1419	17.8864	13.2578	-0.192194	-0.258775	0.45097	22.3853	21.2351	17.8864	15.3859	11.8987	13.9813	-0.157699	-0.139795	0.297495
274	CG13603	2.08514	1.72965	1.24783	-0.170484	-0.278566	0.44905	2.10088	2.02646	1.72965	1.28191	1.22606	1.89924	-0.146465	-0.258861	0.405326
275	Tango5	2.23704	1.87068	1.3667	-0.163773	-0.269408	0.433181	2.24084	2.2229	1.87068	1.66742	1.17465	1.38295	-0.158452	-0.108653	0.267105
276	CG14817	1.7674	1.48348	1.08422	-0.160641	-0.269139	0.42978	1.77514	1.73857	1.48348	1.31844	0.934631	1.63797	-0.146723	-0.111252	0.257975
277	CG12004	1.87843	1.61653	1.15412	-0.139428	-0.286048	0.425476	1.87354	1.89669	1.61653	1.20054	1.12448	1.13849	-0.147709	-0.257337	0.405047
278	Wbp2	2.82897	2.40614	1.76753	-0.149462	-0.265408	0.41487	2.90105	2.56041	2.40614	2.00066	1.61865	1.88714	-0.0602508	-0.16852	0.22877
279	pcs	2.31611	1.95511	1.48908	-0.155863	-0.238368	0.394232	2.37577	2.09383	1.95511	1.80505	1.28727	1.34221	-0.0662518	-0.0767514	0.143003
280	CG3566	2.11497	1.73955	1.36972	-0.177507	-0.212602	0.390109	2.11593	2.11142	1.73955	1.43313	1.32922	1.9359	-0.176123	-0.176147	0.35227
281	SREBP	2.42646	2.07399	1.56974	-0.145259	-0.243129	0.388388	2.42114	2.44627	2.07399	1.76098	1.44761	1.61044	-0.152183	-0.150924	0.303107
282	Cdc42	5.08307	4.2107	3.30432	-0.171622	-0.215257	0.386879	4.97778	5.47534	4.2107	3.14161	3.40823	4.26414	-0.23097	-0.253898	0.484868
283	Vps2	1.67009	1.32862	1.08733	-0.204463	-0.181605	0.386068	1.68732	1.6059	1.32862	1.0721	1.09707	1.72195	-0.172665	-0.193074	0.365739
284	Fis1	5.23474	4.55802	3.39921	-0.129273	-0.254236	0.383509	5.17775	5.44705	4.55802	4.07802	2.96568	4.30985	-0.163212	-0.105309	0.268521
285	EMC10	2.86736	2.46151	1.8937	-0.141542	-0.230673	0.372215	2.72627	3.39304	2.46151	1.9046	1.88675	2.60016	-0.274542	-0.226248	0.50079
286	Tango11	1.27782	1.10159	0.846611	-0.137918	-0.231464	0.369382	1.31392	1.14335	1.10159	0.950946	0.779976	0.969232	-0.0365238	-0.13675	0.173274
287	Spase22-23	1.71811	1.49023	1.14329	-0.132635	-0.232808	0.365443	1.63418	2.03081	1.49023	1.29257	1.04795	1.34451	-0.266191	-0.132634	0.398825
288	CG17493	1.94873	1.60405	1.31222	-0.176877	-0.18193	0.358807	2.03484	1.62791	1.60405	1.38978	1.26269	1.53637	-0.0146566	-0.133576	0.148233
289	CG4404	7.47233	6.28316	5.03936	-0.159143	-0.197957	0.3571	7.83566	6.11863	6.28316	5.34245	4.84579	6.28975	0.0261854	-0.149719	0.175904
290	UQCR-6.4	3.66307	3.01004	2.47328	-0.178275	-0.178324	0.356599	3.73167	3.4075	3.01004	2.54816	2.42546	2.40976	-0.116642	-0.153447	0.270089
291	CG4968	2.33027	2.01991	1.57736	-0.133187	-0.219096	0.352282	2.28373	2.50367	2.01991	1.61159	1.55549	1.94378	-0.193221	-0.202146	0.395367
292	Hsp83	27.7067	23.4044	18.8966	-0.155281	-0.192602	0.347882	27.6237	28.0157	23.4044	18.3838	19.2241	23.4276	-0.164599	-0.214512	0.379111
293	Nmda1	2.59741	2.2247	1.77295	-0.143493	-0.203059	0.346553	2.47892	3.03888	2.2247	1.64967	1.85169	1.96402	-0.267921	-0.258474	0.526395
294	Act5C	58.4568	50.2833	39.9897	-0.139822	-0.204713	0.344535	57.2879	62.8123	50.2833	39.7949	40.1141	50.2591	-0.199467	-0.208587	0.408054
295	Ref1	3.09987	2.66482	2.15225	-0.140347	-0.192345	0.332692	3.11441	3.04573	2.66482	2.03785	2.22531	1.99014	-0.125064	-0.235274	0.360339
296	CG8223	2.23828	1.90247	1.55515	-0.150031	-0.182563	0.332595	2.31551	1.95055	1.90247	1.69548	1.46552	1.8785	-0.0246479	-0.108798	0.133446
297	gbb	2.45829	2.13326	1.73282	-0.132215	-0.187716	0.319931	2.56361	2.06588	2.13326	1.82568	1.67351	2.15365	0.0315887	-0.144185	0.175774
298	CG17574	3.50137	3.03444	2.47678	-0.133357	-0.183774	0.317131	3.30108	4.24759	3.03444	2.74896	2.30296	2.91266	-0.28561	-0.0940789	0.379689
299	Agpat3	1.71962	1.49243	1.21835	-0.132117	-0.183646	0.315763	1.69288	1.81926	1.49243	1.28807	1.17382	1.29244	-0.17965	-0.136928	0.316578
300	Pp2A-29B	3.24725	2.61187	2.16047	-0.195668	-0.172824	0.368492	3.24872	3.24176	2.61187	2.11254	2.19108	2.7438	-0.194305	-0.191175	0.38548
301	Rsf1	4.46144	3.59531	3.03948	-0.194137	-0.1546	0.348736	4.5121	4.27267	3.59531	2.92796	3.11069	3.7569	-0.158533	-0.185616	0.344149
302	EMC4	1.97046	1.60056	1.3451	-0.187724	-0.159602	0.347326	1.95709	2.02025	1.60056	1.33458	1.35183	1.54865	-0.207743	-0.166179	0.373922
303	Rheb	2.22092	1.81385	1.53296	-0.183291	-0.154858	0.338149	2.25871	2.08013	1.81385	1.69384	1.43021	1.94627	-0.128012	-0.0661623	0.194174
304	RNASEK	10.0624	8.30619	7.01657	-0.174532	-0.15526	0.329792	10.0784	10.0027	8.30619	6.45313	7.37642	7.82601	-0.169606	-0.223094	0.3927
305	Trp1	4.04878	3.29182	2.84423	-0.186959	-0.135969	0.322929	3.91836	4.53469	3.29182	3.13258	2.66008	2.58487	-0.27408	-0.0483738	0.322454
306	Vta1	2.53579	2.06964	1.78271	-0.183829	-0.13864	0.322469	2.48734	2.71633	2.06964	1.91382	1.69897	1.87412	-0.238074	-0.0752868	0.313361
307	Rab11	4.62532	3.7992	3.26754	-0.178608	-0.139938	0.318546	4.62979	4.60866	3.7992	3.57128	3.07356	3.61087	-0.17564	-0.0599901	0.23563
308	mats	1.43444	1.21396	1.01473	-0.153703	-0.164121	0.317824	1.43305	1.43964	1.21396	1.06144	0.984892	1.04059	-0.156757	-0.125638	0.282396
309	Jarid2	1.46759	1.24984	1.04043	-0.148371	-0.167548	0.315918	1.46664	1.47112	1.24984	1.41979	0.798156	0.702371	-0.150417	0.119698	0.270115
310	HIP-R	1.88721	1.52546	1.33829	-0.191685	-0.122698	0.314383	1.98777	1.51254	1.52546	1.51823	1.22337	1.5995	0.00847004	-0.00473979	0.0132098
311	Ggamma1	6.65937	5.28282	4.73798	-0.206708	-0.103136	0.309844	6.91711	5.69909	5.28282	4.82242	4.68405	5.42404	-0.0730408	-0.087152	0.160193
312	KdelR	2.47909	2.00891	1.77332	-0.189656	-0.117276	0.306933	2.48257	2.46613	2.00891	1.83861	1.73162	1.58226	-0.185399	-0.0847747	0.270174
313	ALiX	1.56293	1.35647	1.12483	-0.1321	-0.170763	0.302863	1.56448	1.55718	1.35647	1.43135	0.92908	1.23648	-0.128893	0.0523118	0.181204
314	Dlc90F	2.87407	2.45392	2.09705	-0.146185	-0.145428	0.291613	2.82655	3.0511	2.45392	2.00806	2.15389	2.28846	-0.195724	-0.181694	0.377418
315	CG17896	1.86829	1.59621	1.37125	-0.145629	-0.140937	0.286566	1.99259	1.40518	1.59621	1.28345	1.42732	1.97069	0.119677	-0.19594	0.315617
316	Sar1	3.77886	3.18545	2.77385	-0.157033	-0.129214	0.286246	3.69309	4.09842	3.18545	3.16675	2.52292	3.44265	-0.222759	-0.00587131	0.228631
317	CG8974	2.91708	2.33554	2.1442	-0.199357	-0.0819244	0.281281	2.9399	2.83207	2.33554	2.02797	2.21843	2.48286	-0.175324	-0.131691	0.307015
318	Vps37B	1.37501	1.19016	1.02451	-0.134434	-0.139185	0.273619	1.34863	1.4733	1.19016	1.2663	0.870083	1.41917	-0.19218	0.0601291	0.252309
319	CG13551	12.396	10.5658	9.26097	-0.147647	-0.123493	0.27114	12.5589	11.7892	10.5658	9.09865	9.36464	9.70039	-0.103778	-0.138856	0.242634
320	ND-B14	2.21884	1.78397	1.6511	-0.195991	-0.0744793	0.27047	2.31129	1.87443	1.78397	1.61886	1.67169	1.74891	-0.0482574	-0.0925532	0.140811
321	CG1827	1.44229	1.18038	1.07707	-0.181598	-0.087519	0.269117	1.25723	2.13182	1.18038	1.39253	0.875604	1.58943	-0.446306	0.152349	0.598655
322	Vha14-1	4.23481	3.50178	3.1824	-0.173095	-0.0912041	0.2643	4.21581	4.3056	3.50178	3.20305	3.16922	3.59132	-0.186691	-0.0853083	0.271999
323	Arp3	1.63888	1.3127	1.22961	-0.199021	-0.0632979	0.262319	1.71872	1.3414	1.3127	1.28885	1.19178	1.23696	-0.0213941	-0.0181742	0.0395683
324	CG41128	4.08394	3.52235	3.08368	-0.137511	-0.124539	0.26205	4.2235	3.56397	3.52235	3.04378	3.10917	2.792	-0.0116765	-0.135867	0.147544
325	spidey	2.27091	1.91192	1.72166	-0.158078	-0.0995161	0.257595	2.18173	2.60314	1.91192	1.78696	1.67995	2.37439	-0.265532	-0.0653604	0.330893
326	Pdp1	3.20044	2.5896	2.42003	-0.190862	-0.0654821	0.256345	3.44954	2.27235	2.5896	2.31517	2.48699	2.47612	0.122508	-0.105973	0.228481
327	zetaCOP	1.76002	1.50468	1.34156	-0.14508	-0.108404	0.253484	1.68455	2.0412	1.50468	1.4255	1.28796	1.56117	-0.262847	-0.0526221	0.31547
328	ND-B15	1.83643	1.47655	1.3925	-0.195967	-0.0569235	0.252891	1.84549	1.80267	1.47655	1.33364	1.43009	1.90931	-0.180907	-0.096785	0.277692
329	dod	2.09757	1.67277	1.59442	-0.202523	-0.0468392	0.249362	2.1502	1.9015	1.67277	1.53804	1.63042	1.92435	-0.12029	-0.0805421	0.200832
330	cype	8.08058	6.63935	6.18852	-0.178356	-0.0679029	0.246259	8.08275	8.07246	6.63935	6.18623	6.18998	6.28956	-0.17753	-0.0682476	0.245778
331	CG15012	4.55916	3.89656	3.5772	-0.145333	-0.0819591	0.227292	4.6008	4.40399	3.89656	3.7483	3.46793	3.53906	-0.11522	-0.0380494	0.153269
332	robl	1.96527	1.6105	1.53523	-0.180523	-0.0467351	0.227258	1.92093	2.13049	1.6105	1.5388	1.53295	1.60236	-0.244071	-0.0445171	0.288588
333	Pex19	1.54217	1.28877	1.21017	-0.164318	-0.0609854	0.225303	1.54858	1.51831	1.28877	1.31827	1.14113	1.90224	-0.15118	0.0223827	0.173563
334	nmd	1.58199	1.35765	1.24924	-0.141806	-0.0798561	0.221662	1.63031	1.40194	1.35765	1.25187	1.24756	1.41987	-0.031589	-0.0779192	0.109508
335	Dad1	2.42158	1.99145	1.90834	-0.177625	-0.0417347	0.21936	2.52607	2.03228	1.99145	1.92005	1.90085	1.87581	-0.0200927	-0.035852	0.0559447
336	VhaSFD	2.87821	2.33953	2.27153	-0.187159	-0.0290637	0.216222	2.90644	2.77301	2.33953	2.13349	2.35969	2.06354	-0.156323	-0.0880688	0.244392
337	CG1910	1.43276	1.22272	1.13943	-0.146599	-0.068119	0.214718	1.53854	1.03865	1.22272	1.20374	1.09836	0.678221	0.150544	-0.0155238	0.166068
338	epsilonCOP	2.00598	1.62772	1.6043	-0.188567	-0.0143898	0.202957	1.99404	2.05049	1.62772	1.40005	1.73475	1.61	-0.206178	-0.139875	0.346053
339	Rpn7	1.3812	1.15551	1.11499	-0.163405	-0.0350599	0.198464	1.43707	1.17304	1.15551	1.10522	1.12124	0.975734	-0.0149471	-0.0435222	0.0584694
340	ND-51	2.0189	1.74876	1.66265	-0.133806	-0.0492414	0.183047	2.04646	1.9162	1.74876	1.58007	1.71538	1.9706	-0.0873838	-0.0964601	0.183844
341	His4r	44.5731	37.0438	36.5496	-0.168921	-0.0133399	0.182261	46.0632	39.0212	37.0438	37.2033	36.1321	43.1339	-0.0506762	0.00428986	0.0549661
342	tsu	1.76644	1.50828	1.45919	-0.146148	-0.0325505	0.178698	1.87663	1.3559	1.50828	1.41842	1.48522	1.46676	0.101032	-0.0595777	0.16061
343	exd	2.10161	1.80625	1.7612	-0.140541	-0.0249371	0.165479	2.27929	1.43961	1.80625	1.79708	1.73829	1.43059	0.20298	-0.00507648	0.208056
344	CG7630	8.12868	7.03732	6.89543	-0.13426	-0.0201626	0.154423	8.18369	7.92373	7.03732	6.92962	6.87359	6.92596	-0.111868	-0.0153036	0.127172
345	Arpc4	2.05683	1.77341	1.76087	-0.137792	-0.00707137	0.144864	2.0532	2.07034	1.77341	1.70968	1.79357	1.73904	-0.143418	-0.0359369	0.179354
346	Calr	10.6886	8.51958	9.17478	-0.202925	0.0714138	0.274339	10.5063	11.3677	8.51958	8.35789	9.6965	9.13387	-0.250545	-0.0189787	0.269524
347	ATPsynG	8.52793	6.95113	7.58732	-0.184898	0.0838483	0.268746	8.54223	8.47466	6.95113	7.05791	7.92542	7.34976	-0.179774	0.015129	0.194903
348	CG1416	1.72178	1.41132	1.54017	-0.180314	0.0836609	0.263975	1.82905	1.32211	1.41132	1.41487	1.6202	1.61656	0.0632104	0.00251157	0.065722
349	Hel25E	3.64802	3.02117	3.2935	-0.171833	0.0826862	0.254519	3.68309	3.51736	3.02117	2.99694	3.4829	3.07473	-0.141067	-0.00802014	0.149087
350	CG13365	1.39172	1.12636	1.17094	-0.190667	0.038073	0.22874	1.42238	1.27747	1.12636	1.10442	1.21343	1.07235	-0.11829	-0.0194793	0.13777
351	Rpt1	2.28581	1.82947	1.88203	-0.199638	0.0279242	0.227562	2.44067	1.7088	1.82947	1.90353	1.86829	2.10929	0.0659592	0.0389068	0.104866
352	UQCR-14	5.71844	4.59161	4.73079	-0.197052	0.0294209	0.226473	5.82723	5.31311	4.59161	4.3	5.00592	4.60683	-0.135796	-0.0635087	0.199305
353	Rpt3	3.0611	2.55393	2.699	-0.165683	0.0537519	0.219435	3.08165	2.98451	2.55393	2.41144	2.88266	2.48797	-0.144273	-0.0557911	0.200064
354	ND-MLRQ	7.91732	6.36032	6.4968	-0.196658	0.0210076	0.217666	7.96267	7.74834	6.36032	6.33567	6.5997	6.8744	-0.179139	-0.00387521	0.183014
355	COX4	6.52483	5.57841	6.00697	-0.145048	0.0713428	0.216391	6.65767	6.02989	5.57841	5.6947	6.2064	5.33807	-0.0748732	0.0204203	0.0952935
356	ND-49	1.80126	1.46019	1.49029	-0.189349	0.020197	0.209546	1.84756	1.62876	1.46019	1.38785	1.55572	2.01181	-0.103493	-0.0495457	0.153039
357	CG11752	1.90434	1.60453	1.69007	-0.157438	0.0506187	0.208056	1.87949	1.99692	1.60453	1.50853	1.80602	2.10198	-0.196501	-0.0598296	0.256331
358	Sc2	2.23716	1.87426	1.9556	-0.162214	0.0415931	0.203807	2.26135	2.14705	1.87426	1.77877	2.06854	1.69118	-0.127053	-0.0509489	0.178002
359	sun	6.87015	5.78445	6.00804	-0.158032	0.0372159	0.195248	6.96872	6.50292	5.78445	6.19783	5.88683	5.62284	-0.110485	0.0666982	0.177183
360	ATPsynF	9.35185	7.86247	8.14668	-0.159261	0.0348873	0.194148	9.52259	8.71572	7.86247	7.44905	8.59223	8.05192	-0.0978981	-0.052581	0.150479
361	Eb1	7.54935	6.43435	6.74449	-0.147694	0.0459839	0.193678	7.50161	7.72718	6.43435	6.76498	6.73141	6.58104	-0.167309	0.0488728	0.216182
362	CG4511	1.566	1.27447	1.28214	-0.186163	0.0059819	0.192145	1.64315	1.27855	1.27447	1.39725	1.20862	1.29176	-0.00319065	0.0878767	0.0910673
363	ubl	1.73547	1.41238	1.76853	-0.186167	0.201382	0.387549	1.79053	1.53032	1.41238	1.47708	1.95467	1.24918	-0.0770678	0.0438018	0.12087
364	Pomp	2.92405	2.46521	3.05116	-0.15692	0.192043	0.348962	3.03862	2.49717	2.46521	2.73147	3.25534	3.22259	-0.0127984	0.0974786	0.110277
365	ND-42	1.51706	1.2713	1.55537	-0.161994	0.182636	0.344629	1.52239	1.49718	1.2713	1.29676	1.72053	1.56794	-0.15087	0.0196316	0.170501
366	CG17765	2.80796	2.38651	2.94496	-0.150094	0.189632	0.339726	2.91776	2.39887	2.38651	2.52672	3.21208	3.04075	-0.00515558	0.0554918	0.0606473
367	Rpn5	1.52257	1.25391	1.48608	-0.176449	0.156231	0.33268	1.48222	1.67291	1.25391	1.55046	1.44497	1.34664	-0.250461	0.191266	0.441726
368	ATPsynD	6.96033	5.95238	7.28596	-0.144813	0.183034	0.327847	7.04165	6.65733	5.95238	6.33027	7.89631	6.73427	-0.10589	0.0596959	0.165586
369	eIF1A	5.45556	4.56208	5.455	-0.163774	0.163687	0.327462	5.62917	4.80873	4.56208	4.60476	5.99801	5.868	-0.0512914	0.00926757	0.060559
370	CCT4	2.44339	2.05232	2.4549	-0.160054	0.163992	0.324046	2.45476	2.40105	2.05232	2.03555	2.72273	2.48252	-0.145239	-0.00817331	0.153413
371	RFeSP	4.02952	3.30106	3.84854	-0.18078	0.142256	0.323035	4.16773	3.51457	3.30106	3.45617	4.09913	3.31415	-0.06075	0.0448786	0.105629
372	eRF1	1.24299	1.05672	1.27323	-0.149854	0.170048	0.319902	1.22251	1.3193	1.05672	1.24851	1.28902	1.36894	-0.199028	0.153612	0.35264
373	me31B	1.3316	1.15361	1.4083	-0.133667	0.180848	0.314515	1.35625	1.23975	1.15361	1.28402	1.48767	1.40198	-0.0694842	0.101563	0.171047
374	CSN7	1.46133	1.22696	1.44589	-0.160387	0.151417	0.311803	1.51056	1.27794	1.22696	1.31882	1.52704	1.50208	-0.039893	0.069659	0.109552
375	CG1927	1.48057	1.26181	1.48862	-0.147753	0.152363	0.300115	1.47187	1.51298	1.26181	1.48242	1.49258	1.63137	-0.16601	0.148819	0.314829
376	Sec61gamma	2.41019	2.0819	2.46921	-0.136208	0.156855	0.293063	2.52307	1.98966	2.0819	2.31369	2.56854	1.86446	0.0443103	0.10018	0.144491
377	Prosbeta7	1.43947	1.22295	1.42345	-0.150418	0.140854	0.291271	1.55216	1.01962	1.22295	1.28727	1.51042	1.45524	0.166264	0.0499663	0.21623
378	CG17271	1.39918	1.1267	1.2469	-0.19474	0.0963971	0.291137	1.39887	1.40031	1.1267	1.08614	1.34957	1.30307	-0.195392	-0.0359973	0.231389
379	Rpn10	1.62278	1.32676	1.48343	-0.182416	0.105612	0.288028	1.55098	1.89032	1.32676	1.38142	1.54858	1.57339	-0.298128	0.0395668	0.337695
380	TfIIS	1.21645	1.03472	1.18886	-0.14939	0.129651	0.279041	1.25688	1.0658	1.03472	1.33746	1.09396	1.25928	-0.0291607	0.226351	0.255511
381	levy	6.34206	5.17719	5.71838	-0.183673	0.0946406	0.278314	6.49118	5.78645	5.17719	5.13148	6.09321	6.12484	-0.105291	-0.00882882	0.11412
382	CG5885	1.54374	1.30809	1.48842	-0.15265	0.121157	0.273807	1.53195	1.58768	1.30809	1.33624	1.58561	1.24302	-0.176103	0.0210645	0.197167
383	Arp1	1.42539	1.17721	1.30599	-0.17411	0.0986091	0.272719	1.46432	1.28032	1.17721	1.44756	1.21559	1.71784	-0.0805319	0.186758	0.26729
384	Pp1-87B	5.34057	4.38014	4.78122	-0.179837	0.0838878	0.263725	5.58805	4.4185	4.38014	4.37504	5.04063	4.62788	-0.00868223	-0.00116348	0.00984571
385	Rac1	2.88092	2.48203	2.83374	-0.138459	0.124113	0.262572	2.96685	2.56079	2.48203	2.8085	2.84985	2.79077	-0.0307529	0.116242	0.146995
386	ND-AGGG	2.65481	2.22499	2.44446	-0.161902	0.0897843	0.251686	2.79273	2.14091	2.22499	2.65658	2.30899	2.24264	0.0377869	0.162461	0.200248
387	CG7453	2.07326	1.78542	2.0118	-0.138837	0.112527	0.251364	2.06311	2.11107	1.78542	1.76935	2.16664	1.75673	-0.154262	-0.00899849	0.16326
388	CG11858	1.25031	1.03403	1.67302	-0.172977	0.381934	0.55491	1.29319	1.09053	1.03403	1.44676	1.81751	1.72924	-0.0518055	0.285276	0.337081
389	CCT5	3.47554	2.86922	4.40948	-0.174453	0.349306	0.523759	3.55063	3.19578	2.86922	3.5415	4.96382	4.34507	-0.102184	0.189829	0.292013
390	ytr	1.10399	0.933861	1.3629	-0.154101	0.314799	0.4689	1.09822	1.12548	0.933861	1.25748	1.43023	1.36365	-0.170259	0.257357	0.427616
391	alphaTub84D	1.8331	1.5629	2.24631	-0.147398	0.304236	0.451634	1.83153	1.83893	1.5629	1.73946	2.57001	2.00739	-0.150105	0.101504	0.251609
392	Cyt-c1	2.5159	2.16799	3.10904	-0.138283	0.302681	0.440964	2.51604	2.51539	2.16799	2.5832	3.44487	2.70005	-0.138108	0.160733	0.29884
393	CG2246	1.49117	1.23311	1.68425	-0.17306	0.267858	0.440918	1.49113	1.49133	1.23311	1.4603	1.82728	1.44954	-0.173145	0.15558	0.328725
394	Prosalpha5	1.69452	1.45873	2.08514	-0.139148	0.300418	0.439565	1.74719	1.49829	1.45873	1.62771	2.37729	1.73686	-0.0264025	0.103814	0.130216
395	Caf1-55	1.09613	0.954175	1.35622	-0.129504	0.296448	0.425952	1.13556	0.949203	0.954175	1.2101	1.44955	1.24054	0.0052105	0.211488	0.216699
396	Sec61alpha	1.4785	1.26479	1.75763	-0.144546	0.280402	0.424948	1.48233	1.46424	1.26479	1.40719	1.98145	1.81056	-0.136217	0.101195	0.237411
397	HDAC1	1.14226	0.958253	1.29817	-0.161091	0.261844	0.422936	1.17914	1.00487	0.958253	1.12073	1.41149	0.923987	-0.0463874	0.144977	0.191364
398	parvin	1.52273	1.23515	1.60371	-0.188857	0.229815	0.418672	1.54627	1.43502	1.23515	1.4948	1.67326	1.80245	-0.139278	0.173702	0.31298
399	Prosalpha2	2.23236	1.84647	2.44428	-0.172865	0.244576	0.417441	2.27575	2.0707	1.84647	2.15121	2.63145	2.29979	-0.108288	0.141661	0.249949
400	ATPsynbeta	8.35738	6.98175	9.31172	-0.164601	0.25022	0.41482	8.51613	7.76591	6.98175	8.19393	10.0256	9.08128	-0.100975	0.147936	0.248911
401	Sgt	2.08999	1.66213	2.08944	-0.20472	0.204511	0.409231	2.22715	1.57896	1.66213	1.87895	2.22387	1.8838	0.0500364	0.115397	0.165433
402	eIF3g1	2.20947	1.88631	2.50555	-0.14626	0.247147	0.393407	2.23166	2.12676	1.88631	2.3079	2.63178	2.41084	-0.113061	0.182673	0.295735
403	Prosalpha3	2.78302	2.41906	3.22999	-0.130779	0.251064	0.381843	2.7871	2.76781	2.41906	3.11016	3.30652	3.37373	-0.126001	0.222208	0.34821
404	ATPsyngamma	5.40373	4.49463	5.68071	-0.168236	0.208791	0.377026	5.49471	5.06477	4.49463	4.91634	6.16888	5.70696	-0.11257	0.0857777	0.198348
405	ATPsynO	4.40624	3.83659	4.90436	-0.129283	0.217719	0.347001	4.45103	4.23935	3.83659	4.38601	5.2354	4.96775	-0.0950057	0.125267	0.220273
406	RpL30	10.7816	9.37677	21.4225	-0.130302	0.562293	0.692595	10.8956	10.3569	9.37677	17.8133	23.7275	15.5016	-0.0946354	0.473608	0.568244
407	RpS27A	29.2753	24.7484	51.7801	-0.154633	0.522049	0.676682	30.0559	26.367	24.7484	41.8208	58.1406	37.7471	-0.0613893	0.408229	0.469619
408	eEF5	19.1691	16.2067	32.8674	-0.154541	0.506907	0.661448	19.4593	18.0878	16.2067	24.7941	38.0234	26.9665	-0.104	0.34635	0.45035
409	RpS3A	23.1963	19.4857	37.3138	-0.159962	0.477788	0.63775	24.1	19.8291	19.4857	28.3975	43.0083	30.8173	-0.0173166	0.313822	0.331138
410	RpL15	17.411	14.5387	27.4923	-0.164969	0.471173	0.636142	17.8066	15.9371	14.5387	21.4884	31.3268	21.757	-0.0877439	0.323415	0.411159
411	RpL10	24.7055	20.487	37.7494	-0.170751	0.457289	0.62804	25.6223	21.2895	20.487	29.7905	42.8323	31.6858	-0.0376934	0.312298	0.349992
412	Mpcp2	3.11462	2.57242	4.61272	-0.174083	0.442321	0.616404	3.10117	3.16475	2.57242	3.43765	5.36319	4.44996	-0.187165	0.251693	0.438858
413	RpLP0	13.1963	11.4671	22.2729	-0.131036	0.485153	0.61619	13.5959	11.7075	11.4671	17.1071	25.572	16.3305	-0.0205334	0.329689	0.350223
414	HmgZ	6.86126	5.64127	9.97752	-0.177809	0.434602	0.612411	7.05562	6.13711	5.64127	6.89855	11.9439	7.84621	-0.0807948	0.182253	0.263048
415	CG7430	1.00852	0.820077	1.37193	-0.186851	0.402244	0.589095	1.0614	0.811505	0.820077	1.0758	1.56105	1.19642	0.0104518	0.237704	0.248156
416	RpL39	30.763	25.5515	41.7628	-0.169406	0.388175	0.557581	31.4711	28.1245	25.5515	38.2472	44.0082	31.2889	-0.0914856	0.331936	0.423422
417	Fili	1.52614	1.40143	0.333186	-0.0817193	-0.762253	0.843972	1.46803	1.74268	1.40143	0.570569	0.18158	0.444281	-0.195819	-0.592866	0.788685
418	cic	8.03683	7.33311	2.65124	-0.0875625	-0.638456	0.726019	8.04568	8.00386	7.33311	4.18474	1.67186	2.0854	-0.0838043	-0.429335	0.51314
419	E(spl)m2-BFM	14.4514	12.7186	5.55322	-0.119905	-0.563379	0.683284	14.7253	13.4311	12.7186	7.15231	4.53195	7.6147	-0.0530428	-0.437651	0.490694
420	drpr	2.64036	2.35643	1.01852	-0.107536	-0.567771	0.675307	2.64798	2.61198	2.35643	1.32965	0.819813	1.26874	-0.0978381	-0.435737	0.533575
421	CDase	1.51964	1.34655	0.60189	-0.113901	-0.553014	0.666915	1.54057	1.44165	1.34655	0.859736	0.437215	0.789764	-0.065966	-0.361528	0.427494
422	Set1	1.32433	1.21976	0.522837	-0.0789602	-0.571362	0.650322	1.30617	1.39201	1.21976	0.958694	0.244474	0.425773	-0.123738	-0.214032	0.33777
423	mlt	4.96504	4.33317	2.07	-0.127263	-0.52229	0.649553	5.07311	4.5624	4.33317	2.43455	1.83718	2.65404	-0.0502425	-0.438159	0.488402
424	Smr	15.2642	13.3598	6.66435	-0.124757	-0.501166	0.625923	15.1879	15.5482	13.3598	8.40271	5.55414	8.13825	-0.140749	-0.371048	0.511797
425	unc-13	5.0519	4.66956	2.26114	-0.0756826	-0.515771	0.591454	5.0032	5.23335	4.66956	3.45681	1.49751	2.07194	-0.107729	-0.259715	0.367444
426	Zdhhc8	3.30152	3.02889	1.49855	-0.0825773	-0.505249	0.587826	3.21011	3.64206	3.02889	2.13132	1.09442	2.15308	-0.16836	-0.296335	0.464695
427	Fdx1	1.24386	1.13693	0.573571	-0.0859646	-0.495509	0.581473	1.31996	0.960325	1.13693	0.744629	0.464325	0.799229	0.155335	-0.345053	0.500389
428	Atg17	2.41786	2.22921	1.10846	-0.0780218	-0.502755	0.580777	2.41044	2.4455	2.22921	1.84493	0.638118	1.34352	-0.0884445	-0.172386	0.26083
429	Tet	1.8102	1.68882	0.846692	-0.06705	-0.498649	0.565699	1.8482	1.66858	1.68882	1.22431	0.605526	0.565396	0.0119851	-0.275053	0.287038
430	RhoGEF2	1.587	1.4842	0.743596	-0.064776	-0.498993	0.563769	1.59332	1.56348	1.4842	1.25304	0.41824	0.672497	-0.0507037	-0.155752	0.206456
431	Idgf1	2.00182	1.9752	0.395816	-0.0132998	-0.799607	0.812907	1.93118	2.26503	1.9752	0.551565	0.296346	0.907777	-0.12796	-0.720755	0.848715
432	goe	2.92884	2.75133	0.766445	-0.0606077	-0.721428	0.782035	2.62844	4.04809	2.75133	1.25475	0.454584	1.47481	-0.320338	-0.543947	0.864286
433	CG12290	2.55959	2.53118	0.631472	-0.011097	-0.750523	0.76162	2.49615	2.79593	2.53118	0.832736	0.502933	0.876695	-0.0946902	-0.671009	0.765699
434	stx	1.91146	1.85386	0.644061	-0.0301372	-0.652583	0.68272	1.91463	1.89965	1.85386	0.979571	0.429786	0.853645	-0.0241083	-0.471604	0.495712
435	Larp4B	1.73036	1.67	0.597826	-0.0348853	-0.64202	0.676905	1.64081	2.06403	1.67	0.909875	0.398535	0.977049	-0.190904	-0.455164	0.646068
436	CycT	1.51788	1.4298	0.586873	-0.0580287	-0.589543	0.647572	1.4133	1.90755	1.4298	0.921504	0.373159	0.68662	-0.250448	-0.355503	0.605952
437	bowl	2.45033	2.37085	0.973991	-0.0324364	-0.589181	0.621617	2.42308	2.55185	2.37085	1.35008	0.733803	0.824176	-0.0709292	-0.430552	0.501482
438	CG13917	4.69581	4.4965	1.95292	-0.0424455	-0.56568	0.608125	4.54626	5.25302	4.4965	2.94569	1.31888	1.93525	-0.144017	-0.344892	0.488909
439	cnc	5.77273	5.60064	2.38446	-0.0298107	-0.574253	0.604064	5.31721	7.46991	5.60064	3.50935	1.66603	2.62195	-0.25024	-0.373401	0.623641
440	mtgo	4.52411	4.24814	1.99052	-0.061001	-0.531436	0.592437	4.44002	4.83743	4.24814	2.59887	1.602	1.29021	-0.121819	-0.388234	0.510053
441	rudhira	8.16846	7.81802	3.56261	-0.0429021	-0.544308	0.58721	8.15922	8.20289	7.81802	5.35033	2.42087	4.30481	-0.0469195	-0.315641	0.36256
442	Btk29A	5.15424	4.85897	2.43659	-0.0572871	-0.498538	0.555825	5.01154	5.68589	4.85897	3.50574	1.75377	2.9956	-0.145434	-0.278502	0.423936
443	spen	10.4709	10.4491	4.68463	-0.00207693	-0.551673	0.55375	10.0955	11.8693	10.4491	7.10097	3.14142	3.63577	-0.119652	-0.320425	0.440077
444	cdi	10.1082	9.57153	4.87188	-0.0530971	-0.491003	0.5441	9.73463	11.5003	9.57153	7.00179	3.5116	6.07401	-0.167712	-0.268478	0.436189
445	Fdh	4.29852	4.05872	2.11568	-0.0557849	-0.478733	0.534518	3.94722	5.60736	4.05872	2.40718	1.92951	3.96107	-0.276179	-0.406912	0.683091
446	Sdc	6.23335	6.04761	3.06648	-0.029798	-0.492944	0.522742	5.76746	7.96917	6.04761	4.28944	2.28543	3.68909	-0.241124	-0.290722	0.531846
447	pst	3.13127	3.11059	1.51758	-0.00660574	-0.512123	0.518728	3.07641	3.33566	3.11059	2.01839	1.19774	1.74827	-0.0674752	-0.351123	0.418598
448	Ccdc85	2.56755	2.49332	1.28892	-0.0289101	-0.48305	0.511961	2.64064	2.29525	2.49332	2.20264	0.705368	1.41618	0.0794426	-0.116583	0.196025
449	Pits	6.55935	6.516	3.28734	-0.00660856	-0.495497	0.502106	6.33207	7.40615	6.516	4.71265	2.37706	4.24722	-0.12019	-0.276758	0.396948
450	kek1	17.2855	18.1872	5.15394	0.049578	-0.716617	0.766195	17.4742	16.5826	18.1872	7.62171	3.57789	6.80928	0.0882253	-0.58093	0.669155
451	Bruce	1.47292	1.55758	0.575257	0.0543542	-0.630673	0.685027	1.35789	1.9015	1.55758	0.837671	0.407666	0.737406	-0.180868	-0.462198	0.643065
452	Gprk2	3.45866	3.60408	1.35274	0.0403485	-0.624665	0.665014	3.29954	4.0515	3.60408	1.98744	0.947379	1.37911	-0.110433	-0.448558	0.558992
453	dnc	4.5688	4.82656	1.93176	0.0534056	-0.599764	0.65317	4.08846	6.35844	4.82656	2.67737	1.45557	2.85496	-0.240921	-0.445284	0.686204
454	kuz	12.3205	13.1301	5.52296	0.0616565	-0.579366	0.641023	11.7926	14.2874	13.1301	8.01665	3.93035	6.88631	-0.0810046	-0.389445	0.47045
455	jvl	1.76106	1.77783	0.658901	0.00943312	-0.629379	0.638812	1.64501	2.19344	1.77783	0.986524	0.449662	0.9233	-0.189479	-0.445095	0.634574
456	RhoGAP71E	9.99071	10.2143	3.98718	0.0218856	-0.609645	0.631531	9.90469	10.3112	10.2143	6.12811	2.61987	3.86511	-0.00940384	-0.400043	0.409447
457	tj	10.3457	10.9963	4.72768	0.0591687	-0.570066	0.629235	9.95258	11.8102	10.9963	6.5652	3.55414	5.15888	-0.0689178	-0.402963	0.471881
458	Sema2a	3.35439	3.38522	1.33031	0.0091071	-0.607025	0.616132	3.23362	3.80437	3.38522	2.05319	0.868634	1.19249	-0.110176	-0.393484	0.50366
459	CG8034	9.19129	9.64313	4.21495	0.0468567	-0.562907	0.609763	8.46467	11.8985	9.64313	7.00702	2.43178	4.87129	-0.189552	-0.273367	0.462919
460	CG4822	1.14117	1.1807	0.510668	0.0334854	-0.567488	0.600974	1.07943	1.3712	1.1807	0.670596	0.408529	0.894252	-0.138925	-0.432037	0.570961
461	Lk6	18.2665	19.1424	8.53333	0.0457574	-0.554219	0.599977	18.2026	18.5046	19.1424	12.3728	6.0812	10.1877	0.0333216	-0.353644	0.386965
462	CG2233	21.1481	22.0244	9.86644	0.0397895	-0.552022	0.591812	20.9297	21.9617	22.0244	9.81134	9.90164	11.9959	0.00284853	-0.554524	0.557373
463	NFAT	2.58877	2.6552	1.16714	0.0250185	-0.560431	0.58545	2.56727	2.66886	2.6552	1.99348	0.639396	0.99333	-0.00511945	-0.249215	0.254334
464	neur	2.04727	2.15112	1.01881	0.0482776	-0.52638	0.574657	1.89945	2.59802	2.15112	1.35482	0.804226	0.962451	-0.172016	-0.370182	0.542197
465	CG14073	1.35245	1.42044	0.686373	0.047869	-0.51679	0.564659	1.27558	1.63886	1.42044	1.217	0.347485	0.556439	-0.133275	-0.143225	0.2765
466	Sin3A	1.49939	1.57506	0.773285	0.0480429	-0.509043	0.557086	1.4575	1.65543	1.57506	1.21397	0.491837	0.633246	-0.0485512	-0.22925	0.277801
467	CG32767	3.17247	3.34825	1.66155	0.0524976	-0.503755	0.556252	3.29493	2.71624	3.34825	2.50058	1.12571	1.42853	0.18876	-0.253169	0.441929
468	Cul1	1.30844	1.39037	0.699384	0.0589254	-0.496979	0.555905	1.31069	1.30006	1.39037	1.04721	0.477242	0.811664	0.064955	-0.246809	0.311764
469	jigr1	4.03585	4.108	1.92906	0.0175642	-0.530413	0.547977	4.27396	3.1487	4.108	2.34051	1.66629	2.6424	0.233521	-0.430255	0.663776
470	mCD8	1.11301	1.14579	0.551785	0.0286114	-0.518426	0.547037	1.07542	1.25305	1.14579	0.886562	0.337977	0.3826	-0.0855987	-0.226246	0.311845
471	Slc45-1	4.16939	4.24756	2.06115	0.0184022	-0.514745	0.533148	3.83503	5.41517	4.24756	3.27701	1.28463	2.27568	-0.215619	-0.228495	0.444114
472	loco	2.29546	2.42448	1.26142	0.053216	-0.479716	0.532932	2.25277	2.45451	2.42448	1.66299	1.00495	1.42316	-0.0122367	-0.314085	0.326321
473	MED26	2.84963	2.97665	1.52941	0.0426729	-0.486198	0.528871	2.8053	3.01478	2.97665	2.34733	1.00704	1.38202	-0.0126476	-0.21142	0.224067
474	ens	1.19686	1.2534	0.647895	0.0451092	-0.48309	0.528199	1.14147	1.40325	1.2534	0.943081	0.459374	0.642635	-0.106787	-0.247583	0.35437
475	Xrp1	14.1832	14.3826	6.98897	0.0138645	-0.514066	0.527931	14.0934	14.5175	14.3826	10.2619	4.89873	10.6757	-0.00929782	-0.286507	0.295805
476	lola	6.2598	6.49927	3.32547	0.0368461	-0.488331	0.525177	6.16045	6.62994	6.49927	4.54456	2.5469	3.37771	-0.0197086	-0.300758	0.320467
477	CG6700	3.82839	3.98221	2.07422	0.0386286	-0.479128	0.517757	3.57444	4.77454	3.98221	3.19127	1.36082	1.7382	-0.165947	-0.198619	0.364566
478	CG4080	1.64762	1.70491	0.890177	0.0336042	-0.477874	0.511478	1.67024	1.56333	1.70491	1.37503	0.580527	1.21142	0.0830395	-0.193491	0.27653
479	crol	6.48847	6.60608	3.36093	0.017802	-0.491236	0.509038	6.39711	6.82887	6.60608	4.29697	2.76313	4.02739	-0.0326258	-0.349543	0.382169
480	laza	2.57468	2.87832	0.455836	0.105491	-0.841631	0.947122	2.25315	3.77267	2.87832	0.706046	0.296037	1.22322	-0.23706	-0.754702	0.991762
481	ptc	6.78882	7.77801	2.32156	0.127179	-0.701523	0.828702	6.5011	7.8608	7.77801	4.04187	1.22287	2.42369	-0.0105315	-0.480347	0.490879
482	CG17121	1.90019	2.0733	0.603456	0.0834942	-0.708939	0.792433	1.64781	2.84053	2.0733	0.928796	0.395676	0.865935	-0.2701	-0.55202	0.822121
483	tkv	5.20619	5.767	2.02383	0.0972452	-0.649067	0.746312	5.047	5.79929	5.767	3.06172	1.36098	2.40484	-0.00556763	-0.469096	0.474664
484	zormin	1.12551	1.26878	0.468749	0.112917	-0.630552	0.743469	1.0616	1.36364	1.26878	0.722914	0.306426	0.665287	-0.0695625	-0.43023	0.499793
485	crb	2.62208	2.96377	1.12724	0.11529	-0.61966	0.73495	2.65913	2.48402	2.96377	1.7806	0.709971	1.09612	0.161873	-0.399211	0.561084
486	sdt	1.33044	1.46007	0.541789	0.0887814	-0.62893	0.717711	1.31189	1.39956	1.46007	0.782476	0.388072	0.769114	0.041444	-0.464083	0.505527
487	Doa	1.95949	2.09993	0.760622	0.0668805	-0.637787	0.704668	1.9907	1.8432	2.09993	0.924961	0.655667	0.60991	0.122258	-0.559528	0.681786
488	Snoo	1.53042	1.64242	0.600034	0.0681875	-0.634664	0.702852	1.52151	1.56364	1.64242	0.901435	0.407543	0.593629	0.0479616	-0.451154	0.499115
489	Crtc	2.43828	2.69118	1.07488	0.0939734	-0.600591	0.694564	2.341	2.80071	2.69118	1.64394	0.711446	1.04712	-0.0391091	-0.389137	0.428246
490	CG6836	1.29389	1.41187	0.549955	0.0835563	-0.610476	0.694033	1.19593	1.65891	1.41187	0.708548	0.448668	0.876078	-0.148918	-0.498147	0.647065
491	zfh1	3.51693	4.02169	1.76649	0.125509	-0.56076	0.686269	3.47207	3.68408	4.02169	2.86851	1.06268	1.43949	0.0839472	-0.286741	0.370689
492	Ncoa6	1.47893	1.69854	0.759598	0.129295	-0.552795	0.68209	1.3911	1.80617	1.69854	1.3205	0.401376	0.638491	-0.0595902	-0.222571	0.282161
493	CG15784	5.2205	5.76111	2.40251	0.0938384	-0.582979	0.676817	5.68497	3.48997	5.76111	3.16673	1.91443	6.06143	0.394219	-0.450326	0.844545
494	robo2	5.80443	6.31688	2.55521	0.0811235	-0.595495	0.676618	5.75877	5.97455	6.31688	4.41288	1.3688	1.69132	0.0541924	-0.301415	0.355607
495	CG8539	1.99136	2.17818	0.894559	0.085772	-0.58931	0.675082	1.86912	2.4468	2.17818	1.23009	0.680269	1.30555	-0.109784	-0.435267	0.545051
496	Xe7	1.78325	1.91289	0.766447	0.0677691	-0.599325	0.667094	1.71342	2.04343	1.91289	1.1809	0.501753	1.00027	-0.0638823	-0.38266	0.446542
497	east	1.23786	1.38275	0.638793	0.104789	-0.538028	0.642817	1.23223	1.25882	1.38275	0.938069	0.447659	0.482121	0.08963	-0.321593	0.411223
498	CG1146	7.45116	8.1051	3.60366	0.0806819	-0.555384	0.636066	7.14342	8.59775	8.1051	5.6931	2.26922	4.31979	-0.0572999	-0.29759	0.35489
499	ena	3.3117	3.69268	1.75798	0.103172	-0.523929	0.627101	3.22773	3.62457	3.69268	2.35905	1.37411	1.24857	0.0184446	-0.361156	0.379601
500	CLIP-190	1.99324	2.16302	0.978583	0.0784921	-0.547586	0.626078	1.95574	2.13299	2.16302	1.50965	0.639415	1.22963	0.0138859	-0.302066	0.315952
501	ttk	1.63512	1.80323	0.850968	0.0932245	-0.528086	0.621311	1.56513	1.89592	1.80323	1.37793	0.514423	1.13625	-0.0488877	-0.235856	0.284744
502	Edc3	1.31993	1.47727	0.727124	0.106506	-0.507792	0.614298	1.30243	1.38513	1.47727	1.26905	0.381018	0.619185	0.0623696	-0.140948	0.203318
503	brat	1.50361	1.67083	0.816408	0.100081	-0.511375	0.611456	1.47262	1.61908	1.67083	1.35506	0.472392	0.58721	0.0309705	-0.188986	0.219957
504	wake	1.19554	1.3537	0.687798	0.116832	-0.491911	0.608743	1.14468	1.38506	1.3537	0.869167	0.571966	1.10391	-0.0226413	-0.357931	0.380572
505	pyr	2.49353	2.79753	1.40416	0.108667	-0.498071	0.606738	2.5539	2.2686	2.79753	1.69495	1.21844	1.2137	0.18907	-0.394126	0.583196
506	upSET	1.46703	1.6418	0.824731	0.106451	-0.497666	0.604117	1.46413	1.47784	1.6418	1.06363	0.672156	0.392543	0.0998662	-0.352155	0.452021
507	Trf2	5.08415	5.78724	3.00225	0.12149	-0.481231	0.60272	4.86005	5.9191	5.78724	4.04076	2.33899	4.18739	-0.0222766	-0.301782	0.324059
508	Timp	55.1601	62.2062	31.7741	0.11327	-0.489213	0.602484	49.7728	75.2322	62.2062	42.1338	25.1578	52.1015	-0.173144	-0.322675	0.495819
509	nej	2.57549	2.78967	1.33422	0.0767769	-0.521726	0.598503	2.54108	2.70366	2.78967	2.26633	0.73893	1.46371	0.0308298	-0.187598	0.218428
510	lilli	1.68559	1.81624	0.865213	0.0719344	-0.523625	0.595559	1.59719	2.01498	1.81624	1.37113	0.542105	0.719084	-0.098629	-0.245072	0.343701
511	Mes2	1.10009	1.21613	0.612099	0.0954124	-0.496681	0.592094	1.11101	1.05941	1.21613	0.907773	0.423265	1.05763	0.128863	-0.253553	0.382416
512	NAT1	1.74269	1.93996	1.00569	0.10169	-0.481595	0.583285	1.80447	1.51252	1.93996	1.26718	0.838681	1.12593	0.220338	-0.346801	0.567139
513	fs(1)h	8.3574	9.07558	4.52707	0.0791332	-0.501181	0.580314	8.20668	8.91896	9.07558	5.65004	3.80988	4.18397	0.0172578	-0.377446	0.394704
514	lgs	1.00795	1.11308	0.577931	0.0944521	-0.480781	0.575233	0.980442	1.11042	1.11308	0.919943	0.359504	0.665076	0.00239144	-0.173515	0.175906
515	Thd1	1.42719	1.5438	0.795791	0.0755392	-0.484525	0.560065	1.37186	1.63331	1.5438	1.14914	0.570121	0.599923	-0.0547996	-0.255642	0.310441
516	Not3	1.41751	1.51958	0.787561	0.0671671	-0.481724	0.548891	1.4239	1.39369	1.51958	1.27094	0.478845	0.870479	0.0828414	-0.16362	0.246461
517	Nrt	10.7683	13.688	3.92517	0.213302	-0.71324	0.926542	10.1297	13.1479	13.688	6.8961	2.02776	4.26023	0.0394588	-0.496194	0.535652
518	Con	1.08439	1.39694	0.428753	0.223739	-0.693076	0.916815	1.07853	1.10621	1.39694	0.609219	0.313498	0.38851	0.208115	-0.563889	0.772005
519	CG12868	1.61331	2.16269	0.74114	0.254023	-0.657306	0.911329	1.4527	2.21174	2.16269	1.21991	0.435369	1.75257	-0.0221808	-0.435927	0.458108
520	fz3	1.98361	2.38956	0.648423	0.169885	-0.728643	0.898528	1.86628	2.42073	2.38956	0.966391	0.44535	1.52165	-0.0128788	-0.595577	0.608456
521	Atpalpha	4.378	5.84959	2.33083	0.251571	-0.60154	0.853111	4.04392	5.62271	5.84959	3.29445	1.7154	2.56646	0.0387852	-0.436807	0.475592
522	CanA-14F	1.04687	1.31609	0.476741	0.204558	-0.637759	0.842317	1.00266	1.21158	1.31609	0.711034	0.327109	0.580645	0.079408	-0.459736	0.539144
523	mgl	3.81621	4.49878	1.39829	0.151724	-0.689185	0.84091	3.36252	5.50656	4.49878	1.89883	1.07862	1.63484	-0.183014	-0.577924	0.760938
524	PlexA	1.03049	1.38929	0.579903	0.258258	-0.582589	0.840847	1.08787	0.816729	1.38929	0.884625	0.38529	0.51137	0.412122	-0.363252	0.775374
525	shot	1.34871	1.64619	0.577868	0.180713	-0.648967	0.82968	1.343	1.36995	1.64619	0.683426	0.510453	0.726938	0.167805	-0.584845	0.75265
526	Pgant5	2.41747	3.00117	1.17214	0.194493	-0.609439	0.803932	2.28686	2.90407	3.00117	2.02557	0.627094	1.58332	0.0323565	-0.325073	0.35743
527	Pak3	1.04707	1.24236	0.440182	0.157195	-0.64569	0.802884	1.04795	1.0438	1.24236	0.678821	0.287773	0.576582	0.159825	-0.453604	0.613429
528	Abl	1.52568	1.77662	0.620713	0.141242	-0.650621	0.791863	1.55846	1.40355	1.77662	1.11384	0.305772	0.646078	0.209987	-0.373053	0.58304
529	kis	2.41536	3.09622	1.36553	0.219901	-0.55897	0.77887	2.33708	2.70701	3.09622	1.91407	1.01519	1.34775	0.125704	-0.381803	0.507507
530	l(2)gl	1.18198	1.52373	0.680028	0.224287	-0.55371	0.777997	1.10252	1.47806	1.52373	0.99032	0.481858	0.722972	0.0299783	-0.350071	0.380049
531	hook	3.30631	4.37966	2.05933	0.245075	-0.529796	0.774872	3.12063	3.99814	4.37966	3.18233	1.34212	2.86148	0.0871119	-0.273384	0.360496
532	l(3)L1231	2.79331	3.71464	1.76084	0.248026	-0.525972	0.773998	2.604	3.49864	3.71464	2.87022	1.05233	1.55131	0.0581479	-0.227321	0.285469
533	Hsp68	0.932774	1.1725	0.505872	0.204457	-0.568552	0.773009	1.00383	0.668048	1.1725	0.430867	0.553775	0.59263	0.430236	-0.632522	1.06276
534	CG45050	4.47632	5.4853	2.33547	0.183943	-0.57423	0.758173	4.12689	5.77822	5.4853	3.54275	1.56444	2.79908	-0.0506931	-0.354138	0.404831
535	shep	4.49503	5.67176	2.56658	0.207473	-0.547481	0.754954	4.2963	5.23546	5.67176	3.9299	1.69589	2.51229	0.0769249	-0.307111	0.384036
536	AGO1	3.36027	4.18459	1.8837	0.196988	-0.549849	0.746837	3.24697	3.78244	4.18459	3.01507	1.16114	1.88547	0.0961023	-0.279483	0.375586
537	Atx2	1.63394	2.06609	0.984046	0.209162	-0.523716	0.732878	1.58078	1.832	2.06609	1.59036	0.596824	1.15711	0.113301	-0.230258	0.34356
538	CG10082	7.3422	8.7044	3.68941	0.156496	-0.576144	0.732639	7.18603	7.92405	8.7044	5.68958	2.412	5.1992	0.08965	-0.346356	0.436006
539	nocte	1.95836	2.4004	1.0979	0.184155	-0.542617	0.726772	1.8397	2.40045	2.4004	1.7403	0.687632	1.1736	-1.77312e-05	-0.274997	0.275014
540	REPTOR	4.71741	5.98986	2.93164	0.212434	-0.510566	0.723	4.59066	5.18965	5.98986	4.46762	1.95068	3.02053	0.133594	-0.254136	0.38773
541	Pitslre	1.53439	1.87492	0.868308	0.181624	-0.536883	0.718507	1.42441	1.94417	1.87492	1.08117	0.732363	1.26744	-0.0356182	-0.423353	0.458971
542	osa	1.11188	1.41935	0.716887	0.216631	-0.494921	0.711552	0.985178	1.58394	1.41935	1.16226	0.432446	0.631778	-0.103906	-0.181134	0.285041
543	Spred	1.03762	1.27769	0.609049	0.187889	-0.523319	0.711208	1.01092	1.13712	1.27769	0.91211	0.415497	0.515065	0.110013	-0.286123	0.396137
544	Stat92E	4.96269	6.31159	3.23182	0.213718	-0.487956	0.701673	4.61449	6.26002	6.31159	4.51295	2.41362	3.1378	0.0081708	-0.284975	0.293146
545	mirr	7.07491	8.29226	3.70692	0.146806	-0.552967	0.699773	7.27636	6.32438	8.29226	5.08368	2.82763	3.15164	0.237316	-0.386937	0.624253
546	mei-P26	2.70977	3.3498	1.6512	0.191066	-0.507076	0.698142	2.70376	2.73216	3.3498	2.59231	1.05015	1.39572	0.184382	-0.226131	0.410513
547	nuf	3.0332	3.63027	1.70832	0.164471	-0.529423	0.693893	3.0687	2.90093	3.63027	2.2786	1.34411	2.12693	0.200904	-0.372333	0.573236
548	fax	35.9701	43.9874	22.1546	0.182263	-0.496342	0.678605	35.2791	38.5449	43.9874	31.726	16.0418	29.1994	0.12373	-0.278748	0.402478
549	Ank	1.13315	1.38304	0.695624	0.180678	-0.497032	0.67771	1.16735	1.00573	1.38304	1.07665	0.452277	0.510347	0.272811	-0.22153	0.49434
550	Ssdp	3.58036	4.20963	1.99967	0.149483	-0.524977	0.67446	3.47473	3.97393	4.20963	2.89136	1.43019	1.55037	0.0559903	-0.313156	0.369146
551	Hipk	1.56938	1.88194	0.930428	0.166086	-0.505603	0.671689	1.45813	1.98389	1.88194	1.59971	0.50299	0.781038	-0.0513853	-0.149971	0.201357
552	dlp	2.09013	2.54725	1.31969	0.179456	-0.481916	0.661372	2.00768	2.39731	2.54725	2.06881	0.841251	1.05964	0.0588603	-0.187823	0.246683
553	lawc	2.38345	2.84188	1.46598	0.161311	-0.484151	0.645462	2.3531	2.49655	2.84188	1.99412	1.12868	2.12133	0.121516	-0.298308	0.419824
554	mrva	3.38938	3.95464	1.96962	0.142937	-0.501948	0.644884	3.33325	3.5985	3.95464	2.80351	1.43705	2.41547	0.0900559	-0.291082	0.381138
555	InR	4.68949	5.44172	2.77583	0.138233	-0.489898	0.628131	4.36127	5.9124	5.44172	5.10248	1.2899	3.3124	-0.0796086	-0.0623401	0.141949
556	Arc1	2.52816	7.71757	2.7632	0.672416	-0.64196	1.31438	2.32548	3.28328	7.71757	5.06429	1.29359	3.36924	0.574571	-0.343797	0.918369
557	CG9674	2.76073	8.15539	2.93228	0.661484	-0.640449	1.30193	2.626	3.2627	8.15539	4.41352	1.98627	4.13492	0.599933	-0.458822	1.05875
558	CG17716	2.06319	5.22559	1.79999	0.605176	-0.655544	1.26072	1.63275	3.6669	5.22559	3.00162	1.03255	1.73869	0.298281	-0.425591	0.723872
559	bnb	1.65741	3.25215	0.834302	0.490365	-0.743462	1.23383	1.32594	2.8924	3.25215	1.37056	0.491816	1.44721	0.110619	-0.578568	0.689186
560	CG32368	1.72425	3.54567	1.01142	0.513701	-0.714746	1.22845	1.35461	3.10149	3.54567	1.81799	0.49629	2.27131	0.125274	-0.487263	0.612538
561	sls	1.62215	3.5381	1.13272	0.541519	-0.679851	1.22137	1.45608	2.24088	3.5381	1.70198	0.769158	1.21347	0.366642	-0.518956	0.885598
562	CG10433	0.884754	1.96049	0.672267	0.548708	-0.657092	1.2058	0.614273	1.89251	1.96049	0.910919	0.519851	1.40563	0.0346735	-0.535362	0.570035
563	fz2	0.871016	2.42983	1.13622	0.641532	-0.532387	1.17392	0.839608	0.988036	2.42983	1.86238	0.672452	1.04355	0.593373	-0.233533	0.826906
564	Cys	6.93433	14.5716	5.48291	0.52412	-0.623726	1.14785	5.48404	12.3378	14.5716	7.58127	4.14278	10.4044	0.153295	-0.479723	0.633017
565	CG6398	2.12383	4.85229	2.39264	0.562303	-0.506905	1.06921	1.3455	5.02376	4.85229	2.91749	2.05744	3.3818	-0.0341321	-0.398739	0.432871
566	alpha-Spec	1.08307	2.09677	0.882069	0.483459	-0.57932	1.06278	0.988689	1.4347	2.09677	1.31555	0.605223	1.04625	0.315757	-0.372581	0.688338
567	mura	0.812433	1.33241	0.45283	0.390254	-0.660143	1.0504	0.687904	1.2764	1.33241	0.811501	0.223762	0.843571	0.042036	-0.390953	0.432989
568	CG44245	1.37209	2.71999	1.2185	0.495553	-0.55202	1.04757	1.31036	1.6021	2.71999	1.59836	0.975901	1.6523	0.410991	-0.412365	0.823356
569	d	0.760093	1.65172	0.826358	0.539816	-0.499697	1.03951	0.693993	1.00637	1.65172	1.08585	0.660633	0.876201	0.390712	-0.342594	0.733305
570	CG34347	0.69409	1.31807	0.586607	0.473405	-0.554951	1.02836	0.605149	1.02547	1.31807	0.959326	0.348568	0.51975	0.221994	-0.272175	0.494169
571	Irc	1.33445	2.35309	0.954745	0.432896	-0.594259	1.02715	1.09791	2.21571	2.35309	1.52066	0.593317	1.87267	0.0583808	-0.353758	0.412139
572	sty	3.13757	4.63202	1.37203	0.322635	-0.703795	1.02643	3.2413	2.75107	4.63202	2.21267	0.835147	1.68424	0.406076	-0.52231	0.928386
573	wb	1.39949	2.91211	1.44368	0.519425	-0.504249	1.02367	0.993157	2.91339	2.91211	2.31652	0.886237	1.60046	-0.000440087	-0.204521	0.204961
574	Kank	12.2853	21.6159	8.82928	0.431655	-0.591537	1.02319	11.024	16.9846	21.6159	14.3325	5.31459	8.93953	0.214253	-0.336944	0.551197
575	beta-Spec	1.51796	2.65041	1.09775	0.427271	-0.585819	1.01309	1.48	1.65942	2.65041	1.5737	0.793781	1.29842	0.373899	-0.406243	0.780142
576	fus	1.45502	2.69686	1.20784	0.460477	-0.552132	1.01261	1.33918	1.88659	2.69686	1.67919	0.906802	1.70503	0.300448	-0.377353	0.6778
577	Msp300	2.21537	4.58773	2.31971	0.51711	-0.494365	1.01148	2.00738	2.99027	4.58773	3.41267	1.62169	1.72753	0.348203	-0.256131	0.604334
578	heph	4.15698	7.32431	3.10407	0.43244	-0.576195	1.00864	3.99478	4.76129	7.32431	5.07629	1.84451	2.85005	0.349933	-0.306926	0.656859
579	CG17754	0.725345	1.21858	0.48444	0.404761	-0.602454	1.00722	0.666864	0.943234	1.21858	0.778584	0.296584	0.823554	0.225956	-0.361072	0.587027
580	GstE1	2.23317	3.70654	1.44722	0.397507	-0.609551	1.00706	1.79876	3.85167	3.70654	2.1246	1.0146	2.51397	-0.0376794	-0.426798	0.464478
581	Helz	1.61393	2.53521	0.918916	0.363396	-0.637539	1.00094	1.58765	1.71182	2.53521	1.35313	0.641604	0.974039	0.324781	-0.466267	0.791048
582	otk	1.96438	2.87371	0.915765	0.316431	-0.68133	0.997761	1.91147	2.16149	2.87371	1.4137	0.597756	0.74004	0.247838	-0.508057	0.755896
583	Top3beta	1.37266	2.47411	1.15413	0.445189	-0.533519	0.978708	1.36926	1.38534	2.47411	1.67056	0.824301	2.27511	0.440064	-0.324782	0.764846
584	AANAT1	0.873422	1.49225	0.675052	0.414693	-0.547627	0.96232	0.590436	1.92777	1.49225	1.02	0.454748	1.09979	-0.225921	-0.316465	0.542387
585	CG3168	3.57114	5.83117	2.52866	0.387577	-0.566354	0.953931	3.32267	4.4969	5.83117	4.4351	1.31111	2.43291	0.228816	-0.239416	0.468232
586	Sema1a	2.13687	3.0704	1.08499	0.304042	-0.646628	0.95067	2.01803	2.57964	3.0704	1.94094	0.538338	1.31808	0.159834	-0.367855	0.527689
587	caps	1.32808	2.00282	0.776079	0.336898	-0.612507	0.949405	1.13869	2.03369	2.00282	1.20651	0.501182	1.09026	-0.0151779	-0.397595	0.412773
588	mask	1.45591	2.25127	0.911838	0.353294	-0.594967	0.94826	1.3168	1.9742	2.25127	1.39603	0.602604	0.895484	0.123069	-0.37989	0.502959
589	IP3K2	2.57876	4.47064	2.13522	0.423178	-0.522391	0.945569	2.52094	2.79418	4.47064	3.34015	1.36568	3.18858	0.374994	-0.25287	0.627864
590	HUWE1	0.827393	1.31913	0.567953	0.372773	-0.569448	0.942221	0.805491	0.908995	1.31913	0.770293	0.438727	0.609145	0.310912	-0.416059	0.72697
591	wgn	1.15981	1.59505	0.539192	0.272867	-0.661958	0.934825	1.08545	1.43685	1.59505	0.575136	0.516237	0.969469	0.0991777	-0.639424	0.738601
592	for	1.58165	2.77689	1.37894	0.430423	-0.503424	0.933846	1.47911	1.96369	2.77689	2.13895	0.893549	1.79588	0.292845	-0.229731	0.522577
593	g	1.12362	1.676	0.68919	0.329585	-0.588789	0.918374	1.09864	1.21669	1.676	1.06253	0.450754	0.929877	0.274053	-0.366032	0.640085
594	Fs(2)Ket	0.983601	1.61803	0.771561	0.392101	-0.523149	0.91525	0.942913	1.1352	1.61803	1.20399	0.495388	0.739563	0.298409	-0.255894	0.554303
595	hdc	27.3113	41.3784	18.2561	0.339962	-0.558801	0.898762	26.1236	31.7368	41.3784	30.364	10.5234	17.4814	0.233012	-0.266189	0.4992
596	Gp150	4.89235	8.21628	4.18442	0.404554	-0.490717	0.895271	4.60965	5.94564	8.21628	5.34259	3.44474	4.44945	0.276359	-0.349756	0.626115
597	Prosap	6.57112	11.2397	5.86195	0.415364	-0.47846	0.893823	5.49483	10.5812	11.2397	8.44118	4.21471	6.08087	0.0585871	-0.248984	0.307571
598	CG2017	1.09681	1.5428	0.614456	0.289078	-0.601728	0.890807	1.0953	1.10246	1.5428	0.751301	0.527058	0.974891	0.285418	-0.513029	0.798447
599	Arc2	1.26361	1.98759	0.952207	0.364251	-0.520925	0.885176	1.2528	1.30391	1.98759	1.26897	0.749903	1.79683	0.343975	-0.361554	0.705529
600	CG42747	3.14113	4.64051	2.0402	0.323108	-0.560349	0.883457	2.9452	3.87111	4.64051	2.92722	1.47371	2.66748	0.165801	-0.369203	0.535005
601	ab	2.45533	3.46885	1.50987	0.292178	-0.564734	0.856911	2.47959	2.36492	3.46885	2.1642	1.09198	1.60241	0.318241	-0.376105	0.694346
602	Eip93F	12.1731	17.8915	8.44131	0.319618	-0.528194	0.847812	12.0414	12.6636	17.8915	12.844	5.62955	9.43644	0.292201	-0.28212	0.574321
603	Gadd45	7.36759	10.0534	4.46273	0.267154	-0.556096	0.82325	5.99639	12.4764	10.0534	6.01575	3.47089	8.25603	-0.194207	-0.40162	0.595826
604	CG5004	1.55904	2.1598	1.02693	0.278153	-0.524525	0.802678	1.50403	1.76399	2.1598	1.09018	0.986535	0.97734	0.18326	-0.49524	0.678501
605	Samuel	1.10815	1.59765	0.813728	0.306391	-0.490673	0.797063	1.0026	1.50139	1.59765	1.3087	0.497609	0.89365	0.0602539	-0.180859	0.241112
606	Tao	0.890823	1.23623	0.596429	0.279406	-0.517544	0.79695	0.903057	0.845239	1.23623	1.09483	0.278122	0.425235	0.316279	-0.114383	0.430662
607	Chc	0.998271	1.35804	0.668233	0.264918	-0.507943	0.772861	1.02719	0.890542	1.35804	1.06645	0.413907	0.785682	0.344245	-0.214712	0.558957
608	Wnt2	1.62561	2.20996	1.10948	0.264418	-0.497965	0.762383	1.58727	1.76844	2.20996	1.38047	0.936408	1.01468	0.199787	-0.375343	0.57513
609	Src64B	1.70948	2.31045	1.17129	0.260109	-0.493047	0.753156	1.68628	1.7959	2.31045	1.74995	0.801723	0.78835	0.222704	-0.242592	0.465297
610	bip2	4.2145	3.69799	1.99531	-0.122555	-0.460434	0.582989	4.26486	4.02687	3.69799	2.85376	1.44705	1.84434	-0.0816712	-0.228294	0.309965
611	da	2.28927	2.05185	1.08333	-0.103709	-0.472022	0.575731	2.30949	2.21396	2.05185	1.57058	0.772152	0.863741	-0.0732183	-0.234556	0.307775
612	CG2924	2.56647	2.26413	1.23648	-0.117804	-0.453883	0.571687	2.41169	3.14313	2.26413	1.62457	0.98862	1.45325	-0.279658	-0.282472	0.56213
613	Wdr62	3.53521	3.19731	1.70731	-0.0955821	-0.466016	0.561599	3.64145	3.1394	3.19731	2.32032	1.31581	2.15243	0.0181111	-0.27429	0.292401
614	Gclm	1.51828	1.33889	0.782045	-0.118158	-0.415899	0.534057	1.45408	1.75748	1.33889	0.779332	0.783778	0.95815	-0.238178	-0.417926	0.656104
615	IKKbeta	4.29062	4.0147	2.13262	-0.0643083	-0.468797	0.533106	4.1784	4.70876	4.0147	2.9347	1.62036	3.08147	-0.147397	-0.26901	0.416407
616	RapGAP1	6.06176	5.5923	3.09762	-0.0774462	-0.446093	0.523539	5.92559	6.56911	5.5923	4.5241	2.18658	2.26349	-0.148698	-0.191013	0.339711
617	meso18E	1.58153	1.43221	0.820471	-0.0944129	-0.427129	0.521542	1.60598	1.49042	1.43221	1.13634	0.618737	0.847739	-0.0390583	-0.20658	0.245638
618	CAH3	1.92154	1.69949	1.02156	-0.11556	-0.398901	0.514461	1.8883	2.04539	1.69949	1.22938	0.888837	1.19539	-0.169115	-0.276619	0.445734
619	CG5104	1.61175	1.43217	0.86047	-0.111422	-0.399183	0.510605	1.63202	1.53625	1.43217	1.06979	0.726787	1.40185	-0.0677489	-0.253027	0.320776
620	pyd	3.38552	3.14866	1.79286	-0.0699629	-0.430595	0.500558	3.53031	2.84605	3.14866	2.66609	1.23517	1.65893	0.0961071	-0.153263	0.24937
621	NK7.1	4.38734	3.85582	2.41016	-0.121148	-0.37493	0.496078	4.555	3.76268	3.85582	3.07351	1.98651	2.35697	0.0241574	-0.202891	0.227049
622	tws	2.18161	1.98927	1.188	-0.0881646	-0.402797	0.490962	2.1586	2.26737	1.98927	1.69424	0.864682	1.03897	-0.122653	-0.14831	0.270962
623	CG8671	2.14559	1.94957	1.17085	-0.0913574	-0.399434	0.490791	2.19555	1.95944	1.94957	1.48152	0.972435	1.2856	-0.00503727	-0.24008	0.245117
624	Rab35	2.54754	2.38551	1.367	-0.0636033	-0.426956	0.49056	2.43164	2.97939	2.38551	1.83771	1.06638	1.55856	-0.199329	-0.229636	0.428965
625	Gyg	10.726	9.49108	5.93142	-0.115135	-0.375053	0.490188	10.4278	11.8372	9.49108	7.44374	4.96558	6.3633	-0.198197	-0.215712	0.413909
626	Sms	2.81969	2.62907	1.52161	-0.0676035	-0.421238	0.488841	2.80748	2.86518	2.62907	1.97903	1.22947	2.43298	-0.0824074	-0.247252	0.329659
627	rl	3.34531	3.0257	1.83787	-0.0955418	-0.39258	0.488122	3.37699	3.2273	3.0257	2.49294	1.41951	2.25095	-0.0624689	-0.176078	0.238547
628	CaMKI	1.38631	1.23948	0.787186	-0.105913	-0.364906	0.470819	1.38618	1.38676	1.23948	1.13409	0.565637	1.19468	-0.106206	-0.0850309	0.191237
629	CG46385	1.73724	1.60371	0.979051	-0.0768661	-0.389508	0.466374	1.82352	1.41579	1.60371	1.24405	0.809805	0.7822	0.117175	-0.224263	0.341439
630	IscU	4.27248	3.97433	2.40323	-0.0697838	-0.395313	0.465097	4.32753	4.06739	3.97433	3.12589	1.94169	3.27355	-0.0228779	-0.213479	0.236357
631	Vps20	1.27816	1.19141	0.718406	-0.0678739	-0.397009	0.464883	1.29416	1.21855	1.19141	0.803619	0.663985	0.843882	-0.0222731	-0.325487	0.34776
632	DCP2	2.50764	2.28036	1.42857	-0.0906379	-0.37353	0.464168	2.63919	2.01752	2.28036	2.0465	1.03394	1.43226	0.115262	-0.102555	0.217816
633	CG42542	5.7114	5.03967	3.29747	-0.117613	-0.345697	0.46331	5.44991	6.68566	5.03967	3.67183	3.05838	4.59738	-0.246198	-0.271415	0.517613
634	Arl4	1.48609	1.33224	0.863995	-0.103528	-0.351473	0.455	1.45495	1.60214	1.33224	0.866203	0.862585	1.25922	-0.168459	-0.349815	0.518274
635	skd	2.37458	2.10415	1.41216	-0.113885	-0.32887	0.442755	2.3008	2.64947	2.10415	1.89134	1.10613	1.20863	-0.205822	-0.10114	0.306961
636	CG10543	2.0879	1.90857	1.27363	-0.0858903	-0.332679	0.418569	2.13853	1.8993	1.90857	1.40015	1.19283	0.963391	0.0048611	-0.266391	0.271252
637	CG16721	1.74483	1.60743	1.06224	-0.0787459	-0.339168	0.417914	1.76963	1.65246	1.60743	1.41109	0.839451	1.6958	-0.0272446	-0.122147	0.149392
638	HSPC300	1.44167	1.32682	0.884098	-0.0796641	-0.333673	0.413337	1.46958	1.33771	1.32682	1.0218	0.796154	0.857119	-0.00813691	-0.22989	0.238027
639	Mnt	1.41605	1.37416	0.718146	-0.0295818	-0.477392	0.506974	1.3713	1.58278	1.37416	1.24192	0.383635	0.760768	-0.131805	-0.096232	0.228037
640	Gmap	13.7846	13.2177	7.31804	-0.0411232	-0.446346	0.487469	13.1581	16.1186	13.2177	9.81218	5.72514	8.34921	-0.179973	-0.257649	0.437622
641	sina	2.50194	2.37055	1.34084	-0.0525158	-0.434376	0.486891	2.49561	2.52552	2.37055	1.87379	1.00047	1.70079	-0.061361	-0.209555	0.270916
642	Dsp1	5.02652	4.78655	2.69815	-0.0477403	-0.436306	0.484046	5.11579	4.69391	4.78655	3.69397	2.06217	2.36599	0.019354	-0.22826	0.247614
643	vari	3.29919	3.1536	1.78259	-0.0441295	-0.434744	0.478873	3.14258	3.88272	3.1536	1.87655	1.72259	2.43577	-0.187785	-0.404951	0.592735
644	dos	1.59053	1.50233	0.888969	-0.0554518	-0.408274	0.463726	1.49189	1.95803	1.50233	1.20323	0.688266	0.891318	-0.232733	-0.199093	0.431826
645	l(3)80Fj	3.64118	3.4975	2.01823	-0.0394599	-0.422951	0.462411	3.56336	3.93113	3.4975	2.73948	1.55759	1.74006	-0.110307	-0.216732	0.327039
646	CG41099	1.864	1.84273	1.03	-0.0114095	-0.44105	0.452459	1.85518	1.89687	1.84273	1.53955	0.704569	1.58537	-0.0285399	-0.16453	0.19307
647	nvd	1.75232	1.7227	0.973526	-0.0169068	-0.434882	0.451789	1.54712	2.51685	1.7227	1.38418	0.71126	1.17902	-0.315536	-0.196503	0.512039
648	CG11151	3.46019	3.26523	1.99467	-0.0563439	-0.389117	0.445461	3.44243	3.52635	3.26523	2.42116	1.7223	2.24706	-0.0740493	-0.258503	0.332552
649	mys	1.8824	1.80179	1.07861	-0.0428211	-0.401369	0.44419	1.94249	1.65851	1.80179	1.25355	0.966884	1.07419	0.0795247	-0.304279	0.383803
650	Nipped-B	5.36874	5.24231	3.03857	-0.02355	-0.420375	0.443925	5.17491	6.09094	5.24231	4.12969	2.34173	3.22232	-0.139327	-0.212239	0.351566
651	MESK2	1.4721	1.39219	0.851222	-0.0542859	-0.388573	0.442859	1.38923	1.78086	1.39219	1.07987	0.705198	0.687341	-0.218249	-0.22434	0.442589
652	pico	4.01812	4.00783	2.25175	-0.00256294	-0.438161	0.440724	3.9487	4.27677	4.00783	2.9821	1.78531	2.13511	-0.0628846	-0.25593	0.318814
653	larp	2.94375	2.93389	1.65382	-0.00334812	-0.436306	0.439654	2.74469	3.68538	2.93389	2.49191	1.11856	1.20179	-0.203911	-0.150646	0.354557
654	CG32369	2.28659	2.23093	1.30615	-0.0243442	-0.414524	0.438869	2.20617	2.58624	2.23093	1.89836	0.927939	1.4505	-0.137385	-0.149072	0.286457
655	Atf3	1.45664	1.43675	0.82882	-0.0136496	-0.42313	0.43678	1.48152	1.36393	1.43675	0.952373	0.749912	0.696623	0.0506843	-0.337136	0.38782
656	tyf	1.67927	1.66999	0.961342	-0.00552293	-0.424343	0.429866	1.64995	1.78851	1.66999	1.20666	0.804671	0.94453	-0.0662663	-0.277448	0.343714
657	drk	2.18542	2.1391	1.28072	-0.0211956	-0.401278	0.422474	2.22179	2.0499	2.1391	1.49971	1.14087	1.18003	0.0417004	-0.298904	0.340604
658	tral	2.20436	2.18344	1.29133	-0.00948808	-0.40858	0.418068	2.20032	2.21942	2.18344	1.85712	0.929989	1.30166	-0.0162109	-0.149454	0.165665
659	CG12163	3.85836	3.63483	2.3314	-0.0579346	-0.358593	0.416528	3.92019	3.62799	3.63483	2.56095	2.1848	2.08145	0.00187963	-0.29544	0.29732
660	crp	2.96469	2.88634	1.76096	-0.0264292	-0.389897	0.416326	2.93932	3.05922	2.88634	2.71439	1.15206	1.61966	-0.0565126	-0.0595748	0.116087
661	schlank	2.04744	2.02033	1.20894	-0.0132411	-0.401614	0.414855	1.9032	2.58484	2.02033	1.52713	1.00572	1.7133	-0.218393	-0.244118	0.462511
662	shf	5.10435	5.0295	3.03429	-0.0146634	-0.396701	0.411364	4.95976	5.64304	5.0295	3.67639	2.62421	4.61574	-0.108725	-0.269034	0.377759
663	CG42748	2.20817	2.08913	1.34241	-0.0539113	-0.357431	0.411343	2.28749	1.91264	2.08913	2.02953	0.90357	1.55469	0.0844768	-0.0285251	0.113002
664	Ubr3	2.27243	2.24871	1.34754	-0.0104359	-0.400749	0.411185	2.14759	2.73753	2.24871	1.97004	0.949984	1.34406	-0.178563	-0.123927	0.30249
665	rdx	1.39907	1.37853	0.83756	-0.0146817	-0.392426	0.407108	1.32375	1.67969	1.37853	1.0428	0.706485	1.08073	-0.179295	-0.243546	0.422841
666	unk	1.21132	1.159	0.738149	-0.0431913	-0.363116	0.406308	1.17844	1.33383	1.159	1.04802	0.540246	0.910432	-0.131073	-0.0957527	0.226826
667	CG33970	1.23748	1.20998	0.75936	-0.0222172	-0.372421	0.394638	1.11821	1.68184	1.20998	1.28382	0.424411	0.700467	-0.28056	0.0575132	0.338073
668	alpha-Cat	1.4664	1.45529	0.902005	-0.00757832	-0.380188	0.387766	1.43296	1.591	1.45529	1.23798	0.687436	0.528448	-0.0852994	-0.149326	0.234625
669	Ubr1	1.66603	1.58627	1.05187	-0.0478778	-0.336887	0.384765	1.71512	1.48315	1.58627	1.33482	0.871172	1.00679	0.0650092	-0.158517	0.223526
670	emb	2.10296	2.0086	1.32639	-0.0448664	-0.339648	0.384515	2.07741	2.19814	2.0086	1.9317	0.939795	1.26592	-0.086226	-0.0382855	0.124511
671	cathD	8.52591	8.15272	5.38403	-0.043772	-0.339603	0.383375	8.60188	8.24289	8.15272	5.38546	5.38312	7.72424	-0.0109394	-0.339428	0.350367
672	MAPk-Ak2	1.48077	1.43589	0.950147	-0.0303095	-0.338288	0.368598	1.43543	1.64972	1.43589	1.05592	0.882592	1.33193	-0.129615	-0.264623	0.394238
673	CG43886	12.4311	12.272	7.99346	-0.012805	-0.348641	0.361446	12.1111	13.6236	12.272	10.0171	6.70106	9.4583	-0.0992111	-0.183743	0.282954
674	mrj	1.3562	1.34004	0.890609	-0.0119134	-0.335387	0.347301	1.34227	1.4081	1.34004	1.25816	0.655874	1.21297	-0.0483326	-0.0611078	0.10944
675	lqf	2.02835	2.02458	1.33221	-0.00186109	-0.341982	0.343843	2.0445	1.96817	2.02458	1.78723	1.0416	1.36416	0.0278623	-0.11723	0.145093
676	CG33941	2.14052	2.27652	1.19281	0.0597373	-0.476037	0.535774	2.17591	2.00869	2.27652	1.65864	0.895305	1.6783	0.117649	-0.271412	0.389061
677	eIF4G1	1.45671	1.5518	0.836893	0.0612792	-0.460695	0.521974	1.38858	1.71052	1.5518	1.33978	0.515721	0.737885	-0.0927897	-0.136628	0.229417
678	wge	1.44918	1.51113	0.792966	0.0409964	-0.475251	0.516247	1.40508	1.61348	1.51113	1.14247	0.569752	0.688873	-0.0634352	-0.243964	0.307399
679	Paip2	3.23066	3.40066	1.85634	0.0499893	-0.454124	0.504114	3.28268	3.03684	3.40066	2.57858	1.39507	2.46825	0.106984	-0.241741	0.348725
680	AP-1gamma	1.4657	1.5347	0.843732	0.0449598	-0.45023	0.49519	1.56405	1.09928	1.5347	1.24186	0.589465	0.673669	0.283718	-0.190812	0.474531
681	par-1	3.98362	4.05143	2.12953	0.0167383	-0.474376	0.491114	3.84223	4.51041	4.05143	3.07973	1.52268	2.02548	-0.10176	-0.23984	0.3416
682	ftz-f1	4.88401	4.886	2.5759	0.00040637	-0.4728	0.473206	4.70022	5.56877	4.886	3.75455	1.82315	3.01139	-0.122608	-0.231569	0.354177
683	RpII215	1.53088	1.60256	0.926756	0.0447289	-0.421703	0.466432	1.49907	1.6494	1.60256	1.45116	0.591845	0.966757	-0.0283946	-0.0944765	0.122871
684	Opa1	1.29795	1.35997	0.797206	0.0456077	-0.413807	0.459415	1.2656	1.41846	1.35997	1.14775	0.573328	0.636523	-0.0412314	-0.156048	0.197279
685	Thor	7.07855	7.31445	4.2216	0.0322515	-0.422842	0.455093	7.44631	5.70836	7.31445	4.78427	3.86224	6.165	0.219577	-0.345916	0.565493
686	XRCC1	1.17344	1.20042	0.688562	0.0224689	-0.426398	0.448867	1.22749	0.972084	1.20042	0.980158	0.502332	0.922062	0.19021	-0.183485	0.373696
687	nmo	14.0465	14.0696	7.78518	0.00164581	-0.446667	0.448313	13.9865	14.2699	14.0696	9.42677	6.73677	10.4957	-0.0140365	-0.329991	0.344027
688	CG13252	2.4866	2.5831	1.52162	0.0373582	-0.410931	0.44829	2.3342	3.0544	2.5831	2.15537	1.11688	1.6302	-0.154302	-0.165588	0.319889
689	DnaJ-1	1.86181	1.89546	1.09133	0.017751	-0.424238	0.441989	1.96165	1.48982	1.89546	0.837788	1.25326	1.30636	0.214002	-0.558002	0.772004
690	Oseg5	1.18317	1.25456	0.772895	0.0569022	-0.383931	0.440833	1.03794	1.7243	1.25456	1.12747	0.546444	0.742887	-0.272423	-0.101302	0.373725
691	atl	1.43915	1.50442	0.907774	0.0433868	-0.396594	0.439981	1.44844	1.40452	1.50442	1.2583	0.683906	0.862963	0.0664011	-0.163593	0.229994
692	Pcf11	2.29102	2.37869	1.4274	0.0368588	-0.399925	0.436784	2.29582	2.27311	2.37869	1.68996	1.2597	1.66219	0.0443858	-0.289541	0.333927
693	CG46466	1.13306	1.19509	0.735281	0.0519064	-0.384749	0.436655	1.11722	1.19207	1.19509	0.905189	0.626769	0.967744	0.00252536	-0.242577	0.245103
694	hep	1.14765	1.20591	0.740142	0.0483133	-0.38624	0.434554	1.13742	1.18578	1.20591	1.06323	0.533801	0.509316	0.0166975	-0.118323	0.13502
695	CG12054	1.2237	1.25392	0.741787	0.0240995	-0.408424	0.432524	1.2096	1.27624	1.25392	1.01319	0.568453	0.732017	-0.0174935	-0.191979	0.209473
696	CG43736	2.37645	2.40228	1.39086	0.010756	-0.421026	0.431782	2.45465	2.08507	2.40228	1.98071	1.01415	1.58107	0.132046	-0.175489	0.307535
697	hrg	1.22391	1.29318	0.806248	0.0535688	-0.37654	0.430109	1.21118	1.27135	1.29318	1.03521	0.660023	0.800744	0.0168833	-0.19949	0.216373
698	anne	1.94482	1.97279	1.1656	0.0141764	-0.409159	0.423336	1.84151	2.32973	1.97279	1.67828	0.838183	1.17063	-0.15321	-0.149287	0.302497
699	PMCA	2.14575	2.19748	1.32217	0.0235378	-0.398323	0.421861	2.07113	2.42379	2.19748	1.7944	1.02058	0.972227	-0.093372	-0.183428	0.2768
700	CG4768	2.23068	2.30644	1.43437	0.0328479	-0.378101	0.410948	2.23006	2.233	2.30644	1.7882	1.2084	1.75741	0.0318433	-0.224694	0.256538
701	scyl	11.7343	11.8895	7.21125	0.0130583	-0.393478	0.406537	10.6135	15.91	11.8895	9.67841	5.63559	7.57365	-0.2527	-0.185971	0.438672
702	Unr	7.84499	8.26192	5.44106	0.050464	-0.341429	0.391893	7.6584	8.54019	8.26192	6.37928	4.84186	6.25969	-0.0325843	-0.22787	0.260454
703	Imp	9.12965	9.16215	5.61011	0.00354774	-0.387686	0.391234	9.07713	9.32531	9.16215	8.2054	3.95262	4.51913	-0.0174963	-0.104425	0.121921
704	CG31705	3.60266	3.61335	2.21221	0.00296038	-0.387768	0.390729	3.29152	4.7619	3.61335	2.41812	2.0807	3.29894	-0.241195	-0.330782	0.571977
705	PNUTS	3.57125	3.79751	2.54061	0.0595816	-0.330981	0.390563	3.664	3.22568	3.79751	2.97973	2.26016	4.06958	0.150581	-0.215346	0.365927
706	Usp7	1.80713	1.83446	1.1464	0.014898	-0.375076	0.389974	1.8804	1.53418	1.83446	1.47106	0.939058	1.117	0.163693	-0.198101	0.361794
707	CG6171	1.12783	1.16319	0.764594	0.0303975	-0.342674	0.373071	1.1842	0.917815	1.16319	1.02777	0.596518	1.40091	0.210949	-0.116424	0.327373
708	HDAC4	1.31343	1.31418	0.8337	0.000572109	-0.365611	0.366183	1.30282	1.35294	1.31418	1.28652	0.544506	0.832308	-0.028652	-0.0210479	0.0496998
709	kibra	4.45256	5.05323	2.69329	0.118868	-0.467017	0.585884	4.07082	5.87485	5.05323	4.77698	1.36253	2.04577	-0.139854	-0.0546684	0.194522
710	AMPdeam	2.73972	3.08169	1.65435	0.110967	-0.463167	0.574134	2.52395	3.54366	3.08169	2.08699	1.37805	1.68258	-0.130364	-0.322778	0.453142
711	mnb	3.64141	4.06435	2.21018	0.10406	-0.456203	0.560263	3.55254	3.97252	4.06435	3.33133	1.49416	2.15835	0.0225934	-0.180355	0.202948
712	Psi	1.77167	2.02468	1.14626	0.124964	-0.433854	0.558819	1.72476	1.94645	2.02468	1.45488	0.949163	1.19748	0.0386379	-0.281426	0.320064
713	CG10417	1.34799	1.5098	0.853787	0.107172	-0.434503	0.541675	1.32292	1.44141	1.5098	1.02022	0.747494	1.21063	0.0452999	-0.324268	0.369568
714	CG14229	1.27526	1.42583	0.809468	0.105603	-0.432283	0.537885	1.26359	1.31873	1.42583	0.901405	0.750751	1.26003	0.0751144	-0.367803	0.442917
715	wdb	3.52282	3.89783	2.18358	0.0962105	-0.439796	0.536007	3.45867	3.76181	3.89783	3.24432	1.50613	1.81486	0.0348957	-0.16766	0.202555
716	CG42663	1.5673	1.69012	0.915734	0.0726731	-0.458185	0.530858	1.57774	1.5284	1.69012	1.36682	0.627645	0.598658	0.0956898	-0.19129	0.286979
717	crc	2.8867	3.22911	1.86311	0.106038	-0.423029	0.529067	2.95336	2.63836	3.22911	2.75587	1.29293	1.75449	0.182948	-0.146554	0.329502
718	Ars2	1.47691	1.69539	1.0272	0.12887	-0.394124	0.522994	1.43087	1.64844	1.69539	1.4336	0.767648	0.882144	0.0276939	-0.154414	0.182108
719	tna	3.17233	3.46547	1.99027	0.0845899	-0.425687	0.510277	3.11978	3.36811	3.46547	2.62813	1.58289	2.23275	0.0280944	-0.241625	0.26972
720	PAN3	3.52032	3.95062	2.36845	0.108919	-0.400485	0.509404	3.50094	3.59252	3.95062	3.01832	1.95341	2.48911	0.0906436	-0.235987	0.32663
721	aop	4.70242	5.23252	3.13958	0.101308	-0.399987	0.501295	4.67072	4.82054	5.23252	4.61111	2.19978	3.09111	0.0787331	-0.118759	0.197492
722	chrb	4.22966	4.56348	2.61419	0.0731487	-0.427148	0.500297	3.81279	5.78287	4.56348	3.54607	2.01905	2.45806	-0.210863	-0.222945	0.433808
723	sgg	2.38952	2.56652	1.49274	0.0689649	-0.418382	0.487346	2.36934	2.4647	2.56652	1.89223	1.2376	1.23099	0.0396745	-0.262725	0.3024
724	Akap200	36.03	39.1914	23.258	0.0806653	-0.406554	0.487219	35.1578	39.2797	39.1914	32.0657	17.6329	25.0725	-0.00224743	-0.181819	0.184066
725	Sxl	2.4313	2.75755	1.74422	0.118313	-0.367477	0.48579	2.41946	2.4754	2.75755	2.18665	1.46165	1.99536	0.102319	-0.207034	0.309352
726	Hrb27C	14.2226	16.1426	10.2413	0.118941	-0.365576	0.484516	14.2303	14.194	16.1426	15.2846	7.02035	7.97989	0.120712	-0.0531542	0.173866
727	S6k	1.3045	1.45414	0.901701	0.102904	-0.379909	0.482813	1.27419	1.41747	1.45414	1.285	0.656903	1.28772	0.0252218	-0.116315	0.141537
728	Rox8	1.91389	2.04779	1.1987	0.0653854	-0.414635	0.480021	1.83615	2.20354	2.04779	1.4431	1.04261	1.07143	-0.0706821	-0.295287	0.365969
729	psq	3.42968	3.75441	2.28772	0.0864953	-0.390658	0.477153	3.44949	3.35584	3.75441	3.04123	1.80649	2.16747	0.106161	-0.189959	0.29612
730	RhoGAP19D	3.73478	3.98852	2.35296	0.0636179	-0.410067	0.473685	3.60643	4.21296	3.98852	3.31059	1.74136	2.30376	-0.0532745	-0.169969	0.223243
731	l(1)G0193	5.40876	6.21593	4.11091	0.129855	-0.338649	0.468504	5.30187	5.80699	6.21593	4.74178	3.708	4.79757	0.0657883	-0.237156	0.302944
732	CG31549	1.79376	1.96834	1.23224	0.0886959	-0.373972	0.462668	1.93693	1.26033	1.96834	1.46806	1.08163	1.44919	0.359702	-0.254163	0.613865
733	N	9.49043	10.4256	6.54295	0.0897037	-0.372418	0.462122	9.33325	10.076	10.4256	7.5359	5.90879	7.7372	0.0335334	-0.277177	0.31071
734	Rab5	7.14382	7.74551	4.79545	0.077683	-0.380874	0.458557	6.88701	8.10064	7.74551	6.12671	3.94523	6.51319	-0.0438393	-0.208999	0.252838
735	gro	4.43494	5.06237	3.38695	0.12394	-0.330956	0.454897	4.39626	4.57907	5.06237	4.24125	2.84135	4.08797	0.09547	-0.162201	0.257671
736	aqz	57.539	64.5273	42.2952	0.108301	-0.344538	0.452839	57.8197	56.4932	64.5273	56.2419	33.3881	50.5053	0.124508	-0.128402	0.25291
737	inc	1.05653	1.13853	0.71296	0.0720251	-0.373789	0.445814	1.08051	0.967194	1.13853	1.01419	0.52058	0.589917	0.15049	-0.109214	0.259704
738	Cp1	28.0926	31.111	20.3247	0.0970179	-0.346702	0.44372	28.0411	28.2848	31.111	24.0917	17.919	25.3133	0.0908408	-0.225621	0.316462
739	Cpsf5	1.3168	1.45147	0.94786	0.0927821	-0.346968	0.43975	1.32364	1.29134	1.45147	1.04238	0.887493	1.08826	0.110328	-0.281846	0.392174
740	Cka	1.19871	1.27847	0.814965	0.0623918	-0.362549	0.424941	1.20363	1.18038	1.27847	1.25467	0.534146	0.771074	0.0767282	-0.0186203	0.0953485
741	Atf6	1.34925	1.45119	0.952366	0.0702492	-0.343736	0.413986	1.23889	1.76041	1.45119	1.08438	0.868052	1.09003	-0.175649	-0.252764	0.428413
742	Cpsf6	1.14132	1.21717	0.790458	0.0623235	-0.350579	0.412903	1.09277	1.32218	1.21717	1.16921	0.548566	1.09415	-0.0794186	-0.0394059	0.118824
743	flw	1.59894	1.72628	1.14837	0.0737642	-0.334769	0.408533	1.57356	1.69349	1.72628	1.57057	0.878737	1.4097	0.0189932	-0.0902001	0.109193
744	hfp	3.12944	4.10316	2.28247	0.237309	-0.443728	0.681038	2.97869	3.69109	4.10316	2.83997	1.92642	2.56518	0.100427	-0.307858	0.408285
745	Cirl	6.65712	8.82665	5.00835	0.245793	-0.432587	0.678381	6.21705	8.29675	8.82665	6.00358	4.37275	7.03014	0.0600349	-0.319835	0.37987
746	Su(Tpl)	2.04413	2.57085	1.35448	0.204884	-0.473138	0.678022	1.97687	2.29471	2.57085	2.14908	0.84701	1.55942	0.107411	-0.164059	0.27147
747	Syp	6.18832	7.95708	4.35023	0.222287	-0.453288	0.675575	5.93815	7.12043	7.95708	6.89447	2.72534	3.45377	0.105145	-0.133543	0.238688
748	Syx1A	3.43014	4.34888	2.41028	0.211259	-0.445771	0.65703	3.11889	4.58978	4.34888	3.39847	1.77916	2.45271	-0.0524872	-0.218542	0.271029
749	CIAPIN1	0.907351	1.15867	0.650688	0.216903	-0.438418	0.655321	0.892775	0.96166	1.15867	0.758552	0.5818	0.853938	0.170031	-0.345325	0.515356
750	Jheh2	1.22901	1.60341	0.931607	0.233504	-0.418983	0.652486	1.20392	1.32247	1.60341	1.04704	0.857883	1.49082	0.175215	-0.346988	0.522203
751	sfl	1.1138	1.41674	0.801753	0.213829	-0.434087	0.647915	1.02731	1.43605	1.41674	1.06032	0.636619	1.04966	-0.0134451	-0.251581	0.265026
752	Rbfox1	5.43179	6.55267	3.46606	0.171058	-0.471046	0.642104	5.18425	6.35403	6.55267	5.08794	2.43024	3.47407	0.0303141	-0.223532	0.253846
753	ref(2)P	2.07265	2.50172	1.32761	0.171511	-0.469323	0.640833	2.09009	2.00766	2.50172	1.54309	1.18998	1.46923	0.197487	-0.383187	0.580674
754	Vago	2.93826	3.88255	2.36315	0.243213	-0.39134	0.634554	2.71018	3.78805	3.88255	3.03283	1.93546	3.7841	0.024339	-0.218856	0.243195
755	Smox	1.83221	2.28113	1.3044	0.196799	-0.428179	0.624978	1.83512	1.82134	2.28113	1.98367	0.870579	1.39037	0.201562	-0.130402	0.331964
756	CG31635	2.65495	3.30795	1.90697	0.197401	-0.423519	0.620919	2.47317	3.33225	3.30795	2.45034	1.55994	2.10916	-0.00729378	-0.259256	0.26655
757	ps	7.97127	9.44586	5.06416	0.156109	-0.463876	0.619985	7.53931	9.58067	9.44586	7.0765	3.77896	5.62005	-0.0140711	-0.250836	0.264907
758	lbk	2.35444	3.07171	1.89392	0.233508	-0.383429	0.616938	2.3614	2.32849	3.07171	2.26911	1.65431	1.82999	0.241955	-0.261287	0.503241
759	Sap47	2.74418	3.18337	1.6835	0.137963	-0.471156	0.609119	2.72828	2.80344	3.18337	2.57329	1.11524	2.26084	0.119349	-0.191646	0.310995
760	CG14464	2.77405	3.33385	1.87429	0.167916	-0.4378	0.605716	2.82076	2.59999	3.33385	2.14684	1.70023	2.27491	0.220125	-0.356049	0.576174
761	Not1	6.40509	7.48552	4.03951	0.144336	-0.460357	0.604693	6.25362	6.9694	7.48552	5.64014	3.01726	5.03157	0.0689484	-0.246527	0.315475
762	Socs36E	6.08273	7.42432	4.29094	0.180702	-0.422043	0.602745	5.74208	7.3519	7.42432	5.89376	3.26729	3.738	0.00975344	-0.206155	0.215908
763	CG15365	1.43902	1.74107	0.99932	0.173482	-0.426029	0.599512	1.34218	1.79983	1.74107	1.26423	0.830134	1.4631	-0.0326524	-0.273876	0.306528
764	Graf	1.51521	1.76044	0.963195	0.139302	-0.452867	0.592168	1.4298	1.83343	1.76044	1.48393	0.630624	1.00588	-0.0398111	-0.157068	0.196879
765	Tis11	13.5007	16.305	9.50478	0.171987	-0.417062	0.589049	13.6627	12.8971	16.305	12.9173	7.32536	9.59553	0.209008	-0.207769	0.416777
766	CG1637	1.99282	2.5202	1.56792	0.209264	-0.377861	0.587125	1.89074	2.37314	2.5202	1.80938	1.4137	1.87944	0.0583521	-0.282049	0.340401
767	Ubi-p63E	5.37647	6.26609	3.50415	0.141973	-0.440776	0.582749	5.27603	5.75072	6.26609	4.06959	3.14303	4.7436	0.0822487	-0.350538	0.432786
768	CG43759	1.93107	2.29335	1.3264	0.157971	-0.421631	0.579602	1.76546	2.54809	2.29335	1.98476	0.905935	1.44517	-0.0999723	-0.134556	0.234528
769	Lmpt	1.12538	1.50031	1.00623	0.249902	-0.329318	0.57922	1.06421	1.35331	1.50031	1.54335	0.663201	0.842152	0.097982	0.0278847	0.125867
770	rin	6.27907	8.10215	5.2367	0.225012	-0.353665	0.578677	6.36047	5.97578	8.10215	7.20171	3.98174	4.59771	0.262445	-0.111136	0.37358
771	be	1.459	1.72425	0.994505	0.153834	-0.423225	0.577058	1.54208	1.14948	1.72425	1.43679	0.712035	1.29956	0.333346	-0.166714	0.50006
772	CG8108	1.08209	1.40017	0.923658	0.227172	-0.340327	0.567499	0.936365	1.62505	1.40017	1.05278	0.841191	0.909237	-0.138381	-0.248105	0.386487
773	fwe	1.17889	1.36763	0.780457	0.138007	-0.429337	0.567344	1.24809	0.921074	1.36763	0.928443	0.685945	1.03297	0.326519	-0.321131	0.64765
774	Sap-r	8.48072	11.1126	7.45426	0.236838	-0.329207	0.566044	8.58115	8.10651	11.1126	9.08214	6.4146	7.28836	0.270512	-0.182717	0.453228
775	cpo	3.44651	4.12723	2.48618	0.164934	-0.397616	0.562549	3.36328	3.75659	4.12723	3.62431	1.7593	3.48584	0.0898023	-0.121853	0.211655
776	Top1	2.41292	2.7915	1.62524	0.135619	-0.41779	0.553409	2.45148	2.26925	2.7915	2.39357	1.13454	1.30419	0.187086	-0.142552	0.329638
777	CG9932	1.45395	1.75836	1.12198	0.173118	-0.361914	0.535033	1.3519	1.83419	1.75836	1.45601	0.908658	0.779099	-0.0413416	-0.171952	0.213293
778	CG12012	1.03382	1.22867	0.769371	0.158588	-0.37382	0.532408	0.93452	1.40379	1.22867	0.99572	0.624812	1.05704	-0.124748	-0.189598	0.314346
779	JIL-1	1.07864	1.25765	0.77012	0.142337	-0.387652	0.529989	1.03094	1.25636	1.25765	0.801498	0.750081	0.92513	0.00103028	-0.362703	0.363733
780	CG4250	55.0631	65.9525	41.9949	0.165109	-0.363255	0.528364	53.0712	62.4848	65.9525	50.6918	36.4407	55.0119	0.0525788	-0.23139	0.283968
781	PHGPx	3.29274	4.06583	2.7023	0.190142	-0.335364	0.525506	3.08944	4.05022	4.06583	3.24007	2.35885	4.43409	0.00383879	-0.203097	0.206936
782	CG31689	1.08762	1.32651	0.885894	0.180087	-0.332161	0.512249	1.07512	1.13422	1.32651	1.31699	0.610571	1.29987	0.144961	-0.00717495	0.152136
783	Gdap2	1.41732	1.64889	1.0753	0.140441	-0.347868	0.488309	1.39248	1.50988	1.64889	1.23245	0.974927	1.13872	0.084309	-0.252558	0.336867
784	CG34253	0.311326	1.187	0.651945	0.737721	-0.450764	1.18848	0.235246	0.594786	1.187	0.853676	0.523109	1.10339	0.498918	-0.280814	0.779732
785	Pka-R2	1.23789	4.72719	2.86584	0.738133	-0.393754	1.13189	0.942554	2.33828	4.72719	4.46683	1.84336	2.693	0.505355	-0.0550769	0.560432
786	CG42797	1.54828	5.03772	2.84926	0.692663	-0.434414	1.12708	1.60134	1.35058	5.03772	4.66324	1.69076	2.25115	0.731906	-0.0743356	0.806242
787	CG3726	0.464159	1.48044	0.86124	0.686472	-0.418255	1.10473	0.355015	0.870811	1.48044	1.34429	0.552738	0.744367	0.41179	-0.091968	0.503758
788	CG44325	20.6374	53.843	28.2164	0.616712	-0.47595	1.09266	16.4556	36.218	53.843	40.9271	20.0987	44.3096	0.32734	-0.239881	0.567221
789	CG13631	0.944887	2.41222	1.35839	0.608292	-0.43687	1.04516	0.821493	1.40463	2.41222	1.93177	0.992203	2.01895	0.417705	-0.199174	0.616878
790	promL	1.35431	3.18683	1.73124	0.575031	-0.456751	1.03178	1.10764	2.27335	3.18683	2.53595	1.21731	1.94657	0.286642	-0.204242	0.490884
791	l(1)G0469	0.812629	1.69846	0.92692	0.521549	-0.454259	0.975808	0.765885	0.98679	1.69846	1.21769	0.741221	0.699262	0.419009	-0.283065	0.702074
792	wls	1.0472	2.46926	1.4965	0.575906	-0.393948	0.969855	0.910289	1.5573	2.46926	2.04107	1.14871	1.90175	0.369326	-0.173409	0.542736
793	CG13377	0.798805	1.83103	1.09417	0.56374	-0.402431	0.96617	0.69853	1.17241	1.83103	1.43807	0.874532	1.18125	0.359699	-0.214612	0.57431
794	CG31431	1.97949	4.35389	2.59189	0.545351	-0.404695	0.950046	1.73896	2.87568	4.35389	2.86095	2.42006	3.50092	0.339514	-0.342898	0.682413
795	CG43103	0.947018	1.95881	1.11768	0.516533	-0.429405	0.945938	0.807332	1.46746	1.95881	1.6059	0.805883	1.53648	0.250838	-0.180163	0.431001
796	cher	0.874513	1.95432	1.1961	0.552524	-0.38797	0.940493	0.78979	1.19017	1.95432	1.55944	0.964059	1.37135	0.391004	-0.202057	0.593062
797	Tollo	3.14522	6.27338	3.52989	0.49864	-0.437323	0.935963	3.04521	3.51784	6.27338	5.63315	2.18663	3.70468	0.439244	-0.102056	0.5413
798	CG2691	3.04603	6.49927	3.92965	0.531327	-0.39537	0.926697	2.8373	3.82373	6.49927	5.15785	3.14525	4.67666	0.411668	-0.206395	0.618062
799	Tsp42Ed	2.20292	3.96034	2.07571	0.443755	-0.475875	0.91963	2.07814	2.66783	3.96034	3.18426	1.36773	2.9377	0.326363	-0.195963	0.522326
800	luna	1.03569	1.83608	0.996073	0.435925	-0.457499	0.893424	0.996529	1.18158	1.83608	1.50592	0.670459	1.19333	0.356467	-0.179818	0.536285
801	CG5953	1.91226	3.74124	2.26284	0.48887	-0.395165	0.884035	1.84291	2.17065	3.74124	3.2672	1.62139	2.29441	0.419805	-0.126707	0.546512
802	CG42240	2.82204	5.75196	3.62386	0.509377	-0.369979	0.879357	2.77189	3.00889	5.75196	5.13928	2.65602	3.9618	0.476894	-0.106517	0.583411
803	Frl	7.35304	11.8718	6.2461	0.380632	-0.473873	0.854505	6.73831	9.64341	11.8718	8.36586	4.89231	6.955	0.187708	-0.29532	0.483028
804	CG12643	1.1241	1.89376	1.05504	0.406422	-0.442888	0.84931	1.06733	1.3356	1.89376	1.76328	0.602717	2.34587	0.29474	-0.0689038	0.363643
805	gw	1.15733	1.84227	0.979138	0.371791	-0.468515	0.840306	1.10837	1.33976	1.84227	1.14278	0.874628	0.664346	0.272769	-0.37969	0.652459
806	mthl1	0.819448	1.33909	0.73577	0.388057	-0.450546	0.838603	0.790829	0.926079	1.33909	1.18132	0.451219	0.839444	0.308428	-0.117823	0.426251
807	CG2003	1.17394	1.99417	1.16139	0.411315	-0.417605	0.82892	1.0209	1.74413	1.99417	1.4203	0.996042	1.54038	0.125383	-0.287772	0.413155
808	JhI-21	1.58218	2.67816	1.64556	0.409227	-0.385561	0.794788	1.47988	1.96336	2.67816	2.22968	1.27251	2.68171	0.266898	-0.167456	0.434354
809	hid	1.20509	2.07137	1.31245	0.418215	-0.366384	0.784599	1.14552	1.42705	2.07137	2.10056	0.809125	1.42296	0.311058	0.0138968	0.324955
810	Dys	1.08929	1.88334	1.21208	0.421616	-0.35642	0.778036	1.07884	1.12823	1.88334	1.86321	0.796233	1.01807	0.400939	-0.0106891	0.411628
811	DIP1	1.47571	2.61676	1.73295	0.436054	-0.33775	0.773804	1.31514	2.07396	2.61676	2.04206	1.53553	2.62586	0.207429	-0.219622	0.427052
812	Map205	0.862261	1.408	0.868365	0.387601	-0.383266	0.770867	0.864083	0.855472	1.408	1.33387	0.571065	0.560801	0.392422	-0.0526496	0.445072
813	bif	1.06215	1.72837	1.06545	0.385461	-0.383551	0.769012	0.936107	1.53177	1.72837	1.243	0.952058	1.04003	0.113748	-0.280824	0.394571
814	hang	1.24254	1.7532	0.928212	0.291272	-0.470563	0.761835	1.16654	1.52573	1.7532	1.4673	0.583919	1.02843	0.129747	-0.163074	0.292821
815	FER	1.67075	2.54753	1.52673	0.344171	-0.400702	0.744873	1.44863	2.49832	2.54753	2.07437	1.17698	1.6715	0.0193172	-0.185733	0.20505
816	Pura	1.39561	2.21312	1.3823	0.369392	-0.375404	0.744796	1.43481	1.24955	2.21312	1.49648	1.30938	1.49859	0.435388	-0.323814	0.759202
817	ASPP	0.773521	1.31898	0.884509	0.413545	-0.329398	0.742943	0.756235	0.837927	1.31898	1.25272	0.649347	0.815917	0.364715	-0.0502323	0.414947
818	mfas	1.10184	1.6186	0.936422	0.319267	-0.421463	0.74073	0.997356	1.49111	1.6186	0.964759	0.918324	1.2072	0.0787682	-0.403956	0.482724
819	CG14696	1.19897	1.64475	0.893636	0.271033	-0.456673	0.727706	1.13386	1.44152	1.64475	1.21118	0.690832	1.36556	0.123561	-0.263605	0.387166
820	Nop17l	1.01151	1.36728	0.728558	0.260202	-0.467147	0.727349	1.02619	0.956817	1.36728	1.14806	0.460641	0.943032	0.300203	-0.160332	0.460534
821	CG12730	0.871617	1.17848	0.641469	0.260391	-0.455683	0.716074	0.846069	0.966801	1.17848	0.737961	0.579844	1.13724	0.179622	-0.373805	0.553427
822	Cyp6a9	0.853125	1.23246	0.730551	0.307786	-0.407241	0.715027	0.850954	0.861211	1.23246	0.847518	0.655849	1.01871	0.301225	-0.312335	0.613561
823	E2f1	2.07359	2.84944	1.58809	0.272279	-0.442665	0.714944	1.90537	2.70035	2.84944	2.65206	0.908581	1.42387	0.0523211	-0.0692678	0.121589
824	CG17224	2.96832	4.41949	2.78192	0.328356	-0.370533	0.698889	2.79823	3.60206	4.41949	3.24157	2.48836	3.62118	0.184961	-0.266528	0.451489
825	CG33298	1.02605	1.39896	0.807019	0.266563	-0.423129	0.689693	1.01071	1.0832	1.39896	1.27735	0.506636	0.799194	0.225707	-0.0869252	0.312632
826	nom	0.725109	1.10109	0.717827	0.341462	-0.348075	0.689537	0.698026	0.826016	1.10109	0.94127	0.575124	0.893359	0.249819	-0.145146	0.394964
827	CG8321	1.1423	1.56162	0.904148	0.268515	-0.42102	0.689534	1.11845	1.23119	1.56162	0.994742	0.846289	0.820487	0.211596	-0.363007	0.574603
828	RhoGAP15B	1.50169	2.03275	1.16848	0.261248	-0.42517	0.686418	1.3503	2.06575	2.03275	1.37109	1.03909	0.848829	-0.0159768	-0.325498	0.341475
829	UbcE2H	3.6678	5.01535	2.95881	0.268684	-0.410049	0.678733	3.52151	4.21286	5.01535	4.32012	2.0894	3.78775	0.160006	-0.13862	0.298625
830	cno	1.23482	1.69736	1.03461	0.272506	-0.390459	0.662965	1.09859	1.74238	1.69736	1.34887	0.833906	0.781073	-0.0258346	-0.205312	0.231147
831	zip	2.56261	3.45947	2.08108	0.259248	-0.398438	0.657686	2.52527	2.70173	3.45947	2.84538	1.59296	1.6675	0.219034	-0.17751	0.396545
832	CG31676	23.0418	32.0669	20.179	0.281448	-0.370723	0.652171	21.4453	28.9899	32.0669	24.8518	17.1947	25.1264	0.0959564	-0.225003	0.320959
833	CG10803	1.07321	1.46762	0.943073	0.268743	-0.357413	0.626156	1.0835	1.03484	1.46762	1.33391	0.693462	1.39259	0.294883	-0.0911053	0.385988
834	CG31712	1.47056	2.02889	1.35255	0.275191	-0.333355	0.608547	1.37072	1.84253	2.02889	1.4934	1.26259	2.17127	0.0918545	-0.26393	0.355784
